# Supplementary material for: Characterization of Hemerocallis citrina Transcriptome and Development of EST-SSR Markers for Evaluation of Genetic Diversity and Population Structure of Hemerocallis Collection
Source: Front Plant Sci. 2020 Jun 11;11:686. doi: 10.3389/fpls.2020.00686 (PMC7300269; doi:10.3389/fpls.2020.00686)
Supplement: Supplementary file 1 [file Data_Sheet_1.XLSX]

## Sheet: Table S1
Table S1. Details of 155 Hemerocallis accessions and their groupings by NTSYS, MEGA and STRUCTURE.
Accession #	Taxonomy	Line name	Origin	NTSYS	MEGA	STRUCTURE	Blooming Time
H0093	Hemerocallis spp.	American Ruby	United States	Group II	Group II	Group II	9:00-9:50
H0047	H. citrina	Ankanghuanghuacai	Ankang , Shanxi, China	Group I	Group I	Group I	19:00-20:00
H0094	Hemerocallis spp.	Austria Ruby	Austria	Group II	Group II	Group II	8:00-9:00
H0054	Hemerocallis spp.	Autumn Red	United States	Group II	Group II	Group II	7:00-8:20
H0021	H. citrina	Baihua	Shaoyang,Hunan,China	Group I	Group I	Group I	19:00-19:40
H0114	H. citrina	Baihua 2	Qidong , Hunan, China	Group I	Group I	Group I	20:40-21:30
H0044	H. hakuunensis	Baiyunxuancao	North Korea	Group II	Group II	Group II	8:00-9:00
H0078	Hemerocallis spp.	Baltimore Oriole	United States	Group II	Group II	Group II	7:10-8:30
H0037	Hemerocallis spp.	Baltimore Oriole 1	United States	Group II	Group II	Group II	8:10-9:00
H0116	H. citrina	Bayuehua	Qidong , Hunan, China	Group I	Group I	Group I	19:40-20:40
H0096	Hemerocallis spp.	Beijing 1	Beijing, China	Group II	Group II	Group II	7:00-8:00
H0097	Hemerocallis spp.	Beijing 2	Beijing, China	Group II	Group II	Group II	8:00-8:40
H0098	Hemerocallis spp.	Beijing 3	Beijing, China	Group II	Group II	Group II	7:30-8:30
H0101	Hemerocallis spp.	Beijing 6	Beijing, China	Group II	Group II	Group II	18:30-19:00
H0102	Hemerocallis spp.	Beijing 7	Beijing, China	Group II	Group II	Group II	7:20-8:20
H0103	Hemerocallis spp.	Beijing 8	Beijing, China	Group II	Group II	Group II	8:00-9:00
H0104	Hemerocallis spp.	Beijing 9	Beijing, China	Group II	Group II	Group II	7；30-8:30
H0012	H. esculenta	Beixuancao	Taigu,Shanxi,China	Group II	Group II	Group II	4:30-5:30
H0070	Hemerocallis spp.	Betty wods	United States	Group II	Group II	Group II	6:00-8:30
H0060	Hemerocallis spp.	Blazing sun	United States	Group II	Group II	Group II	7:50-8:30
H0062	Hemerocallis spp.	Blue Sheen 1	Belgium	Group II	Group II	Group II	6:00-8:40
H0068	Hemerocallis spp.	Blue Sheen 2	Belgium	Group II	Group II	Group II	6:00-8:40
H0064	Hemerocallis spp.	Bonanza	Belgium	Group II	Group II	Group II	6:00-6:30
H0081	Hemerocallis spp.	Bourbon King	Belgium	Group II	Group II	Group II	7:10-8:50
H0066	Hemerocallis spp.	Canadian Border Patrol	United States	Group II	Group II	Group II	6:30-9:30
H0133	H. citrina	Chaiqiaohua	Qidong , Hunan, China	Group I	Group I	Group I	19:40-20:40
H0016	H. citrina	Changzuizihua 1	Shaoyang,Hunan,China	Group I	Group I	Group I	20:00-22:00
H0106	H. citrina	Changzuizihua 2	Qidong, Hunan, China	Group I	Group I	Group I	19:30-20:00
H0115	H. citrina	Chashantiaozhua	Qidong , Hunan, China	Group I	Group I	Group I	20:00-21:00
H0002	H. citrina	Chazihua	Shaoyang,Hunan,China	Group I	Group I	Group I	18:30-20:00
H0033	Hemerocallis spp.	Chicago Apache	United States	Group II	Group II	Group II	7:00-8:00
H0076	Hemerocallis spp.	Childrens Festival	Belgium	Group II	Group II	Group II	8:00-8:40
H0052	H. fulva var. kwanso var. reasata	Chongbanxuancao	United States	Group II	Group II	Group II	8:00-9:00
H0018	H. citrina	Chonglihua 1	Shaoyang,Hunan,China	Group I	Group I	Group I	18:20-20:00
H0108	H. citrina	Chonglihua 2	Qidong , Hunan, China	Group I	Group I	Group I	20:00-20:30
H0015	Hemerocallis spp.	Chongqingxuancao	Qingfengqiao,Chongqing,China	Group II	Group II	Group II	8:30-9:30
H0050	H. fulva L.var. sempervirens M. Hotta	Chongshengxuancao	Okinawa,Japan	Group II	Group II	Group II	8:00-9:00
H0061	Hemerocallis spp.	Crimson Pirate	Belgium	Group II	Group II	Group II	8:00-9:30
H0059	Hemerocallis spp.	Da Huang Hua Za	Baoding , Hebei, China	Group II	Group II	Group II	8:40-9:00
H0095	Hemerocallis spp.	Dahuaxuancao	Liaoning,China	Group II	Group II	Group II	7:10-9:00
H0041	H. middendorfii	Dailing	Dailing,Heilongjiang,China	Group II	Group II	Group II	10:00-11:00
H0020	H. citrina	Dalihuanghua	Dali,Shanxi,China	Group I	Group I	Group I	20:00-20:20
H0105	Hemerocallis spp.	Dandongxuancao	Dandong,Liaoning,China	Group II	Group II	Group II	7:00-8:00
H0134	H. citrina	Daojianhua	Qidong , Hunan, China	Group I	Group I	Group I	20:00-21:00
H0006	H. citrina	Datonghuanghua	Datong ,Shanxi,China	Group I	Group I	Group I	20:00-20:20
H0132	H. citrina	Datonghuanghua 2	Datong ,Shanxi,China	Group I	Group I	Group I	19:40-20:20
H0009	H. citrina	Datongyesheng	Qiaotou,Shanxi,China	Group I	Group I	Group I	19:10-20:10
H0136	H. citrina	Dawuzui	Jiangsu,China	Group I	Group I	Group I	20:10-20:30
H0121	H. citrina	Dingzhuangdacai	Siyang,Jiangsu,China	Group I	Group I	Group I	20:00-20:30
H0083	Hemerocallis spp.	Dong Fang Bu Bai	Baoding , Hebei, China	Group II	Group II	Group II	6:00-8:00
H0039	H. citrina	Dongzhuanghuanghua	Taigu,Shanxi,China	Group I	Group I	Group I	19:00-20:00
H0035	Hemerocallis spp.	Double Cutie	United States	Group II	Group II	Group II	8:30-9:10
H0045	H. multiflora	Duohuaxuancao	Xinyang , Henan, China	Group II	Group II	Group II	8:00-9:00
H0086	Hemerocallis spp.	Elegant Greeting	United States	Group II	Group II	Group II	7:20-8:40
H8602	Hemerocallis spp.	Elegant Greeting	United States	Group II	Group II	Group II	7:20-8:40
H8603	Hemerocallis spp.	Elegant Greeting	United States	Group II	Group II	Group II	7:20-8:40
H0071	Hemerocallis spp.	Fen Yuan	Baoding , Hebei, China	Group II	Group II	Group II	7:20-9:00
H0140	Hemerocallis spp.	Frans Hals	The Netherlands	Group II	Group II	Group II	8:00-8:20
H0119	Hemerocallis spp.	Fujianyesheng	Fujian,China	Group II	Group II	Group II	7:40-9:00
H0043	H. coreana	Gaolixuancao	North Korea	Group II	Group II	Group II	8:40-9:20
H0131	Hemerocallis spp.	Gaoshan 1	Taiwan, China	Group II	Group II	Group II	8:00-9:00
H0031	H. citrina	Gaotinghuanghua	Qingyang , Gansu, China	Group I	Group I	Group I	19:50-20:30
H0032	Hemerocallis spp.	Green Mystique	United States	Group II	Group II	Group II	7:30-9:00
H0011	Hemerocallis spp.	Guanglinghuanghua	Guangling,Shanxi,China	Group II	Group II	Group II	16:00-19:00
H0109	H. citrina	Gulaowuminghua	Qidong , Hunan, China	Group I	Group I	Group I	21:00-22:00
H0008	H. lilioasphodelus	H. lilioasphodelus L.	Qingyang , Gansu, China	Group I	Group I	Group I	19:10-20:00
H0007	H. minor	H. minor Mill.	Qingyang , Gansu, China	Group I	Group I	Group I	19:10-20:10
H2802	H. minor	H. minor Mill.	Qingyang , Gansu, China	Group I	Group I	Group I	19:50-20:30
H0072	Hemerocallis spp.	H400	Baoding , Hebei, China	Group II	Group II	Group II	6:30-8:30
H0040	H. aurantiaca	Hainan1	Haikou,Hainan,China	Group II	Group II	Group II	7:30-8:10
H4002	H. aurantiaca	Hainan2	Haikou,Hainan,China	Group II	Group II	Group II	7:30-8:10
H0112	H. citrina	Heizuizihua	Qidong , Hunan, China	Group I	Group I	Group I	19:40-20:50
H0084	Hemerocallis spp.	Hong Bao	Baoding , Hebei, China	Group II	Group II	Group II	6:10-6:40
H0024	Hemerocallis spp.	Huaian 1	Huaian,Jiangsu,China	Group II	Group II	Group II	8:30-9:30
H0025	Hemerocallis spp.	Huaian 2	Huaian,Jiangsu,China	Group II	Group II	Group II	8:00-9:30
H2502	Hemerocallis spp.	Huaian 2-C	Huaian,Jiangsu,China	Group II	Group II	Group II	8:00-9:30
H0120	H. citrina	Huaiyanghua	Huaiyang ,Henan,China	Group I	Group I	Group I	19:30-20:00
H0030	H. citrina	Huohuanghua	Qingyang , Gansu, China	Group I	Group I	Group I	19:10-20:10
H0048	H. dumortieri	Jingyuxuancao	Jingyu,Jilin,China	Group II	Group II	Group II	8:00-9:00
H0130	H. citrina	Jingzhouhua	Qidong , Hunan, China	Group I	Group I	Group I	20:10-21:10
H2002	Hemerocallis spp.	Jixing	Taiyuan,Shanxi,China	Group II	Group II	Group II	8:00-9:00
H0026	H. fulva	Lishanyesheng	Qinshui, Shanxi, China	Group II	Group II	Group II	8:10-8:30
H0141	Hemerocallis spp.	Little Bumble Bee	Dongyang,Shanxi,China	Group II	Group II	Group II	4:00-5:00
H0073	Hemerocallis spp.	Little Grapette	United States	Group II	Group II	Group II	8:00-9:00
H0090	Hemerocallis spp.	Little Lassie	The Netherlands	Group II	Group II	Group II	7:40-8:30
H0075	Hemerocallis spp.	Little Wine Cup	Belgium	Group II	Group II	Group II	7:30-8:40
H0005	H. citrina	Liuyuehua	Shaoyang,Hunan,China	Group I	Group I	Group I	20:00-21:00
H0118	Hemerocallis spp.	Longyouhonghua	Longyou, Zhejiang, China	Group II	Group II	Group II	7:40-9:00
H0065	Hemerocallis spp.	Lullaby Baby	The Netherlands	Group II	Group II	Group II	7:50-8:30
H0079	Hemerocallis spp.	Lusty Lealand	United States	Group II	Group II	Group II	8:10-9:10
H0088	Hemerocallis spp.	Ma Lian	Baoding , Hebei, China	Group II	Group II	Group II	8:20-8:40
H0029	H. citrina	Malinhuanghua	Qingyang , Gansu, China	Group I	Group I	Group I	19:50-20:20
H0125	H. citrina	Malinhuanghua 2	Qidong , Hunan, China	Group I	Group I	Group I	19:40-20:30
H1703	H. citrina	Mengzi	Shaoyang,Hunan,China	Group I	Group I	Group I	19:30-20:40
H0128	H. citrina	Mengzihua	Qidong , Hunan, China	Group I	Group I	Group I	19:30-20:30
H0036	Hemerocallis spp.	Moonlit Masquerade	United States	Group II	Group II	Group II	7:30-8:30
H0089	Hemerocallis spp.	Orange	The Netherlands	Group II	Group II	Group II	7:50-9:00
H0004	Hemerocallis spp.	Panlonghua	Jinyun, Zhejiang, China	Group I	Group I	Group II	7:10-9:00
H0111	Hemerocallis spp.	Panlonghua 2	Qidong , Hunan, China	Group I	Group II	Group II	6:20-8:40
H0058	Hemerocallis spp.	Pink Damask	Belgium	Group II	Group II	Group II	7:20-8:00
H0057	Hemerocallis spp.	Purple Gems	Baoding , Hebei, China	Group II	Group II	Group II	6:20-6:40
H0087	Hemerocallis spp.	Purple Waters	Belgium	Group II	Group II	Group II	7:50-9:00
H0010	H. citrina	Qiaotouhuanghua	Qiaotou,Shanxi,China	Group I	Group I	Group I	19:10-20:10
H0003	H. citrina	Qiezi 1	Suzhou,Jiangsu,China	Group I	Group I	Group I	19:30-20:00
H0138	H. citrina	Qiezihua 2	Qidong , Hunan, China	Group I	Group I	Group I	20:00-21:00
H0028	H. citrina	Qingyanghuanghua	Qingyang , Gansu, China	Group I	Group I	Group I	19:50-20:30
H0123	H. citrina	Quxianhuanghua	Quxian,Sichuan,China	Group I	Group I	Group I	19:40-20:40
H0067	Hemerocallis spp.	Red Cloud	United States	Group II	Group II	Group II	8:30-9:00
H0056	Hemerocallis spp.	RocketCity	Belgium	Group II	Group II	Group II	7:30-8:20
H0080	Hemerocallis spp.	Ruby	United States	Group II	Group II	Group II	8:20-9:30
H0126	H. citrina	Shayuanjinzhen	Dali,Shanxi,China	Group I	Group I	Group I	19:10-20:10
H0019	Hemerocallis spp.	Shezhuanghuanghua	Zixian,Shandong,China	Group II	Group II	Group II	9:00-9:30
H0013	H. citrina	Shijinghuanghua	Shuozhou,Shanxi,China	Group I	Group I	Group I	19:30-20:00
H1702	H. citrina	Siyue	Shaoyang,Hunan,China	Group I	Group I	Group I	19:30-20:40
H0122	H. citrina	Siyuebai	Qidong , Hunan, China	Group I	Group I	Group I	19:30-20:30
H0127	H. citrina	Siyuehonghua	Qidong , Hunan, China	Group I	Group I	Group I	18:00-19:40
H0077	Hemerocallis spp.	Stella de Oro 2	United States	Group II	Group II	Group II	22:20-23:30
H0139	Hemerocallis spp.	Stella de Oro 3	Dongyang,Shanxi,China	Group II	Group II	Group II	20:50-22:50
H0082	Hemerocallis spp.	Sunset Chicago	United States	Group II	Group II	Group II	6:30-7:40
H0017	Hemerocallis spp.	Suqian 1-C	Suqian,Jiangsu, China	Group II	Group II	Group II	7:10-9:00
H0001	Hemerocallis spp.	Suqian 1-H	Suqian,Jiangsu, China	Group II	Group II	Group II	7:10-9:00
H0022	Hemerocallis spp.	Suqian 2	Suqian,Jiangsu,China	Group II	Group II	Group II	8:00-8:40
H0099	Hemerocallis spp.	Suqian 2-C	Suqian,Jiangsu,China	Group II	Group II	Group II	8:00-8:40
H0023	Hemerocallis spp.	Suqian 3	Suqian,Jiangsu,China	Group II	Group II	Group II	8:30-9:00
H0100	Hemerocallis spp.	Suqian 3-C	Suqian,Jiangsu,China	Group II	Group II	Group II	8:30-9:00
H0124	Hemerocallis spp.	Taidong 6	Taiwan, China	Group II	Group II	Group II	8:00-9:00
H0038	Hemerocallis spp.	Taiguxuancao	Taigu,Shanxi,China	Group II	Group II	Group II	9:00-10:00
H2001	Hemerocallis spp.	Taiyuan 1	Taiyuan,Shanxi,China	Group II	Group II	Group II	8:00-9:00
H0117	H. citrina	Tianguanghua	Qidong , Hunan, China	Group I	Group I	Group I	20:30-21:00
H0069	Hemerocallis spp.	Toxic Qiu.H	United States	Group II	Group II	Group II	8:00-8:30
H0042	H. thunbergii	US1	United States	Group II	Group II	Group II	8:40-9:20
H0046	H. altissima	US2	United States	Group II	Group II	Group II	7:10-8:00
H0051	H. thumberserii	US3	United States	Group II	Group II	Group II	8:10-8:30
H0053	H. flava	US4	United States	Group II	Group II	Group II	8:00-9:00
H0034	Hemerocallis spp.	Veins and Truth	United States	Group II	Group II	Group II	7:40-9:10
H0146	H. citrina	Wenxihuanghua	Wenxi,Shanxi,China	Group I	Group I	Group I	19:40-0:40
H0145	Hemerocallis spp.	Wenxixuancao	Wenxi,Shanxi,China	Group II	Group II	Group II	8:30-9:00
H0129	H. citrina	Wupingzao	Sichuan,China	Group I	Group I	Group I	17:30-18:30
H0143	Hemerocallis spp.	X-56	Baoding , Hebei, China	Group II	Group II	Group II	7:20-8:40
H0142	Hemerocallis spp.	X-88	Baoding , Hebei, China	Group II	Group II	Group II	6:50-7:50
H0144	Hemerocallis spp.	X-91	Baoding, Hebei, China	Group II	Group II	Group II	8:00-8:30
H0091	Hemerocallis spp.	X-91-H	Baoding , Hebei, China	Group II	Group II	Group II	8:30-9:00
H0027	H. citrina	Xianhuanghua 1	Qingyang , Gansu, China	Group I	Group I	Group I	19:10-20:10
H0135	H. citrina	Xianhuanghua 2	Qidong , Hunan, China	Group I	Group I	Group I	19:20-20:10
H0107	H. citrina	Xianjuhuanghua	Xianju, Zhejiang, China	Group I	Group I	Group I	19:30-20:00
H0063	Hemerocallis spp.	Xiao Hong 74	Baoding , Hebei, China	Group II	Group II	Group II	8:10-9:10
H0014	H. citrina	Xiaoyuhuanghua	Shuozhou,Shanxi,China	Group I	Group I	Group I	18:10-19:40
H0085	Hemerocallis spp.	XiaRi Jiu Hong	Baoding , Hebei, China	Group II	Group II	Group II	7:00-8:30
H0137	H. citrina	Xiyezihua	Qidong , Hunan, China	Group I	Group I	Group I	20:10-20:50
H0092	Hemerocallis spp.	Xue Qiu Hong	Baoding , Hebei, China	Group II	Group II	Group II	18:30-19:20
H0055	Hemerocallis spp.	Y-326	Baoding , Hebei, China	Group II	Group II	Group II	6:30-7:00
H2003	Hemerocallis spp.	Yellow Silk Rufile	Taiyuan,Shanxi,China	Group II	Group II	Group II	8:00-9:00
H0074	Hemerocallis spp.	Z-300	Baoding , Hebei, China	Group II	Group II	Group II	7:30-8:00
H0113	H. citrina	Zaohuanghua	Qidong , Hunan, China	Group I	Group I	Group I	19:30-20:30
H0110	H. citrina	Zhongqihua	Qidong , Hunan, China	Group I	Group I	Group I	20:00-21:00

## Sheet: Table S2
Table S2. Clean data assessment statistics of H. citrina cv. ‘Datonghuanghua’ transcriptomes.
Samples	Clean reads	bases	GC Content	%≥Q30
Root	17828652	4491461835	0.4744	0.9147
Flower bud	19861393	5002943875	0.4788	0.9032
Leaf	18470470	4653138761	0.4934	0.9009

## Sheet: Table S3
Table S3. BUSCO analysis results for the H. citrina cv. ‘Datonghuanghua’ transcriptomes with three plant sets viridiplantae_odb10, embryophyta_odb10 and liliopsida_odb10.
	liliopsida_odb10	embryophyta_odb10	viridiplantae_odb10
Number of species	18	60	72
Number of BUSCOs	3278	1375	430
Complete BUSCOs (C)	2691 (82.09%)	1210 (88.00%)	388 (90.23%)
Complete and single-copy BUSCOs (S)	1422 (43.38%)	676 (49.16%)	219 (50.93%)
Complete and duplicated BUSCOs (D)	1269 (38.71%)	534 (38.84%)	169 (39.30%)
Fragmented BUSCOs (F)	266 (8.11%)	102 (7.42%)	27 (6.28%)
Missing BUSCOs (M)	321 (9.79%)	63 (4.58%)	15 (3.49%)

## Sheet: Table S4
Table S4. Summary of the EST-SSRs identified in H. citrina cv ‘Datonghuanghua’ unigenes.
Search items	Number
Total number of sequences examined	13093
Total size of examined sequences (bp)	25217838
Total number of identiﬁed SSRs	3430
Number of SSR containing sequences	2977
Number of sequences containing more than one SSR	453
Number of SSRs presentin compound formation	348
Tri-nucleotide	1862
Di-nucleotide	1089
Tetra-nucleotide	111
Penta-nucleotide	11
Hexa-nucleotide	9

## Sheet: Table S5
Table S5. Unigenes and associated SSRs detected in H. citrina cv 'Datonghuahua' transcriptomes.
Gene_ID	Length	SSR_type	SSR motif	Start	End	Sequences harboring SSR
c11716.graph_c0	1130	p2	(TA)7	745	758	aaaatagttgaaatgcaaatttgcatttttttgtcatgcacagctacacagcaattctagttggagatatattaatattgtagttccaacttcatgaaaccaaacggcctggggaaataaaaggctgtacatcaaaagagaaccctttggggtatagaagttacccaatttcagcaaaaacaagcccatcaaagctactcaataaccaaaacttgaacacaactgagatacagcaccaaaataatggctaaattagtaatcccttaagaattttggttgattccaatgagatcatacctgTATATATATATATAggatactagatggcattagaaacaccaaattaaaatagggtgtgcaaatcctattaagagagattaattagggcggtaatatcct…
c1334.graph_c0	1398	p2	(AG)6	1189	1200	accggagactgaaaggggttgatgagggggaagatgaaaagggtttgtagatctggaagaggggagaggatttaatgaacgggaggagagggataggagagaggaggtgccggatctgaggaggcaaacggaggggcggctggtttaaaggtgaagagttattcaagcttttgagtactaatacaattaaatccctcttccaacaagcaccaaacaccacaatacccaacaacaattcaataaccccaaacagtaacccaataactccacttctatctcttcttcccaatcgtgaaacacAGAGAGAGAGAGcgcgcgatcgatggcagaagagagagagatagagagcgcggaaaaaaaagggcgacgactgatctggagagggagagaacaagcggt…
c13598.graph_c0	1045	p2	(CT)7	124	137	tttttttttttttgaaatatagctgaatggttagttgcgtttaaagacatgcagttcatacaaccataaaaggacacaatttttgcatgaaggaaggacacattttttgcatgaatcaaacccCTCTCTCTCTCTCTcaacttctacatgaatgcaagatactgacagtgtctctttctcacgcacaacttttacatgaatctgcaagatgtgcaagatgttcactgggcactgcctataagcagcagttactataggattctctgatatttattttttggatgtttggtcttgaatgtgagagctgtaggaaatcaaacgctcctcctctctctcaatagttagtgaaagggttcgatttcctccagcatctcaccttcaacaactcaacaaaaactg…
c14958.graph_c0	1000	p2	(AG)6	394	405	tgaacaaaacaaataactagttcaagaagagacttgccttttagacgttaatttcgaatatttagaataacaggatgagaatcccgggcgacgaaccacgaacggaaatacgtgcgagctacgtgcaaaacaacaaaacaacgatcaagcacccaaatagcaactcaatcccatacacaaaacagcaacaaagcaaactcactaatcccttcctccttcacaaaacaacgaacacggatcccttctacttctgaacaccaaacaacccaaaatcaatccttctcttctcaacaattcgatAGAGAGAGAGAGtggctcgatggtgggggactatcgacgttggcggcgactcaaggggtcgacatggcagtggacaatgaggatttgaagggtgcaggt…
c1610.graph_c0	1557	p3	(GAA)5	5	19	gtggGAAGAAGAAGAAGAAtacgaatatacatgtactgattgaatagatcactccacctcgaattcagattcagatcaagcaggtgttgaattcccggcgacatgttgtgaggtccacagtatgtccttgagcgccggccggagctccttactgcagaactggttgtattccaaggtgtcgccgctcgatttcttgacttccaccaccaggaacgacggcgtcacggcgaagatctccgctgcgatcgccagcttccctttcctcccgctctcctccccctgcagcctcaaactggagtctccgctcttcttcacactg
c16538.graph_c0	1599	p3	(AAC)6	18	35	aaaaaagaaaaaagaaaAACAACAACAACAACAACcacccccatgatcatgaagatgatgaagaataatagtaacttgctgctgctcttcttcatcatcaatgtagccatcatcaatctaagcatcgcctccgccatcctcaatccctccgacttcctcgccctgcaatccatccgcaaatccttatccgacctccctggctccaacttcttcgccgggtgggacttcacatccgacccctgcgacttcccgggcgtattctgtttccagaaccgcgtcatctccctcgccctcggcgacccccgcgcaggctccccaggcctcaccggccgcct
c16627.graph_c0	1704	p2	(GA)9	1	18	GAGAGAGAGAGAGAGAGAtgggggtgaggatagagaggaaggtggagagagtaaacgggcaggagctgtgcttcgagtccttcattgagcgattcatgaagaagaaccagcccgttcttctcacgggtttgatggatgattggagggcttgcagggattgggtccaacccaacaatggtctcccaaacctccagtttttctccacccatttcgccaattccatcgtccaggttgcagattgttgtcaaagagagttaacagatcagaagaggcttgaaatgtctgtttcagagtttattgcaaattggcgtgggcttc
c16689.graph_c0	1018	p3	(GAA)5	894	908	tggcacagacggtccatataaacatacgcgacaacatacactggtggagaaacacgcgcgtaacggaatatcctctcgaggaatgattgtatggtcatatcaagcacttggtcactatcaaatgctccactcctcgcatccctcattaagccacctgcatgcccttgtctctcattcctcacgatggtcctctccaacaatgaggccaaaaccgagatcaccaacggggttgtgggttcgtcccggctcgcaaagccgtaaaggtcggatcgcaattctgttggagagattggagctaacGAAGAAGAAGAAGAAgacattgttgtagtactagttgaggttttacctattttgataagtgtagtactaatttgagagtggcgtttatgtttatataga…
c16739.graph_c0	1755	p3	(GAG)5	1739	1753	gctgctttcggagtagaaacagcgcttttaacagaagcgggctcgatttgggcgggatcttggatggagagaagcggagatctcggaggtgggaaggggatggggacggtggggtttcggagctcgttctcgttggattcgaggggtttgggcttggagctggtccttctacaagaagacatggtgggggaattaagagtgaggagctgaggatgagaaaccctagaattagggtttcgacatttttgggggagatgggagtttgtttgaagtggagtttagtaagaggtttgagtgaaaGAGGAGGAGGAGGAGga
c16866.graph_c0	1692	p3	(GGT)5	589	603	ggtggtgtcttctacctcccagtcccaggcggggacagccgacgcccgaagcaccgatgctcctatggccgcaattcgcgagctcctatgggcgccattcgccaagtccacctcgaatcaccggcgtgattcgagtgccgatcatctagccactgaacgcgaccacgtctggcaaactgcaccgacatgtacctctatggaaccatggggctcggtttcttatccatgactatggatctgaggagcttggtggcggcttcgtcgtcactgctaatgactttgctatgccgcagctctgtcGGTGGTGGTGGTGGTgttgtgaccaccgcgccaccatcgattcacccctacacctccaccatcccggccgacataattttcagcaactccacgttagga…
c16872.graph_c0	1961	p3	(ACC)5	1089	1103	ctcgttgcctgttctaatttccccttcttcttcttcgactagtgttactagctttgcaccaagagtggatgctccagtgaggaaagagaccactgaggtggctggccggtgggggaggtggggcgggtgtagaacgcaattagcaatgagggtttcccctttcactaatttaattgctgagggtcggaaattttcgtccgagtcaagtcggcaatgcccaaatgagaagggctgcccaattgatgcggcaaacgcagctagactccgtccaatttcttggactgaccctgttgattttttACCACCACCACCACCactactgctgttgtttctggtgatagctgtgattcttaaatgagtagcgggagggctgtcctttcgtgtgaccaaagcttgcat…
c17002.graph_c0	1846	p3	(ACT)6	1558	1575	agcctcagataattcttcatcttcattgccagcatcatcatattcgttactaagcacatcatcagcaccactccaatcagaccacaacacgtcatcattatctgaaaggatgttatgccaccatgctcttcttctttttttggcattaggagacagcaaccggaagatatgcctgctccgcctccgcctcctccacctcttagtacaactctggaaagcaagatatgagaggcaatttgatgtatggggggggacaagagacattttcctctgagactgagactgagaccaccacctatcACTACTACTACTACTACTagtagtgatagtactagtactagtacaagtattagttttgaaacataaaaggtcgttcttctttgcgcagaaataaagcat…
c17002.graph_c0	1846	c	(CAG)6caagcttaagagcattctagttgtctaatactgtaagctagaaaggagaagcaataatccagtccagagcggcgg(CGT)5	1730	1837	ctgctccgcctccgcctcctccacctcttagtacaactctggaaagcaagatatgagaggcaatttgatgtatggggggggacaagagacattttcctctgagactgagactgagaccaccacctatcactactactactactactagtagtgatagtactagtactagtacaagtattagttttgaaacataaaaggtcgttcttctttgcgcagaaataaagcattgaaattgaagtggtcattaagaagacgaacggggggccaattccacatctttcagcagctgcaacaagatgcCAGCAGCAGCAGCAGCAGcaagcttaagagcattctagttgtctaatactgtaagctagaaaggagaagcaataatccagtccagagcggcggCGTCGT…
c17160.graph_c0	1162	p4	(AAAT)5	1	20	AAATAAATAAATAAATAAATaaagaatatcagcacttataaggaaaggaaaactcactagtcccagacaactgcagtaagtggttgagttgttagtgtcaatcattttgtgttaagggtaatctatatccattcgatctagggggaacttcaccaccatgcatgtaatgttatcagaactgccacgagtgaaggctgtctccaccaacttgcaggcagcagcctctggttgttcttccttacttgcgatggacacagcatccatattaggcaccgcatcccataatccatcactagcaagaatcagaaactccaaatcat
c17160.graph_c0	1162	p3	(GCG)6	1098	1115	gcatgaccatcaaataccccaaaaagaccaacagtttctccatcaatcttaaaggtcttcgcatcatagtagtcttccatgtgtgatctctttccttgaaaacttgaatatccataactcaatgtcccatcttcgctattccaaccgccgctatcatctccgcggccattgaaggaatctcctcctcctccgttgccgatctcgccgtcgaaatccacgaaatcacccgaatcgatcatcatggcagcggcggggaagaatctgaatctccggcgaacctgagagagaatccggcagtctGCGGCGGCGGCGGCGGCGcgatctaatcggaatagtttgttagggaatctgacgatgggatgctg
c17211.graph_c0	1663	p3	(GCC)5	1533	1547	ttggagttgaagtaaacggttcggaacaggaaacctcgtcacaagcatctggatcttgtgagggtgtaagtgagggtggtgggactgcattaggaatccccctgtgatgttttgacacataagcatgtggaaagtagccatggctgtttggagaataagctggagaatgtgctggggtcaaagattctgtagaaactttggcaaagcaaatagacgcgaagtagagaaccgagagcgcgaaaaccgagagaaagagctcatcttctttcaccggcatcgccacattccccgcagccgctaGCCGCCGCCGCCGCCgaagaaggaggaagaggatgagaagagcacgtgcgaaattccgatcaggaaaccctagtttctagatccatcggaaatctggga…
c17235.graph_c0	1042	p2	(AG)8	944	959	cctatccatcgcttcaaaatcaaggcagttctctccaaaggaagcttccacctccacctcctccttcttcatagccttggaattggggctagagttagggttcttcggcttctcaaggcggcggctccggagctccaagtaagaagcagaggaatcatgatgatcctcgttgatgcgctggagcgcgagggttttcgcccgggtccggactccaatggcggcaacctccatgagcgcgacctcgttggtgatcttggtctttctcatgtacttacccatttggggggaaaaaggttctttAGAGAGAGAGAGAGAGaaacacacgaggggatgagagagaaaaagaaagaaaagagagaagggggggtgtgagggtgagggtttggtttatattgggag
c17348.graph_c0	2271	p3	(AGA)6	2253	2270	accatcttgtggcctaccagtactgcactgtggctgtctcgaataccaggctcttggcctgtggttgtgagcaacgcccaagtcatcaggccaaggttaagagtgagtacgtcgctaaaatgcaagccgccacaacatcccccaaaaacataaacaaccccatcagagaagcaagcagagtgcccccatctctcaggtgggttaaaccccatcacctttgggtacagccacattgccttcttcctgatcaccacctcaactcccaaagatcccatctcctctccttgaacaatatcaactAGAAGAAGAAGAAGAAGAa
c17410.graph_c0	1588	p3	(AAG)5	1272	1286	attgggacggaggctttgcagttatgaacacacacatggatggagtataaagcctgtacgctttgagatttcgacttcggatggtcagcaagttactcgtgaattatgtctggatgagtctgagaatgatgatgcaaatggaagcaacaaacgtggcagttggatagagtatcatattggtgacttttttgtgactaacttggacgtggtggaggtgaggttctcaatgaagcaaattgactgtacgcattctaaaggggggctatgtgtcgattctatgtcgattatacccagtgaactAAGAAGAAGAAGAAGagggaactttggagactaactactttaagtggcatatgaaagaagaaatcgtccatttgaaagctggtatttgctctccttatt…
c17445.graph_c0	1263	p2	(CT)6	370	381	cctcttttcactttgttttcttcaaatactattacaaagagaaaatatgttttctattaatcttatacaacataataggatcacagctacactaaataaattgttaacacccacttcagtatcagcaacacccaagtgcaaaatcggtgttgagtgatcgttctttgtcatcacagatcttcttcttgaattagcttatttaatagtgtggtgagaagcgcatctctcttctcagctcggctctcttccctcatccttctctgttcctctttctctctccatgctcgctccaacatcagcCTCTCTCTCTCTaacttctccattgtttgcttccactcctgctcaaacctctgcctctcctgggctctcctctccatcatctcatgccattgtgactca…
c17520.graph_c0	1988	p2	(GA)6	1958	1969	cgataatctgtttgttttttccatttccattcttctctaaaagatttctgattgtcatacgtgctatattgtggtcttaactatataaggatctcaaagttctacctaaagaactgaactataatgtgttggtgaaaagaaataatgttcggtgtccttccagtgacctttatagagagactcaaaatctgaaggagtttccccaaagccctgaaattaaaagaaggcaaagatcaagtattgtaaaaaattttccttcttcctgttcctcctttcttctcttcttggcgtgtacgtgagGAGAGAGAGAGAgggggagttttgagtttgg
c17555.graph_c0	1798	p2	(TC)8	36	51	gaatacgcccacaccacactccctctacttctgttTCTCTCTCTCTCTCTCcctctaaaaatcaaaatgcttcgaagctccctttctcctctcttctctaaatccaaaccccttctccgaactcttcccttcctatcatcatcttcccccttctcttttcaaaccccaaacccttccgattctcaactcgccgacgccgccggcgatgacggccaccaacagcagaagccggcggcgtcgctctccgtcgatcgctccggtctctacaatcctccagatcattttcacaagccgtcttcggattcggagctagtgaagcatctcaagagcattatcaactttcgtggaggc
c17612.graph_c0	3501	p3	(GAA)6	3458	3475	tgacagaaggctcaataaatgctgccaaacccgtttcaccattaatcttagccaaaacaaacgaaattatggctgccacaattaatattttgacgagtaaatcatcaaactgcttcaaaatcaatttccagaagggagtactttcttcctgaggaagcacatttctgccaaaaaactttgcattcttctcaacctgtgaatccgagagacctttggtcggatctacttggaatgcttccaatacctctgatacggatctggaataggcgttgtccatgattagggatcagaagatgaaacGAAGAAGAAGAAGAAGAAgattagggtttgaggacgagggtgga
c17616.graph_c0	1128	p3	(CTT)6	759	776	ccccttgcggttcctataagcctcaattgcctgtaacctagctctttcttttgcagcatccatgaaggccaccgctgccttaggtaaggacagctttggtggagcctgaacaatgtcaccaaacttgatttgttctcgaccaggaaaatcacgaatatcattggtcttctctttctggtgtagcttgtgtttccttttctttgactctaaatactccttcctgcgctcttttctccttgaagaaacaagagcttgatctgcattaacaaaccgaaggtcttcaaccatcttcctacttcgCTTCTTCTTCTTCTTCTTatcactcaaatctgaacctttgactgcatcctttgcagttgtttctccaatgttatctcccttttctaaatcatccttatt…
c17663.graph_c0	3668	p3	(TTG)5	407	421	aattctgattaatagctcaaagaatcacatcagattcctgtttggcgtccggtaaagatcaaactcaatatgatctccgatgttttgcccaccagagggattgaaaccataaccatactcattacgtccgctctccgggcccctccctagggaaggtgatgcccactgcagcagattaatggcctcggaacctgatggatccggattcatgcctgaaaatgaagcagcatttgaggtttggggcgagtttccagaagcccttcggttcattgaatttcctgcagtcatcaatggcatggaTTGTTGTTGTTGTTGctgctggctctttgatggaggtgattttggtcgaaggccctcaatttcaggagttgttactacaagatgaggagcttcaggggg…
c17723.graph_c0	1579	p3	(TCT)5	1225	1239	gacggagtcttctgattggatttcaaggtcgttcttaatgaaaattgcgtcaattccagcaaaaggaagcgccaaaacttcatcttcgtacctgacgaggtcatctgtagagttgcaatttgttgactagattcccgcatcgcatttgtgaagagcttgaggaagaattggctttttgcagccaaaattgcagtactgatgtttagagattcgactctcagaacgtttggagaatctaaacaggaagatttctcatcgctctcaaaacgctcgtcgtcatctttactgctgtcgttggcaTCTTCTTCTTCTTCTcttctatgcttctgaggtggggttgatgtgggccccacctcgtcagccaaaatctcgattctgaggacgcggtcagagaaggca…
c17777.graph_c0	1447	p3	(CTT)6	1386	1403	agacctcccagtctcaatcaaagatggagcaagagaagtggtatttacagggagtgcaccttgctggatggaatcagcaagattagcagcagaatactccagcttgtggaccagggttgaaccccccttgagagcactccctagggcaagccatgctcctgatgcgaagctctcaactgaatgatcaagaaccttaagaccctgacccagaagagattcttcgctggctttctccaatttatcaagagcagaattgagaaggaggttgctgttctcgctggcatcctccactctatcatcCTTCTTCTTCTTCTTCTTtttcactagtgcagccatggcatcatcatcatcttcttcttctt
c18050.graph_c0	2310	p3	(GAT)6	2292	2309	gccaaaaggccactatatggggagagagagaggaattgtggggtgtaggttgtgtcaagggtggctagggtgtcagcataggccgacacaaacccaggcgtgctgcgaagcaattcgagctggtcagaggtgagaagagcgctgaacccgtggaggacgtgctcgtaaatatagagaatatcaggggtggagtgctgaggtagagattggagggtggaggagtaccatgtaggggcatcagagaaaggcttgggcatggatgacttggacatgtggatgatgtatgtggattgatcagaaGATGATGATGATGATGATg
c18175.graph_c0	1125	p3	(TTC)5	72	86	gttggtagtttagttttgtaacaagagatggcttcatcttcattctctcttcatttccattttatctctcaTTCTTCTTCTTCTTCtccgtccttgcctagtctgagaaatgggacccactgctctgctgccgatcgtcagtctctcttcaatcgcattgcccctgtctacgacaatttgaatgatttgctgagcttggggcagcacggcacgtggaagaaaatgtgtgtttcctggagcaaagccaagagaggggataaggttttggatgtgtgttgtgggagtggagatttggctttcctcatgtcacaaacagttggacttgaagggcaggtgagtgctcttgatttttcaagcaaacaattagcaattgcttcaacccgaca
c18321.graph_c0	1097	p2	(TA)6	660	671	taactgcacacctctctcacacacagaaaggaagaaatcaagctttctttcatttatctttccgtttattacttttatttcaatgtataagaggctaggtaggttgcaccgagaatttaaaaagggtcccatatctaccccatgtagacacctccagtatcccaacacatatccaccaaatccacagtcatgccaagttctgatccaaagacgtgtccgagcatgtctggaaacacgtctttgttatttacatggtgatttgcattgttataagttgaagacatgagagagagagttttgTATATATATATAcacatcttatacatagcttttatgatcaaccttagttcgtgtgcatgcgcatagtcgtatccccatatcctcctctttaatgaactg…
c18382.graph_c0	1690	p3	(GAA)6	1671	1688	tccatcttccacaacacgcttcatcttagttggaatgatcaaaggtggatcctgatcgggagcggcgaagccagacttgagaagcttcgatccagcatcaactaccaccgcctccatccccctagattccctccctactcgatttccgattcccgagagcccgtcgatttgggggaggacgcacgcttacaacctaaaccctagtttgttttatttatttatttaagaaaagacaaattactaatgggagaaactaattggctcaaggaggatgggtttaagacttaaaagaggaacgagGAAGAAGAAGAAGAAGAAga
c18424.graph_c0	1244	p2	(AG)7	9	22	atatatatAGAGAGAGAGAGAGactatcaagagttggggagctgaaaaccttatcgagagctggggatttgagccattcgattgcgattgatcgcgatcaaacggctgagatctccagccgtttattttcagatctgttgagttgtaaaaggggtttaatcgaaactctacccctatctcttatcttctcacgctctttctcctgctctctttcttcggaactagtttaaaccctatccatatctctcttatcttctcactaccaaagtagagttctctcttctgttctctttcttcgtcacttgtgtaaacccaactcgac
c18484.graph_c0	2492	p3	(TTG)6	2	19	tTTGTTGTTGTTGTTGTTGtagtatcttatatattggatacttcttagtcatttgccatgcacgtttctgaacatatatatcgacaagtttcaaacagtttttcacatttcctgtactagtactcttgcatatgcacaattgatctccaattttgtagtggccagtgaagtattattacatttttcaaggactaagatcttctactcagattatgtagttcaaaattatattattggatatcagttgtgttagttatatgcatcattgtgatcgataatcttatgctatataatatataactgtgtcccatgtcctaca
c18503.graph_c0	1135	p3	(GAG)5	1120	1134	ggttagggttcgagagagcgggaagtctgtgatggacttcaccggagtttatttgacgcaggagattgaggctcatagtggagcgatttggtgtgttaagtttagtttggatgggaggtatatggcaagtgctggcgaggattgtgtgattcatgtatggaaggtcacagagagcgagaaggagggtatggtaattggagaggagaatgggaattatgattctgttcgtagtgagggtgagaatggggggttggagttggaattgatggtgggttatggggaggggagtggtggttgggaGAGGAGGAGGAGGAGg
c18505.graph_c0	3691	p3	(GCC)5	3595	3609	gctgaatataaggacctggaacagctccttgacctggaggacctgatcttggaggtaaatgtgttgatggtggaggaaaatggggtgaaggtacaccaccacttgatccagtaataccttgtccaacagggagaaattgatgaggaggcataaattgataagcttgttgtgattgaaccacgggcctaaactgcggcccagaaggttgtggattgctggccatttccacaaatagttaagccactgcaaacaccaacagggagctacaacctcgcgtacggtagaactaacaccaccgctGCCGCCGCCGCCGCCggagtatcaccggaaaatcaccgaaaatttttggagatataagtaaaaggggagacgagagagaaggggggagggttttggg
c18619.graph_c0	1893	p4	(GATA)6	1	24	GATAGATAGATAGATAGATAGATAaagggttggcgtccaaatttcaaatttgcactacgtcacgtatttgagtctagaaagcaaataatatgtgcattgataataagtagtgattataagataaaccataacccttactaaagcttcaaggggctatgtcgctgagtgggtactggccgtcagtgtcatgcagcaaagacgatatcaaaggggatggtaaaacaaacataacgatgagtcttagagttttccaataattacaagccagccaacaataagcacagttctagaagagttaaatatacatagatttttaggctgcaa
c18658.graph_c0	1351	p3	(AGT)5	249	263	gtaattcgagttggtcagcccacttctctcaaactcatggtggatcgaccagtgtgagtttgcccactaaatgttgaaatttctctggatgaagcgggaggagtagtagtaatgtgttctttggaaggagtagtgctcttcgacaggagtagtgatcttcatgggagaagtgctcttcggcaggagtagtggtcttccgtgtgagtagtgctcttcagtagggagtagtgctcttcgacaggagaaggAGTAGTAGTAGTAGTaggtcgggatggccccgggcggacggagaggatgccaagaaggacgttttgatggactggacgtgggataaatttgggattggatccaattcttggatctataattgatttgggattggatccgactcttggatct…
c18781.graph_c0	1945	p2	(AG)8	110	125	gttcttagttcttacctcccctttctctctcttccctttctctttctctctataaaaaaaaccctaattttgagcagcgatcgcaagctacgagatgaagtgttaatgaAGAGAGAGAGAGAGAGaagaggataaaaaaaaatggaaccagggcttcgcctaaaagatggggaaaacaaaggggaggtgacgagattcgtgggtgaagttaaggatgagatcaaacgccaaggctacattgcggcccctatggtggcggtgaccgtatctcagtacctcattcgcctcatctcaaccatgatggttggtcaccttggagagctctctcttgctagcgctgccatcgctacgtcgctcaccggagtcaccggtttcagcctcgtttttggaatggcaagc…
c18874.graph_c0	1252	p3	(TGG)5	1145	1159	ggaggcgggggcagcggaggacggagggtcggggagggagagggacggagcggaggaagaaggagagggggaggaaggtggaggggggatgggaggtgaggagggaggggtggagggagaggaggtgggtgaggtctgagggggagaggttgaagagtgaggagagggaggagagggaggagatgatggaatcgagaggggtcgatcggaggagggggttgagtgagagggcgcgggtcgagtttaggtggagggtgttttccaggtagaggagcttttcgcggaagaggagtccggactTGGTGGTGGTGGTGGaattgtggagctggagttgatgaagattatgatgaataagtggggttggggggagttggaggtggagcatggtggttgttgcca…
c19008.graph_c0	1433	p2	(AG)9	201	218	gcgaacaggacggctatgattgtagcctgaggcggaggaacgcgcatctgaaatctctgattggtgcacgtgcggataagatttgtatttatatacagtgcacagaaggttaagattgagatcggatctaccaaattcatcgccatttctggatcgactgtctcgcagtcaatctcaacagccagccaccaaaaagaacaAGAGAGAGAGAGAGAGAGggagaagaggaactgattacatggaagagaacaactgcaaaaatgaaacagggaaggtgaagagatggactctccctggaaccactgctctagtcacaggagggtccaaagggataggttatgctattgttgaagaactagctatgctcggggctacagtgcatacatgctcgaggaatga…
c19185.graph_c0	1227	p2	(TG)8	100	115	gcaattgagaatgcaaatagagatccagcaaccagaaggccgaagaggatcaaaccaccacgattccgcattttgatcgatcccagatcaatctgacttTGTGTGTGTGTGTGTGgagattttaaggtttgattttgattttgatttttttcctcttagaaaacgatagattatgaaatacaaggactcaagctgactggaaccatacaggccaccaggtctaggaccagctaagccaaacccaatccatcaaaaactcggccaaccagatgacttggcgtctaacgtcgtttccccctggcaaagggcattgtcaagctagtaaacatacaataccggtgatgtataaacaagcattataaattattctccagctacttgatgtacgtgcaactagaa…
c19220.graph_c0	1060	p2	(CT)8	1	16	CTCTCTCTCTCTCTCTtctctcctgtataacttgtgccccaccccctgcaatatctcctgtataaatattggccacctcaagaggcatccattgcatcattctcctcaatattctttctctcttgtcaatattctgtctctcttctcaactcttggaccttctctctctcctaaaagccatggttacctctgctccactatcaaagaatgcactctctaaaacccacggagaggactctccttactttgcaggttggaaagcttatgatgagaacccttatgatactctcaccaacccttcaggagtcattcagat
c19271.graph_c0	1542	p3	(TAA)6	12	29	aataataatagTAATAATAATAATAATAAttctcctctctcaaaacccccaaattcgtcccccaagaatttcccctcatcaatcaatcagcctcgcaaaaaccagaaatggaggatgcgaaggacaaggtgaagggattcgtgaagaacctcacctcttcttcttcctcctccaaattcaaaggccaaggccgagtcctcggctcctcctcttcaaccgcctccagtctcaccgctaattcccgcctcattccacccgcaaaacctaatcctaaccctaatccaaatccaaactgtaaaccctcaactcccgaacctgaaacccccgcc
c19349.graph_c0	1025	p2	(CT)7	1	14	CTCTCTCTCTCTCTcccctccattccacttcctctctctagcttctgccctccaattgcgatgtcgatggcgattgcggcggtaccagagaatctaaccagagagcagtacgtctacatggctaagctcgcggagcaagctgagcgctacgaagagatggtaaaattcatggaaaagctcgtaatcggctccacctcagccggcttcgagctgaccgtagaggagagaaacctcctctccgttgcctacaagaacgtgatagggtcgctgagagcggcgtggaggatcgtgtcgtcgatagagcagaaggagga
c19466.graph_c0	2021	p3	(GAA)7	1855	1875	gcattttctcgaaggatatgtcttgcaacaattggatcagatacaacaacaaatgattttggaccaaaggcaagtttgtagactgaaccatgctccaaaaaccaatcatagagtgaaaagaaaagtggccgaccaaacagatcagatacggcaccttcagcagttggcatggatccaaggctgcccccacttagaaaattagtaagaaggttgcttgcattgtctagcaaatttcttttgaccttcggttcttcagtgctagttgatcggcatctaaattgagctcgtctcttctgcaatGAAGAAGAAGAAGAAGAAGAAgattatgaagagagaggaattcgccattattgccttttgagcctctcttctcttctcttcttctcctacttctacttt…
c19626.graph_c0	1242	p3	(GAA)7	1222	1242	tccacaaacttctgcctggccaaggacacatcggacccctccgggacaaggcccaactcgctcttcagctccttgaacggctcaaacacaagcccagtcaccgctgagctgttgttggatgccatggcaagaacagagcccgccacatctctccccttcccaccaaaaacaaccctcatacatgagggctgcgagcccagcaagagagaggatgaatcgcggtgggagaggagaaagaaagaggatgacagggcagccttgagattgagattgagagacattgctgaagagtaggaggagGAAGAAGAAGAAGAAGAAGAA
c19687.graph_c0	1388	p3	(CTT)5	1117	1131	agattttgcccagtctgcaacaggtttgacagtatcaagatccttgccattgttctcgagcacaacgtcaaatgctgctccacccacaactgccccgatctctgctgggtttccccacactgtctgcccgccaacactcaccaattcagagaatctcgtaaacggcggcttcttcatcttatcggaagcctcatctccaacagtgagtacagtgacgtcatggccggatgcaagtagctcctgagcgaagtagaatccgataacggcatggccgccgctgttggtgttcacaattagcacCTTCTTCTTCTTCTTctcgaagctcgcagcgtcttcactcgtcgcagaaaccgagaaaacggttgagggtttggagtgaaacggaaaggaatgggtttg…
c19709.graph_c0	1540	p3	(CCA)5	502	516	ggtcatgcatctcttcctccacctcccccaccaccccttcaacgtccaacacaacatcctctcccgccaggcactggtggaggggagatggagagaaataaaacttcaactgcagatggcatcgatttgaaggatgctgagaaggccagagctgtccttcctccacctccgcctcctcctggattgccaccaaaagcaactaattttccgtccgaagtcgctctctctgaatcgatttcaaatggtaatccagttttgaaggacaacactaagatgaccccattaccacccccaccacttCCACCACCACCACCAaggcatctacccccgccaccgccaccacctgtagcccatcgatttccccatgctccccctctacaatctgacatgtttcctcct…
c19761.graph_c0	1487	p2	(CT)8	1	16	CTCTCTCTCTCTCTCTccttctctctttgacagcaacttcaactaattcagcaatggttactggaggctggactaattcagggtgctcagtttcacacaagggttgtgtgaaatgggtggaaaaatactttaaggattgtgtgtgcaatcttagtagtgaggtgtcttttgggcttggtttagtcagtctctcgtgctggggaattgctgagatcccacaaatcatcaccaatttccaaaccaagtctggtgatggtgtttctcttgccttcctactcacctgggttcttggagatgtgtttaacatggtgggctg
c19783.graph_c0	1315	p3	(CAT)5	500	514	tatcagtaacagtcttcgcgcaactcaaagaaacacactgtcatacaaaccaaacatataatacaattgatttgtagctcagatggtaacgggagttcttaggattgagacaaggctacgatgtaagtagcccctttattcaaaaaaaataaaaataaaaaataaaaatctttacatgcccaaccctaagaactcaagcaccttctccaccttcccctcctcaaaccctcgaagctccaacctcgccaacgacctaaacacctcgacagcctcctccctcctcctctcaccaccaccaccCATCATCATCATCATccccacattcatcccaaacctcctcaatctctccactctctcctcacacgctccccccaaaattgccccgatcacggccccgca…
c19783.graph_c0	1315	p2	(TA)7	1249	1262	ccacgcagagaacgggggcgaccgaagggggtgcggaggtgatgaagcggcgcattggggccgtgacggccgcggtgtaggggtgggaggtggggagggattggagggtgagggtggtgatttcgtaggtgagtggggcccagttgggcattggaggggctgatgagagggtgactaagggtggtgacatggttaggatttttattttgtgtgtgggagttctaaattagctagttttggtattggaggagaagatggagagaaatgaaggcacttgtagttgagaagttggaaatatacTATATATATATATAgatcttgtgggatttgatttgatttgatttcttttcttaattttctaattttg
c19812.graph_c0	1037	p2	(AT)7	258	271	acccgtaagaacccaagaaccaacattcagagagagttcatatctcgtattatcttgaagtacactcaatcatgcatgtacatgtaattgcaattaatattattcgatcgttcccaaacaaacaatcaacatatataatttaacttcactgcaaccaaatgaaggaaacacttacgagttttaaccaacgtacgtacaaaacccaatccagaggatcattaatcaacatatatagctaaataattacagctttgcaaATATATATATATATgagcttcattaattaacaaaagtcgtctcaatacacaaagctcttattctttctattcaccttgtcaaccccaccaagctcctcccccaacctctcaaactcgtccataacctcccccaccaccccaa…
c19812.graph_c0	1037	p3	(TGG)5	805	819	ccctctcatcccccataaccagccccacaaccctcctcaccctcctagcatccctggctactgctccaaggtctgtgccatcgcatatcgctacgtctagcaaggctgcagcgtacccggtggcggcttttcggtgggtttgagtaggtgggtgtttgggaggggagaaggtggggagagggatggaggggaacttggaggaggtgagactgaggggtttggtgaggagggaggtggttgataaagtgttggaagtggatgaagagggtgagggtttggggaggtaaaggggatgatgatTGGTGGTGGTGGTGGtagggatgaatgggggtttgtggaggagggaggagggagggtgagttggcaaagcatccattgggtgagagaactgagaaagga…
c19891.graph_c0	1038	p3	(CTG)7	1	21	CTGCTGCTGCTGCTGCTGCTGcctcctccctcgaaatgaccagcgccgcggactgcaccaattccaagcacaacctcaacttattaggctcaatgtgggtcagtccaggcactgcacctttgaagagaaaatcagaagtaagcgtccgaagaatatccaacggagtgattccgtcaacggtcctgactgtcggattggcatgatgatctaacagaacggccaccatgtctggacagaccatctctgccgcgatatgcagcggagtcttcgcactaggccctgcagggcaattgacatcagctgctcccaactcgaggagcg
c19894.graph_c0	1051	p2	(CA)6	919	930	tcaacaaagatgtgaaaagactctgttaggcatgtaaaaggaaagatttttttattttttatttcattaaaaaggctaatcagacaattgatcgtccataatcacatgtgaatggcatattcccaaatagctataaagaaagaataagtagatatctatatttgtctctgtaccttccaacggtgacacattcatgctttgggactttggattaattctcaaataatactttttgcaaataaatgtacagttaattctgaataataaatagtaaaataaaagtattctgaataattcattCACACACACACAtatatagtaattctgaataattgatacatgaataaatgtatgtttacataaatcgtagctactgattgattcacttatgtgcatggg…
c19966.graph_c0	1981	p3	(GGA)5	1825	1839	ccagcaagagctccatatagagaaccactaaccacaagaccaagctgcactgcagagagattgaaccaggtggtcccactgagctcagccgactgcagtgagatggaagcaccggaggtagcgccgatgtcgtagccgaagaggaggccaccgagcgctgggaacacaaacgggagaataactgaagacaaattgaaggtctcagcctcttgatcagatgaagacgacgaagaaggagagtagctgctgccttcgctttgagattcgggacggagccgtatccggtgtctcgacgacgacGGAGGAGGAGGAGGAagaagaagacggaagctgagggccgggatctccttctcatcgccggagatgcggatcttaaagacggcgcgttgaagagggttt…
c19987.graph_c0	2083	p3	(AGG)5	1743	1757	acaatatggacaagggtcctccattgatggagaagaagttgagaacaaactcgacgatgtacccaatccaccgcaacggcgtgcttatagccgaaagcagcttctgaagcaccagagttaggagagtgatgggatcaatccgatgctcgtggagctcaattgtcgatgacctgtgctcggcgaagttactcgtggtcaacttcctcctaaacacaaagcgagggaccagatgccggaactttgcatcctcgtggcgaagaatcaagtactgattgttggaagccatggatcgatgactatAGGAGGAGGAGGAGGgagaggaagaggaaggacagggaggccattgagattttggaaagtgggttttgttgtcaaaagttggatctcgaagaggaagca…
c20010.graph_c0	1838	p3	(TAT)7	1816	1836	tgcaaccagggttttgtttggttgtgagaggggaaagcgtactatatggttttctttgttgaggaaaccatataatttgggtattgggtttggattagacctgttaactagtaatcaccaccacttaaaatttggcccgctgaatcgtaccactccaccccttaaaaggcgtttgaaggaccacttcaacttaagtgccctctttagtgtttgaagcggttgcttctgaaaacactaatcacatggcgtgttatcattcctaaaactctcattgtaccattaaatgaggttattttgttaTATTATTATTATTATTATTATta
c20207.graph_c1	1445	p2	(GA)8	1	16	GAGAGAGAGAGAGAGAgggagagaaatggcgcagaaattgttgatttatagctgtgttgctagagagggcgtgattattgcagagtacacggaattcaccggtaatttcagcaacattgcaattcaatgcctgcaaaagctcccgagcagcagcacaaagttcatctacaaatgcgatgcacacaccttcaacttcctcatccacaatggatacacatactgcgttgtagctgtcgagtcagctggtacacaactgcccactggttttcttgagcgagtggaggctgacttcaacagaagatataacggtgcagca
c20314.graph_c0	1652	p2	(GA)7	1638	1651	aatcatatccaaatgggcactttggagatacaaggccaggatcattaatctcgttatcagctttgtcttcatctccagctttattatgtctttcatgatttttcattgggcagatagccaaaccaggatcattagttttatcaactttgtcttcatctcctgctttattatgtcttccatgatttttcattggacagacagccccaactggagctgctttagcaaatggacagacagaactcatgctgcttattcactagattggaattgggtaaatggtaaggtagcgatgaagagagcGAGAGAGAGAGAGAg
c20364.graph_c0	4008	p3	(GAT)5	3994	4008	agggtaagggtgaagagagggtggaggagaggatgagggcagtggtggtgagggaagggagggtggaagtgggctttgggccttgtgggcctttttggttgaggtgggattggattgggttgaagatgaatctgggtttggagaagagatgggaagtgggttttggatggggtttggaggggaagagggtggaggagaggagagggtggttggttgaagccatggatgatggactgagtgagttgagtttgaagagtggaggaaggagaagaatgagagagagagttattataagaagaaGATGATGATGATGAT
c20387.graph_c0	1900	p2	(AT)6	86	97	cgcagttgactagcttaaataacactttatgttataaataggcatccaccaggagaatttaatttctttagaatgatcccaaaaaATATATATATATacctcagcgttaattagaatggtaaaagcacctttgtggttaaacacttgacgcggtcactacttgtatccatcttcaaatgcagcaaccactgagttcagagtgccgagttcatgcttagtcactaacataacattgctatgaggtacaaatgcagatctataatgaaattgaagaaatcatctcatgctgaagactcgtctctaaccctcacatcaaccacagaatgcaaactagaaccctcgggaattcccaaaggtgggtcgctacacgaacagttatcaactgtaaaaagctccc
c20428.graph_c0	1176	c	(G)21a(G)11	1	33	GGGGGGGGGGGGGGGGGGGGGaGGGGGGGGGGGaggggggagggggagggggggatggggcggcggccgctgcgagtgcgaggaatatgatcggggagatcgagaaccggtcggctcatctgctctctataaaaacggatgttgagacgcagggagaattcatccggtttctgataaaagaagtgaacaatgctgcattcaccaaaattgaagaccttgtcaattttgtcaagtggctcgacgatgagctctcttacctggtggatgagagagcggttttaaagcattttgattggccggaacagaaagcagatgcaatgcgagaagctgcat
c20504.graph_c0	1560	p3	(AGG)5	1426	1440	agccgcaggagttgttggcacaaccgggacgggccgggccgaagcatgtaccgccgcagccgaagggggattggaggagggagcaggggggagtgccgcagatgacagggcggtaggtggaggagacgtagttgtcgcagcgggaccagaggaagcggttgcccaggtcgacgacgtagctgaggagggtgagaggggtgcgggtgcgaatgcgggttacgtattggagggtggatgggtcttttcggacgggaaggacgaggggctggggttggggatggaaggattttgaggaggagaAGGAGGAGGAGGAGGagatgtgggtggtggtggagcagaggagagagtaaggtttgggattggcgaggaggcgcgagagcgatcgagagagattcatgg…
c20577.graph_c0	2217	c*	(C)14(CCT)5*	43	69	agctgccatggccatttttttccctccccaccaccaagctcaCCCCCCCCCCCCCCCCTCCTCCTCCTCCTcccccccacctccctcctccacctcaaaccaaaccaccaccttcttccaaatcctctgccccgaccccaaagtcggctccatcatcggcaagaacggctccatcatctcctccttccgccgcgagaccggcgcctggatcaacgtccaccctctcgtccccggcgacgacgagcgcatcattgagacctccgacaaccgcaagcgcgagcccgacggccgccccccggtctactcacccgcccaagaagccctcctgatggtgcacgagcggattcttgattcggattttggggaggtgg
c20691.graph_c0	2086	p3	(CAC)6	253	270	aaaaaagttaaatttaaaaaaaatttaaaaaacccatccaatggctctctactccaaaccctactcctccctctccaaactctcccaaccctacctccacttactcaaaaactccaaactactaaccctaaccctagtctccctcctctgcaccctctcctacctcctcggcatctacaacacccaccgcagctccgcctcctccatcctcattaccaccaccatcaccaactgctccctctcctcctccaaCACCACCACCACCACCACcctagacttcacccctcaccacaaccccgaagacacaaacctcaactcccaccaaccattcccaccttgccacccaaagttctccgagtacaccccatgcgaagaccgcgaaaggtccttgaagttccc…
c20852.graph_c0	2171	p3	(CCT)6	1	18	CCTCCTCCTCCTCCTCCTccctcctcaactaccgcgactgctcccgcatcctcgaccacgtctacctcggcagcgagtccgtcgcacgcgacctcgactccctccgccgccacggcatcacccacgtcctcaactgcgtcgcctccaccgtcccctccttcttcccccaccacctcacctaccacaccctctcccttcacgactccccctccgaggacatcacctccgtcctctacgacgccttcgacttcatcgagcacgtccgcctccgacccccttcccgcgtcctcgtccactgctccaagggcgcctcccgct
c20852.graph_c0	2171	p3	(GAG)6	903	920	gtggtgaatgtggggagtgggatttgggtttgggtggggaggttctgcgaggaggtgatggcagtgaaggcgagtgccgcggcggagcaggtggtgaggtatgagaaggcgcagggggagatcgtggtggtgagggagggaacggagagctacgcgttttgggacgttttatctaatggggatggggatgattgtggggagtttggaaaacggagggtcgagttgtatgatcttgattttgagattttcaacagggctattaagcttaagggaagagtgagcaacaccaccaccatgattGAGGAGGAGGAGGAGGAGaatgaggtggagggcgaggaagatgagagggagagattcttttcgctgagttctgcatcgggagattcgtcaactactaat…
c20852.graph_c0	2171	p3	(AAG)5	1774	1788	ttcggtggcccagtttggaaaaattggaagacattaatcccgcagctctagattcagggtctgtatttatgttgttagctccggatttaagctcgggtagaaggaagtgtaaaagaaataacattttgtatgtgtggatagggagggagattaagttgataagcagtggttgcggtaacaatagcaatgtgaaagaagagtttgcacgcaacaaagagattgatgtagataggctaagaggcgactttattcatcgaatggcacttccattagatattcctgtacagatactgagagaaaAAGAAGAAGAAGAAGaactggagcaatttctgaaccacctctttccgtttcaccaagcaagtacagcaacaatatctgagtgagtgggaggacgtggag…
c20928.graph_c0	1757	p3	(ATC)7	1	21	ATCATCATCATCATCATCATCttcatcagtcgcacttccaaagcaccggtcgctcttctccgaaaaattccgcttctccaccgtcactcgcttcgaatccgatccctcctgcgccgcggcgctaccctacaccgaatccgacggcgcgtccaagtacttcgccatcggcgatctgatcgggagaacctacgtcatctcctcgtccggtgatgtcattcttgaaatttctgcggtctcggagtctccggtgacatcgatcctttcctacctctcgcctccgagaaaaaacgagagccttctttttacgggacacagggatgg
c20931.graph_c0	1028	c	(TAG)5tatgtggtgcattgtggtgtgttat(GAG)5gaagggagcatggaaggaggaagagaagagaatga(AGG)6	767	874	ttggcaatctcaacttcttggatgtgtcctacaactctatgtctggatttttccctagggacttcccaataaccaacaacctcaaattcctcaatgtctcattcaacaaactcacaggccatgtcaattcaaccatggtggacaagttcggtagctcggcttttataagccctggtcactcgatctccttcgcttattctatgttagcaaagaaaaagcataataaacatgaagactacaaaccaagtaagagggtgcatcacaaacttgttgttatacttgcaacaactggtacattccTAGTAGTAGTAGTAGtatgtggtgcattgtggtgtgttatGAGGAGGAGGAGGAGgaagggagcatggaaggaggaagagaagagaatgaAGGAGGAGG…
c20941.graph_c0	3202	c	(C)12(G)12	1590	1613	atcttgcagaacaatgttgtgtctcaagaccatagaggagctgcaaatggaataactgtgacggcaatgtctctttttaaagcaattgccccagcaagtgctggaatgatattttcctgggcacaaaagcgtcaaaaagctttctttcttccaggtgatcagatggtattctttgttctaaatgcggtcgaactgcttgctctcttcttaacttacaaaccgtttcttgcacttcctagccccaagaatactaactaataaaacaacgttgggttttgctcacagccaagtgaaacccaaCCCCCCCCCCCCGGGGGGGGGGGGttgggtttcacttggctgtgagcaaaacccaacgttgttttattagttagtattcttggggctaggaagtgcaag…
c20979.graph_c0	2719	p3	(CCT)6	2702	2719	aacaatccatcctcagttagaaacttcgtaccaagctctttagctttttcagatttccttccaccaatatcctcgtcagccaaaagataattcgtcttcttgctaactgatcctgtaaccctcccaccatgccgtttgatcaaatcttctgcctcctcccgttccaaactatcaagcgtgccgctgatgacaaacgtaagccccgacaagcaaccaggcgcaccatccggtacttccttctctcctttatgtgggggatccttcctctccccaaagttcataaaacctcccctcccaccaCCTCCTCCTCCTCCTCCT
c21047.graph_c0	1318	p3	(CGC)6	1301	1318	caatgtatgagcataatccgaatcttccgaaacatcaaacaacggccccgcaccaagagcaaacgacaacgagacgtccaattcacccaaatagtaaaaaatcttggagacgagcaacgaaccaagtttcctctgttcaaactcctcatcttccgataaaatctcgatggtggggacgtgggaggagatctcgtgccagaagaggtggacgtgggagttgagattgtggagggcgtggagtttgagggcaaggtgttgctcgctgagcatggcgaggaggccgctagcggagctcaccatCGCCGCCGCCGCCGCCGC
c21087.graph_c0	1333	p3	(AGA)5	269	283	ctgatgacaataatctccgagggatattcctataacccaaaaccaatatatgtggctgtgaaaactctcccactcccacactcctagatcaccactccatcccaattctccacaataatccaaccaccctcataaaaatccgatttttttttctcagcattttctcagcatttcatcgcaaactccatggccaagctcacagccaggatcccatttggctgtgaatccaaagacccatttaggttcagggttggaagtgttggtgatgAGAAGAAGAAGAAGAgggtgttgcttgagaacccaattggaattcatagaaggagcaatagagggatcaggctttctgggttttcgagggtttgcgcacatgggaagagatctggtgggttcaaagctgag…
c21113.graph_c0	1446	p2	(CT)6	57	68	gaaaattcccccaaaggtctccgaatcgctgatatcatccattcctcaaccttttaCTCTCTCTCTCTttctccctcttgctttctctctctaaaaagagaagaagaagaatttttttaatttagaatctagggttagtgtttccgaattctcagacggcgacaaaggtgttcctccttccaaccatgttataaggataatcataattgttcatctaagaagaactatgcatatggaagtagattcactctcttccttcatggaggagatacaactgaacactaactgggaggatgtgacctgccctatctgtttagatttccctcataatggcgttctcctccagtgctcctcttaccataaaggtt
c21123.graph_c0	1123	p3	(GAC)5	964	978	acgtgccgtccatcaccgtaagcatccttgacaatcactgtttcagcttctagctgctccttaatcttgttctccatggcctgcatcataggggagtcaatggaacccgcatcagagacctgatgagacgcacgcaccgaaccgacgccgcctttaaatttccagctcgatcttgatatcgatatctgcgatgttgataatgatggttttgctcctccaatcgataagggttttacgactgaatagcggagcagaactggaggagaagaaggcacgtggcggcagaagaagaaaagggagGACGACGACGACGACcgtaacagcggcatggattggacgctcaacctcatcatctccctcgctctcgatttcttcttctttctcgaatcgaatgttcag…
c21259.graph_c0	1565	p2	(CT)6	1459	1470	gtcttgcctttgacttcaggtaagtcagcattgttgcagttgtttttgctctgcgccaaagtagttccagatctttctttgcatcattttcggagcaatgcacactaacttcaacctccgtaagtttttcctctaatgtcccgacttcagatgggtgatgctccaactcctgcttccatgctagtttttcctttaattcaatttcctgacttccattttccattacttggaattgagagaggaagaagacgagatggagtccttccccttagaaatgggtttctttctctcaatctctccCTCTCTCTCTCTtattcttactttttttgctctcttttcttttttctctttttcttttttccccctatttgtttctttttcttcccttcctcgcctctc…
c21263.graph_c0	1313	p3	(ATT)6	84	101	ttggagagagcctcaatttgaatggtatgctctgtagccttaactgtatgtttaattttaactttgtgattgtgaagttattcATTATTATTATTATTATTatcatcatcaataccatgatcttcgtcttctggagaatcatcatgatcttgttgaggatcttcaggaatatcgattgcctggtcggaaccttgatcagcatgaggttgtaaggatctgagcaaaatcttcgctagtatttgggagtcgtcaagtctaaacttgtggttgggtgtgtggcgctgattgaatcttccgggacgtttagaactgctgttgtagcaggcttcacaaagatcaaaccctattgcctcctcgcagtcttcgcatttgtatctcttcccaattatgggatagatc…
c21272.graph_c0	1352	p3	(TGG)5	1043	1057	aggtcactatctcgcattgtgcatttgttgttgttgatgatgaggaggaggaggatagcaagctgttgaagacctttgagaatctggctttcattaagaagataaaggtggaacataatttttcaatggtatggtcaaagaacctttccccaatggagttggagggggagaatctggcgatggcggcagcggcgatcagtagagggggagactggaggcaacaaaggcgatcggcggaggtggaggtggtgatggtggtggagaaggcggttgtggtggtggttattgatttggaagagaTGGTGGTGGTGGTGGttattgatttggtggtgacggtgatggtgaggatgatggtggtggcgaagatggtggaggggggaccggaagcggtggcagcga…
c21597.graph_c0	1475	p3	(GTG)5	1438	1452	ggaagagccggaagtagagttcggggtcgagggtgacgtcaaaggtggtgacgtggcgacgtggtgtgggattggcagaggtggtaggatccaagaggagacagcggttcaacgtgccatctttgcggcgggggagatcgtacaaggcggagccgatggctgtgaggagtcggatggtgagtggaggtggaggtggggtttttggagatagttgttgcttttcttctcccattttatttttgtttattttattttatttgataatactagtaatttggaaaatctatttttcatgagtttGTGGTGGTGGTGGTGgtagtagtttttataaggtgatg
c21814.graph_c0	1751	p2	(AG)10	1	20	AGAGAGAGAGAGAGAGAGAGaaacacctggagaaaatgttctagtcatatgtcataatcaatatcagtactattctgcgactgcgacctgctcagaagcttcccaccctcatcatatcgatcaaggttttcacatggagctggaaatatggaacctatgactttcccttcaacataggagcactgaaagatatgcttctttttatacgttatacctactgaaaagtctcgaaaagtaataccctttacagggatatcatagctgccatcgatccgagcaggaactcgaacttcctgaccatggattccagtgaatgagat
c22054.graph_c0	1289	p2	(TC)8	1233	1248	catatagcagaaccaacaaatccactgcctcccaaaactacaaccctttcagtttttacatcagctacaacatctattgggacagatgaggaatcctctactatatctgaggcagcatagttgcatctagtctttatccttaatgaagtatatgagggagggcgagtgatggagtaagagagttgagctgggcgagtagagaatgcaggtcccttgaaggggagcggagaactggatactgaggaggaggaggaccacaccgccgatgccgccattggagatggtagaagaagtgctcttTCTCTCTCTCTCTCTCtttctttatttctttctctgctcgtttgcttaattttctta
c22284.graph_c0	1029	p3	(CGG)5	562	576	actcgtcaccaaaagaagaaacccggaagaagcgagagcggaagaatctgtaccgcggaatccggcgccggccgtggggcaaatgggcggcggagattcgcgatcccaggaaaggcgtcagggtttggctcggcaccttccacaccgccgaggaagctgcacgtgcctatgatagagaagctcgtcggattcgcggccacaaggccaaggtcaacttcccaaacgaggacgacgaccatgctgacgtcacacctcctcctccaccgcctccgccaccacccaagatagtgccaccgcttcCGGCGGCGGCGGCGGtggaactggaggaggttgggaggctgacggaggagctgagggcgtacgagaattatatggaggtgttcggcggtgggatccagt…
c22380.graph_c0	1202	p3	(GAA)5	257	271	aaaagtttttgtgcgtttgctctacaatctccaaatctaatcaccccccaaatttctccaacttcgcttcctccactttctcctcttattcttcctccaaaatctcttcttcttctagggttagggaatggagtcggatcagctccgactgaggaaaaagacggtgcaatctgttctcgagcagtgccagaccgcccttgatctcatcggagacgggcccgattcgaaccctaattccgaacccgaagagagagagGAAGAAGAAGAAGAAggatcatccaatggagaggagaagggaaaagaaagcgatgtcgatttcgaaactgacgagttacgtgatcttctcaagtcgaaatttgagtcaccggagtttttggaagttttggagaagctcggcag…
c22465.graph_c0	1318	p2	(AT)7	1287	1300	agagaggggcagagcagctggtggtggccaagaagcatcagaagaattcgaggaagtggacttgttttgccattttgttgctgctgattattattttggttattgtgttgccgattgtgcttaagaacaagtgattgctctgaaacaagcaatggaccagcgcgccagcgtgaaagccgttctttgtgattcctcagtttgtttgttggtttgttggttggtttgtttgtttgtttatggaatggagatgatttgttattttggtgctgatctatgtatagattagacttatattgggagATATATATATATATgtatgatttgatccaaaa
c22551.graph_c0	1391	p3	(ATC)7	1	21	ATCATCATCATCATCATCATCaacccctaaacgcatcctgatcgccggcggcggcgtcatcggcgcctgcaccgcctacttcctctcccaaactcaaaaatcaaattaccaaatcaccctcatcgagaaatcctccatcgccgccgctgcctccggaaaatccggcggcttcctcgccctcgactggtgcgactcctcccctctctccgcccttgcccgcccctccttcctcctccaccgctccctctcctacctcttagacggccctcacaactatggttaccgccccctcgatacgctctccatctccgtaaaccctag
c22731.graph_c0	2411	p4	(ATCG)5	2266	2285	actcaggaaccttccatagagcataaactgtaggaaatatttcattgcctctaccatcaacatcaaagagcatcggaaactccccttctatgctatatacataagcacgattagggtactttgccaatgtaatctctaccttaggggggaaaatggcatcgatatcagaatcggaagcattcgggaatctttcctttgcagctctcttcagcttcttcttgtcagcacccgataatcgctgctgcgatttcgcttccgctgccttcttgaacatcctatcctattctattctttcctctaATCGATCGATCGATCGATCGatcttcaacaggaatcgcactgtcaaaacaataattgatcggactgtgtgagatttgagacaaacttaccgagggtttc…
c22846.graph_c0	2171	p3	(TGT)5	1919	1933	ggtggtgaggtccgcgagggaggtgttgtgggttagggccgttgcggatgtatgccccaccgacgaggcaggaagggatggtgccgcggacaacggggcagggagtaggttcgagttcacctacaggggcgaagttgtccaaaagaacatgacgggggtcgactgaggggcggaggatcggagggtcgatgaagttgttgatgatgtggtcgagagtgttgcatacagtggctgcgatcgatggcggcagcggcggtggcctctttgcctgtattatcttagtagttgcagtacctgcagTGTTGTTGTTGTTGTtcaatgttttgttctgactaggcagtttgtgataactgttattattagcagtagaattcttatcaacaggttgggctagttttt…
c22870.graph_c0	1222	p2	(AG)8	1200	1215	ttgcagatggatcaagcttttggtgctgtttagcacggcgcaagttagacttgaacactgagaatctgtacgcgtgttcttcaggatcggcgtaggttttgccaaacttcgtgatgaagctggtgaaatggtgctcagcgttcaagatgtgatcttcaccgttggatacaacttgacggatcaagatatcgtccgcattggattcttctgaagcggttgcagcgaaaactagggaggacagaaagaggaggacgaggaagcgagatgggtaagattccattaatgaaggatagggttagcAGAGAGAGAGAGAGAGattggaa
c22947.graph_c0	1459	c	(TTC)6tcctttccatccccaaaaatggcatccgagttaggcgagaac(AAG)5	161	235	aaagtacctcggcacacgcagaagttttctcaaaactgcattgtcgggtacatcattcacttccgtcacaacagaatcagtcgttcccgcatgttcctcttccttgacagaatcatccacagctgtttccgtcgccgtttctgcttctttttctaccccgTTCTTCTTCTTCTTCTTCtcctttccatccccaaaaatggcatccgagttaggcgagaacAAGAAGAAGAAGAAGacgtcaccaatcccgtcccacgtgcgggcgctgagtgggtccctgggggggattgtggaggcgtgctgcctccagcccatcgacgtcatcaagaccaggctgcagctggaccgggccgggtcgtaccgcggcatcctccactgcggctccaccgtcacccgaac…
c22966.graph_c0	1828	p3	(GAA)7	1800	1820	tctgcaggcaactttaaagattttgagtaagtttttacaggaacatcttccaaggaattcttaggcatttgcttcactccaagaatgtatttaaattgattgaccgtataattggagaagcgagagttcttggaagcttcccatccagcagaagggtttgcattaatgttatgtacaatagaatcctggagaattttggcctccgtccaagttttggggattggcttcactgcaacaacctgcagtggttggaagaaggctgcaaaagccagaagcagaagcaggggaagagtctccatcGAAGAAGAAGAAGAAGAAGAAgacgaaga
c23074.graph_c0	1002	p3	(AGA)6	1	18	AGAAGAAGAAGAAGAAGAtgatgagagaacgcaagaaactccggcggtacgcggtggtttgctcgtcgaaccagaaccggagcatggaggcgcacgcgatcatgatgagggagggcttcgacgtggagtcgtacggcacaggggcccatgtcaagctccccggcccctcaatccgcgagcccaacgtctacgacttcggaaccccctaccgccaaatgtacgacgacctccggcgaaaagaccccgacttgtataagaggaatgggatattgccgatgttgaagaggaacatgggggtgaagttggcgccgcagaggt
c23237.graph_c0	1431	p3	(CTC)5	929	943	tatattgccctcattaggatttagagagtgaaatgcgagaaagggcattaagttgcgtagttgttgactgatgaactaacagtgtcatttgaaagaggaggaatgcatgacaaaggtttcaattaatgcttttttttcttctttttaaaattctaggaatataaaataaattaacaaaatttaagtctaataaggaactaactacgtacatgtgcgatcactattggatattggtccaccatcatataatattttggtgtcttggtctaatcattgtccccctaacctctactaaaagaaCTCCTCCTCCTCCTCcatgcaagtgactccaataaagtcaatgtatatccagcccaactgaatgattgatgtgctcctgttctatctaagtatctagtt…
c23388.graph_c1	2839	p2	(TA)9	17	34	tgcaatggagcattgcTATATATATATATATATAttgattatgctattcgttgcgctatttatgcattgtgctattggtggcttgagcattaccttatgcattcccgctattttgcaacatcattcttgatctccttaaaaaaacatcgttcttgatctccctttcaagccctccgaagtcttaccatctcatgaacaccatgagaggatcttgacctctcttcttctccctcaaaggtaactgtcaccatgcaatccctctcttgaaatttgaatagttacatcttggcttcttttctggcttagttttggcttcgatatttgcaccccctca
c23409.graph_c0	1304	p2	(GA)7	1150	1163	tgttaatggctcaagttgagcagcgttttcggttgagagattggagttatgtttgatgtatatacagcttgttgtagttctggtatgtagaacttgtaggaattatctccagatattaagcaagagaataagttcctttggtttattctcatgtatcaagcattgtacttctttgtggtgcatctgcaatcaaaaggtgctttgattgattggcacgtgtattttatgtgctttctttttacctaggcagagggaagtaacatcataacagtcaattgaagaagatgatgaagaaactgtGAGAGAGAGAGAGAggtgacagcttgaatttcccatgggattcatgccgagagttcacacatcttagctaagaaaaagatgtgtctattgtgaacatta…
c23522.graph_c0	1626	p2	(TC)6	1515	1526	tcttcgatgctatcacttcttcactaaaatggaccaaagattgaatctttgctcctctcccaaacacccaactgcaatgaggttgatgcccaagtagtcagatttcccaaatgtgggccccacaacgcaaatgcttttcagaactgttacagattgtagaaaccaaacaaaacccacaaagggcaggttcagaaccaagccaagaaaaaaaattaaaagagggtattatccctctttcccttaatatctgggacttgggtttgagaagaaacgatggcttggtgaaacggttggtggggtTCTCTCTCTCTCaagtgccattgaagagagagaaagaaagaggcaagctttgtttacaatggaggaaagcccgagatggaagaggaagaagaaaagaga…
c23547.graph_c0	1526	p3	(CTT)5	1182	1196	gactatcaacttcctctacacagctttcctgttgtgtctcttgatccattggtagcgagaaaaaagaatcgtaagactcttcttcagtacacacaactccaacatcatcttcttcatcctccaagtcgctatactcacaatcgtcgtcaagataatcaccaacatcgccatcatcctcatcatcgctgttctgacaatttccatacctatgattcaaagggaaagctcctccaattggactaagttttccctcaactttgggtagattcccttcctcattctctgttgggtccgtcgaaaCTTCTTCTTCTTCTTcgcccttgtcagctacactctcatatgtcttcacattcaaatcgaacgtgaccttcttcctgctgctaggaaagctcccttgct…
c23571.graph_c0	1082	p2	(GA)8	7	22	gagagcGAGAGAGAGAGAGAGAgtggtgtagccatgttgggggtatttagcagctcaattgtgtcgccgccggaagagctggtggcggctggaagcaggacgccgtcgccgaagataaaggcgacggcgctggtgaagcggtttctggacagtaatcaatcggcggtgtccattcagatcggagacgatgttcagcttgcctacactcatcacaaccagtctcctttacagcccagatcatttgcagtgaaggatgagatattctgcttgtttgagggagcgcttgacaacttggggagtttgaagcagcaatatgggctag
c23722.graph_c0	1794	p3	(AAG)7	1	21	AAGAAGAAGAAGAAGAAGAAGaggctagggtttggaaatgtcggttcaagattatctcgacaagcacatgctctctcgaaagatcgaggacgccgtcaatgcagccgtcagagctaaaaccgccgaccccgtcctcttcatctcgaatcatttgaagaaggctgttccttcagcgatcacgaagattaaagcaaggcaggtccttgatagtagggggattcccactgttgaggtcgatttgtatacgaatagagggatgtttcgcgcgtctgctcctagtggagtcttcactggaatgtatgaagctactgagctacgtga
c23726.graph_c0	1126	p3	(TAC)6	273	290	gaagaagaaaaattggagtcagtaaatatgctattaatcaaatctcaatccacacaaaccaatctaatcactacacaaaaatcccaaatccaattgtacatttactaactctacatttgaattccctatgacaaaaatcataaaaacaaaatcaatcacactttttccatgtttacttcattacagaggaagaacagaagcactccgggtactactccggccaaacgagaagaaggaccgctgtatcctcccacttccaccaccataagcaaTACTACTACTACTACTACcttccagattccggccaccctcaccaaccaaacccgggttcctccgtaaaatctcctgtaccgaaacatacaactgtctatcattacaagaatccatcgaaaaggacct…
c24004.graph_c0	1021	p2	(TA)7	320	333	tgttattccaatgcaacagccacaaccaccacaggcaaattgagtattcttgcatactgcagaacaatggcgacctaaatacaaggatcaataggcacactaaagtctacatgacatctcagtgcaaaatcaattaagttcaaatcaatatgaaaatggtagaatcaaacgactttaacaccatttaaagtaaagtgaaccgagtatttccacattatcctgggtgcatactacatcaaaatccaagcgaagctccatataataaaaatgcattaaccaaatttgacaaacacaatatatTATATATATATATAtgaaaatgacactactactgatgactttctagccttgccatgaaatcctcgtttcagtttatcaccagtaaacatcaactacccc…
c24017.graph_c0	1407	p3	(AAC)6	37	54	ggacaattgagaaacatattacaaaatgaatacaaaAACAACAACAACAACAACatcaaaacccactctcacaatcaatcatgttcaggtacaaagttcacgagcaacaccaaccctagaattcggaacatcaaataaaaccctatgattctgttgttgcatatttgctataacattaagcaccgaattcacgttatctggtgctgcagccatagctaaacaactaatacttcctgatgtactgtgtatcaaaatattgtccagcggcaacgttacattcatcccgacaaaatgaaacgatattgtcggtgctacaatcgaaccattataacatgtatcaaacccacctaaaga
c24082.graph_c0	1125	p3	(GAA)5	494	508	tttggaaggccaagattcttccaagtctattccagcatttatgctcgaacaagattctgtaatgcctgcagaaccagctgccaatgtttctatttttgtagaggaaactgatgagttgcccattaacaaagaacaaaacgaaattgatgacgaggatccttccatttcttcaaccccaattgtaattcgtagtgccgcagaatgtgatgctcaggatattgcttcacgtcacaaagtagccaagagacctggaaaggttgcaaaatcttctccctctactggcagcagttcttcacgtgcGAAGAAGAAGAAGAAatcccaggttaccaatggaagtacaaagggaagtgttagcaaagaagatgaaacttttattagtaataaacataataaaggcag…
c24120.graph_c1	1259	p2	(AT)9	154	171	gccggtctcaacatctctaatttatgtactatatggggtttagcccaaggcaagctcacctttacataaattgttcatcagagagcatattcttgaattcttgattcctgaacaaacaatatgtgtcggtggaattattcagtctaattaataATATATATATATATATATtcacacttcaagcctccttgcctgtatacgtgcatataggttcagatatatgcatattttggtacatttaaacaaaggaagaggaaagagatacaaagaagcattcaaataaaccaaatatacacagtccaattcaggacttcacgatatagtacatatatatatatatatatgcatttgtacgtctatgcctgttgatttcgtttagggagtattttccatggcgca…
c24120.graph_c1	1259	p2	(AT)9	327	344	tactatatggggtttagcccaaggcaagctcacctttacataaattgttcatcagagagcatattcttgaattcttgattcctgaacaaacaatatgtgtcggtggaattattcagtctaattaataatatatatatatatatattcacacttcaagcctccttgcctgtatacgtgcatataggttcagatatatgcatattttggtacatttaaacaaaggaagaggaaagagatacaaagaagcattcaaataaaccaaatatacacagtccaattcaggacttcacgatatagtacATATATATATATATATATgcatttgtacgtctatgcctgttgatttcgtttagggagtattttccatggcgcattctggagggagcccttgggcaaatc…
c24167.graph_c0	1076	p2	(GA)9	1	18	GAGAGAGAGAGAGAGAGAgtcaaagtttgggatagttaatttaaagcatctgtgtagctaaaacatgtccattgctgctacaatgaggatgttgacatggacgactagcaaaaaggaatattaaaaaatgagggtgtttacaaaaaatcagtcattattctaaaacgagggagaaactataaagaaagcccaacaaagagcaacggcagtaacaggagctaggactatacttcaaggaacaagaggaataagggcaaacctaatggacttggattgagataatcaaggtaattccctttaatttgagacaggatatgg
c24168.graph_c0	1658	p4	(AATA)5	1	20	AATAAATAAATAAATAAATAaaaaaaataaatggaggaattacaattgccccactccgtcgctgactcgaaaaacatcctgcacggccggtacgaactcgggcgcatgctcggccacggcacttttgcaaaggtctacgtggcgcgaaacttgaaaaccggacagaacgttgcgatgaaggtggtggggaaggagaaggtggtgaaggttaacatgatggagcagataaaacgagaaatctcggtgatgaagatggtgagccatccgaatattgtggagctgcacgaggtgatggctacgaaatcgaagatatattttgc
c24168.graph_c0	1658	p3	(CCA)6	895	912	gttgtagggaagaagggagggtatgacggagccaaggctgatatgtggtcatgtggggtcatcctctatgttctccttgctggtttccttccttttcaggatgacaaccttgtggtcatgtaccgtaagatcgtcaaaggtgatttcagatgcccgccatggttctcctccgatgcccgccgtcttgtcacccgactcctcgatccgaaccctgccacccgttatactgctgctaaaatcgtcgaatccccatggttcaataaatctcctatactcaatgcatgtcctgcactcgtaatcCCACCACCACCACCACCAcagaagaaagaaggtgaagagcccgaaagactcaatgcattccatttaatttcactctcccaaggtttcgacctatcgccc…
c24174.graph_c0	2039	p2	(AT)6	351	362	ttttaaaatcatacaaagaaaatggacgcgaacacatacataactaagtgaaagatgtgcttcccaaacaactttggatcttacaaatattataattaagtaccaataaagaaccgaggaagaacacaagcttcacaactacatattcatacttttattgaacagatacacactgtgttatatattgaaggaaaggtggactgcagctagtgactctgttttattgacggttaccccccaacatccctcaagtgtaggaacaaattaagggcaaaccaagacacaccaagacacacacacATATATATATATtgcatgcgtttgacagactatacggaagtaattaagttgatcaaatcggacaagtcagacgcggtgtgggcactgcaacaagcctga…
c24174.graph_c0	2039	p3	(AGG)6	1871	1888	aaggccatgtcagcattgttgtaggtgaggtaagagttggcaatggtagaggagcggttagagaagatgatgtcttgagttttgagggcctggcgagcgaactcaggtgtagagacaacgatcatgtcgcgtgagccgaggacaaagtggaagaggccaccgtatttcttagcaagttcggccaggcctctatggctgaggtagaaaatcatgttaaggttgccaatgattgggagggagtatgggcccggggggagtgggaggttttttgggttgcgacggcctcgtcggaggggggaaAGGAGGAGGAGGAGGAGGagtggagggatgcagacgaagagtacaagttgcattgaagtgtaattagtatcaagaaagggaaagggaaaggccatcgta…
c24436.graph_c0	1940	p3	(CTC)6	358	375	taaatctttaagaaaccacaaaccgccaggcgccaatcaaccaaacctttctttctctctccctcttccaaccactctcaccttcttcttcttcaacaacaagagaaatatatctctcccatctcttatttccatccaccatccataaccccaaatcccccaaccatctttcaactgatcatatcttcgaaccatgaagggtaacactaacaacaagatccaaacccccttcaaatccaagatcctcatcctccttggcctcttcctcatcttcatcatattcatgatagtaagatcaaaCTCCTCCTCCTCCTCCTCttcttcattccgaaagaatgcactcaaacccaccgtcactctctcaccccaaaatgacgacaacccaaatgatgaaggcga…
c24436.graph_c0	1940	p2	(TC)6	1146	1157	ttgaagtagcagccaagtggttggacggacttattttcaaagatcaagtaatcacgaaagaagtatactcaattcataatgttgagtatgatcgccaggaactgcgaaaacttgtccgtcaagtgcaatcagttcaagaaggtttggcagccgaaggaagtggaacggaaaatgaatccaagttgaacaaagcaaagcagccgctcattcacttcttatgttctctagcaaaacaatcattaactgaagatatttagctaagattcattttctccaaacttgtctctttctctcccccttTCTCTCTCTCTCtatatatcatatttgaaattcaaaaagtttatcaatttggacaagcaaaccatctaaagaacaaagtcacaatcatattatatagct…
c24495.graph_c0	1918	p3	(TCT)5	1541	1555	gtagcttcttagagatacagttcccattaacatagattgaatccttgagaagatcaacccgagtctgtggagatgtgcacacagacccattcacggtcactttccctccaaagatgagctcctcgctgctcctcctcgatgccactccagcagcagcaagaactttactcagcctctgcggcggctccctaatccactcattgtaaaacctcctcgccgccttcgaatacgccggtggcaagctccaacccgaacacgaacccaaacccgctttcactttcacatccttctcagtcttccTCTTCTTCTTCTTCTtgtcctcctcattggtcttcccctccttcttcatctccaactcctcctccgccatggcgtggaagaatcttgctgggggagtgg…
c24664.graph_c0	1352	p3	(GAC)5	1336	1350	tgctcatgtgtcaaaataatggaatcaacactgggaattttatggacagtaaaccaccgaaggacttgttctctaaaggtttttccaacatcgaccaatatatacttgtgttcaccatcaccttcagcataatcaattaagagcgaagtattgcacctgtagttagggttttgatcgggagggatggagagagattgggagcagacttcgcagggcggatccgacggctggatcaagcacctagcgttcggaacggcgctcgaacaccccgttccaagaaagatcaaagacgacgacgaaGACGACGACGACGACga
c24668.graph_c0	1317	p3	(CCG)5	175	189	cagtccacccccgccacctaatcacatgcgaggtcgcgaattttaaagcagaaaatcccatcagatctcgcatctcgatggatccctcgatccccgccgcctccaccaccaccgcaccctcctcctggctctccggccttgtccgcggccgctccagcagcaagatcagctccaCCGCCGCCGCCGCCGccagtgtcgccgccgcctccgccgagaaccgcaagaaccagctgcgcggtgttcttttcaagtacggccccaaagccgctcaggttgcctttagaactggtgattttagccaacaagtaatttttattggtggactaactgatggacttatggcaactgagtatcttgaacctttatcaatagctttggagaatgaaaagtggtccctgg…
c24768.graph_c0	1523	p3	(GGT)6	1504	1521	acgaatgccgaaagcggatcgggcgaggacggggaaggggatgccgtagcgcgtccctggttgactagtgagtaggagagggaagaggatgatgactttggcgacgatgatgatgattattccttgccaccaattcatgcctttctccacgagagcaccagcgatgtagtaggaagggaggccgaacacgaggccgatccagaggctggcgaattcccatgcggttgaggtgcgctgcgactggggagtcggaaggaggtcagggttggttgtgactcttgagggatcttcttcttctgaGGTGGTGGTGGTGGTGGTgg
c24790.graph_c0	1458	p3	(TGG)5	1241	1255	gaaggacttgcaaatctgatactgctatattaagagctgtaatatcattctttattaaagcagtaagctcctctatttccatggtgggatcattaaacatagatgacccttttgccaatttggcgagcctagcgatcttctgagaggtatcgcgcatggcggatccgatggcggaggccttgcggttgaaatcggatcgggaggcgacggcgtcatcgagattcgcgacggagaaagatgatgaggatgatgaaggtggtggtcgtggagacggtggttgatcggattccgatgaggtgaTGGTGGTGGTGGTGGattcgttggaccttttgaggcggtcgtagatggatcggaactccgacgtgcgatctcggtagcaagaaaccatttgtgaggaga…
c25069.graph_c0	1045	p3	(GAT)5	691	705	aagccatcctctactgtgatcctgaggtcctttttcccgagcccgggaacctcgaaccggagcttgtaggacttgtcatcctccttcactctgcccaggagttgagaagggatgaagtttttcagtaggttgttcagattgtttgatgcttgcaccagtgcattccccaaggacccaaggccagtggtagaattgcgggaacgaaagggaagcagattccaattaatccatggagagttcctccacagctgcagcccacgtctaccgctgcgtgcgtcatctgctacactcagagacgaaGATGATGATGATGATggttcctttgactgtacatccacctccttatcggaagaagaattcggtgaatatgatgagtagggtgacgagaacagtggagca…
c25098.graph_c0	1811	p3	(CTC)5	108	122	gctagtaatattccctcacctaaacaaacacactccatggcttccccctctcccttcttcctcctcctctttttcctcctcttttcgacctccacctccaacctctgCTCCTCCTCCTCCTCcaacccagccgacctctccatcttccacacccaaagcccatgcacaccattctcccccccatcctctatccaccctccttccgtcttctcctccgtcctcgcctccgccaccaagctcgacccatcccgcctctcctccctcctctcctcccctactatacccaaacccaaatccaaatcctccaccatcgtccccatctcctccggctcccaactcatgaacaccaacaactacgtactccgtgccaacctcggcactcccccccagctcttctac…
c25098.graph_c0	1811	p3	(TCT)7	463	483	tgcacaccattctcccccccatcctctatccaccctccttccgtcttctcctccgtcctcgcctccgccaccaagctcgacccatcccgcctctcctccctcctctcctcccctactatacccaaacccaaatccaaatcctccaccatcgtccccatctcctccggctcccaactcatgaacaccaacaactacgtactccgtgccaacctcggcactcccccccagctcttctacctcgccctcgacacctctgcagactctgcctgggtgccctgcgccggctgcaccaactgccccTCTTCTTCTTCTTCTTCTTCTgtcttcaacactagtgcttcttctacttaccaggccgtggactgcgcgtccagctggtgcccgcagttccaggggttg…
c25147.graph_c0	1943	p3	(CTT)5	1747	1761	cgagcgtacaaacacccgaagcaacccatctcctctcaaaaaaaaaaacaaaaaaaaccccaaatccttcaaaattcaaaaccctaaccctaatgctagcaaaagagacaaaattgatgagtgagaaaggggcgacgaaactgaggggaggttgaaagtggataaggggagtcaaagatagggacttttcaacaatttctttgcttaatttgggaaatttcaaaaactagtccccgaaaccctaatttctcagtcgttgtccaaatttgggaactttcttctcgtcgccgtcgaccttcgCTTCTTCTTCTTCTTcgagaattggtatctgtcgagtccgtacattccccttcacactttctcggtctactttccctctctaaaaaggccggagctttt…
c25221.graph_c0	1699	p2	(GA)10	1680	1699	atgttcagcgcttttggtggtgttgaaattttcaataccttcgggtaagccagcttttgaagctgggaagttgagtaagtgaagtgagattgggtatccagatttgatgtctagatctatggagttttggaagagtttagcgttgtaaggggtggtgatgaaggtaacgttgacacctctcctagcaaagattctcgacatgtctactagaggaatcatatggcctggagccaagaatggaaggaaaaatacgttaagtttagtgacctctgtaagtgaagcacccatggcacacccactGAGAGAGAGAGAGAGAGAGA
c25362.graph_c0	1044	p3	(GAG)5	977	991	acagtagtcgtaccagagggtggcacgccgggagttggggcacagattgaggatgtctttgactgcagtctggacgcagtagtggcagtcagaggaggagacgtcaccgcggcagaggaagaggccgtaggtgcggtcggggccgcgggagcctttggtttgggtggagaagttggatttggaggaggatagggaggagaggaggaggttgaggttggaggcgtaggggctgtcggcagtgtagttgccgccttcgcagaggttgaagagggggtcggcaagggtaagggtgagaggggaGAGGAGGAGGAGGAGaaggatggtggtggacattgtggaaatggtgagggtgatataatatggatagt
c25471.graph_c0	2114	c	(TC)11cttctctttc(CT)8	1	48	TCTCTCTCTCTCTCTCTCTCTCcttctctttcCTCTCTCTCTCTCTCTcaaaagtctcatatctcccttccataaataaacacctcaattcaaactctttttcccaactagtcattaccttcgccgctgccgccgccgacgacgacgatggcctccgaccagcaccgccgccgccgccgcccactccttcctattatcctcctcttcctccacctcctcatctccgcccactcctccctcgacgactccaacctcaactggggcaagcacaccaaaaagcacaaaatcaaaggcccgatcaaaaccctagtcgtcgtcgtcatggaaaaccgctcattcgaccacatg
c25471.graph_c0	2114	p3	(CCG)5	165	179	tctctctctctctctctctctccttctctttcctctctctctctctctcaaaagtctcatatctcccttccataaataaacacctcaattcaaactctttttcccaactagtcattaccttcgccgctgccgccgccgacgacgacgatggcctccgaccagcaCCGCCGCCGCCGCCGcccactccttcctattatcctcctcttcctccacctcctcatctccgcccactcctccctcgacgactccaacctcaactggggcaagcacaccaaaaagcacaaaatcaaaggcccgatcaaaaccctagtcgtcgtcgtcatggaaaaccgctcattcgaccacatgctcggctggctcaaatccagcaaccgccccgacatcgacggcctcaccggc…
c25586.graph_c0	2533	p3	(GGT)5	967	981	cccatcaggcgaactccaatcagaaagatgggatgacatcaaactcgcagaattagcagccgcagtaagcccaaggctgccagggcggtgattcacagctcctcggtcgatgaagctttggctccgctttgcaaaagcagatgacctcgaattcatgaccgctgctgcaactgccccagaggaatcaaacccgtaaatagagggcttccttgctggagaggatgaaaggttagtcgggtaacttgcccgaagttggttcatgttctggcgtatctgatgcgcagtgggagattgtaattgGGTGGTGGTGGTGGTaactttgggcgaaaggccctgcaattgagacaataaggaaggatcgagagatccaaaaacatcatcgaggttagttggcttcaa…
c25648.graph_c0	1743	p3	(TTC)7	1	21	TTCTTCTTCTTCTTCTTCTTCttgttaccactctctcacttttgattgctacttcttcatctgaagttgaagagactgacagggtgctccttctacctggccagcccttgaatgtgagctttgctcaatactctggttacatctctattgacaaagacaaatccctcttttattggttttttgaggctgttgaggatcctgcttcaaaacccattgttctttggttaaatggaggtcctgggtgttcatcaattgcttatggattggcagaggagataggcccttttcatgtcaacccagatgggaaaagtctttatctca
c25939.graph_c0	1160	p2	(GA)6	922	933	ggtggagtggcgagggacaatagtgacaaatggtggggtgcacggagatgggtagggcgacgacgatgagttaaggggaccggaaaaaccacggtggattgggttcgacgaagagaacggggatgacgacggaggatcaagagggtgatgaggtcgagaggatggagacgatgatggtggtggtgacggtggtggaaggtgatcggagttggccaacggggtatagggtttcggtttggtttggggtgcaacaaaaacagagaagggggaaaaagtgatcggggagagagaaacggcggtGAGAGAGAGAGAgtggaatagatttagggttattttaatagggtatatatagggaatcaagaattagggttttgggttgagattatgtgggttctgggt…
c26134.graph_c0	2312	p3	(GAA)6	2293	2310	ccgacctctctctccctatcctctctcatcctttccaccaaatcttgcacttccctccgacacctaaacttcaccaaattattattccccacacagttattactcccacctgtctttcgctcactcccaaatccgaaaccaccaccacctccacagcctccccctgcatcgcgtggctgtgcccccactcccgcctccgcttccaactctctccacatctgaatcaacgacgacgccctaacattcggccttacatccaccttgtcacccccaccacccctaccacaaaataatgtttgtGAAGAAGAAGAAGAAGAAga
c26257.graph_c0	1125	p3	(TAT)7	4	24	aaaTATTATTATTATTATTATTATataatggagagcaccagaaaatcaaaatctggtgaagacggcccagctcccacttcagcttccgcttacttagatcctcactattgggattcgcgattcgcagtggaagatgagtacgagtggttcaaagactactcctatttccaacacctcatccaccgccacctcccgaaccctaatccttccctctctgtactggagctgggcagtgggaactcgcggctgtgcgagcatctattgaacgatggcatctccgaaaaactcacttgcatcgacctctcctccgtcgcggttaagaaa
c26470.graph_c0	1210	p3	(GGA)5	1116	1130	cccacgagtcacaaagacaaggcccatcttgacccccacacatagccttacaagctctacaacattcaacagaagaattgaacttgtgatccgttccccatttcacagctgaaccccacagctcaagattctccacccccctacagcagtcattgctgttactactgctctcagaatcttggattgagattccaagacgattctcggtgtgtatggaattcgattgagaatgtgaaggtgaagggtggagagcaaaggagattacaaagtaggctaaggtgcaggaaatgaggaggattgGGAGGAGGAGGAGGAtggagggtgaccggcgatagccggtgggtagtggatcagtttgctttctggccattttgagtaaaattggggcaagaagg
c26779.graph_c0	1276	p2	(GA)6	1198	1209	cctgtctcctttcaagtgcaagatcttggaagaaaaatcagcataatccttctctgattcaccaggcaattgttgggtgatgggagcttttcctcttgtgaacagagtcacctggtggccttcttttacaagaagtcttgacaaaaacacaccaataaaccgagtccctcccattatcaggattttcttggcactcgatgctgaaacgtgtaacgctccttttggttgccatacctttcttttatactgaatagaggtgttcaatctgatgccattgaaatcagagagagaagaaggaagGAGAGAGAGAGAaggttgtttgtgctggagcaccacaagcctagccatgatgcctcctctcctttggaggtagttgttg
c26908.graph_c0	1242	p3	(AAG)6	1	18	AAGAAGAAGAAGAAGAAGaggaaaaccagggcaattaatggcatgctcattgcctcttcaaccccgccttctctcctccttcttgggcgatcgcctccttctccactcatctcgaccttttcaatctcttctcgcctgcaaaccaagaaatagacatgaagctctgcgattatcaaaaacaatgtgcagttttgtcgatctcttattcaataagaggaatcaaaatgagctgaatgatcagcgaaagtgtctacgaccaggaaaaatatctcctcgtctccatgttccagatcatataccaaagcctccatatgttaa
c2707.graph_c0	1170	p2	(CT)10	1	20	CTCTCTCTCTCTCTCTCTCTaaacccttccaatggattcaatagcccacgacttcccaccatttttccgagtccacaaagacggccgcgtcgaacggttcatggtctccgactacgtccccccagccgttgatcccaaaaccggtgtcgaattcaaggacaccctgatctccccagagaccggagtcaaagctcgcattttcctacccaagatcaacggaccagatcacaagctccccctcctcgttcactaccacggtggaggcttctgcatgggatcctccctcgacaccgtcactctcagattcctcacctccctcg
c27173.graph_c0	1178	p2	(CT)7	35	48	agagagaagaggagaagaggcctcaacaacccacCTCTCTCTCTCTCTcaagccaccatgatcgtaaaggcctcttctcctcttctctctcatctatccttcttccactcctctcctccgaaaatcaccctccatacccttcttctccaaaaaaccaaggggcccaccatcgccatggccgccggcggcaaacacggcagcgggggcggtggttccctgccgatcaccggcgttgtatttcagccgtttgaagaggtgaaacatgatctgaatctcgtgccctccgtccctgaccagtctctcgcgcgccagaagtattccaacgactgcgaggccgccatcaacgaa
c27190.graph_c0	1117	p2	(TA)7	46	59	gcagtttccccttcccttttctttttttgtagggatttatagtctTATATATATATATAtgcctgttcaggtctcttataagtaaatctctattaaagaatataaacatatacaatcatgtgcataaaattgaagtatcatttttgttaacagtcgtaaaaaaagtgtattataatttatcaatggaagaaaggaatactcaacctttacaatgcaccaatccattattatatgaattgagccttttaaacatactcattggaaatgaatagagatacaataaaaacttgatgagaatcgtatgttctctctcttctcttaatcactatccactaaacaacaagcagtgccatttatta
c27256.graph_c0	1247	c	(A)10gcatctagccacccataaataacaattctagaaagaaaagaagactt(A)10	916	982	gaaggaggatcctcgctttagtcttttcagagaaagcacgggttggacttcttgatcgctgaggttgatgagaactgtcggactagcctgttctagtatggttgttacattgtgctattttttcattacttaagagtgatcgtatgtatgtttttgtttatgtgtatattgcatgcaatgatgcatgtatatgtgtgcatgttaacaaaatacagttattttgaatgcttgatttcttctatattaactggtaaggatcaaggtgcaggggtgtatcgccatttaaacatctagccgtacAAAAAAAAAAgcatctagccacccataaataacaattctagaaagaaaagaagacttAAAAAAAAAAcgctccagaactcctctatctatcatatcgac…
c27324.graph_c0	1192	p3	(CTG)5	1	15	CTGCTGCTGCTGCTGttgttgttgctgctgctgttgatgctgatgatggaaaaatgcacgaagtcggccaatctctctctcccacatttcttgctcaaagcttttaatcagatgctcttgtgaaagactatcaaaccgttgcttcaaagctttattttccatgctcaatatgaggttttgctggcccaaaaattcaatctcagctgaaatgcccatcccttcagcctgtaatgaatgtacagttctttccagctcagcaatgtactggagtttcctaactcgagatcgttgagcaaattgttgtttaactcgttt
c27683.graph_c0	1221	p2	(TC)6	58	69	ggcacattcgtcttttctcaccccgttctcctatctcctcctccttcgcgctctccaTCTCTCTCTCTCcttcgacaaccagacgtccaatggcgtcgtccatctccaccctcggtttcctctccatttataaggccgtggattcgaaggggaaaaggccgaatttggggacggtgagaggatctttgcgggaactggaatcggaggtgtcatgttcgaaatatacaaatggctggaaggatgctggacagatttttgaaagaagaaagctagtgttggtttcgtgcattggtcttattggcaatgctttatcagctgttttcaacatagaagtgtctgtagcttctgaatttgctgatatgccagccc
c27936.graph_c0	1869	p3	(GAG)7	1	21	GAGGAGGAGGAGGAGGAGGAGataatggatctagtaaaatggatggtgggtttgggtttctgggttcaagggttccgttgcttcccatggttggccgtcaatttcttcctcaaagacgggttgggtatacccgcatccactatgcagctcctccaaaactccgctaatctacccatggtcggaaagcccatttacggcctagtctccgatgctctctacattcgtggccagcatcgcctcccctatgtcgcaatcggagctctcttgcaagcaatatcatggcttccaattgcgctcctacctaaactttcctttgcctcc
c28009.graph_c0	1428	p2	(GA)6	1298	1309	gattcttcagagagaaaatgatattcagctttgagtttgttcacttgagtggtcatatccttcaacatttggattgtatcagctaggatggttgccttgtcatttttgggacgatctggatctatagcatttcccaagtccacaaactgttcattcaatcgatctctccttaatttttcacgatcagctttctgcattttccgtgcagcaataggatcctttgcattttcaaccttttgacttgaatcgggcgggagatcgaggaaaccatcggaagttttccactgatccatggatatgGAGAGAGAGAGAggagaagggaacacccaactcgctttaaacggcgagctctctccctctctctttcggattaaaagaaggggaaaaaatcccccaatt…
c28050.graph_c0	1347	p3	(TCT)6	1214	1231	gcctgcaccaaacatagattgcccaaatagctcttcgtctctcaggagtcatgagcattgttcccagataaaaagttttggcatactccgcgcaaacttctccacacctttcataagcctcattcaacaaattccaattcattggaaccccattattctgtttctcttcaactatcatcttcctcccactctgttcctggaccaacgcagcttgtttgagtaccacttcggagacaatatcttcggaggatctccatccaccaccggcaaccaaactggataaaactttgaacccgccgcTCTTCTTCTTCTTCTTCTttgtcgtcgtcgttgccattcttttaaagtgatgaagagcagagcttttggtagtctcttttggtgaaaccaaccaaagaa…
c28054.graph_c0	1030	p2	(GA)6	398	409	acaacagatcggcccgaacagcaaacgcggtctctggatcagctgcgcgccaaacacacaacagcaaaaaccagccaatcggagatcctccccacaccggatcggaaacgaacagcgaacaggagcccgggatttgctgcacgccaaaacaccaaaacaccgaaatcaaccaataggattctctccctacaccggatcccaagcagaacaccaaacagcaatatcaaatcgccccccccacaaaacaccacacagcctattcctccactcctattcttcttcttccccaaacacgccaggGAGAGAGAGAGAtcgcgggagagaatgctaggcagctgcggcgactgaagacggcggcgacgactgcgaccggacgacgacgacgcggcggtggtgctg…
c28076.graph_c0	1706	p3	(GGC)7	1684	1704	aagaaaaaggagatgacgatgagccagatgacctcgttggtgaacgcggagaatgcggcggcgaaggttagggttttggtgaggacggcggcggtgaggccgaggaaggcccaggcgccgactgggagaggggagaggacgaggccggcgatggtggagaggaagatggacaggagggagtaggactgggcggtgatggcggcgggtttggggatgaggaagcggacggcaaggccgatgccgacagagaggacgagtgggaggagtttggcgccggcgggagggttgttatgaggcggaGGCGGCGGCGGCGGCGGCGGCgg
c28106.graph_c0	1059	c	(A)13gagaaagaaatcaagaaatcaagacaaatagaaagagtaga(AGT)5	24	92	gtaacatcgcacaaagcctcgccAAAAAAAAAAAAAgagaaagaaatcaagaaatcaagacaaatagaaagagtagaAGTAGTAGTAGTAGTtaacaaggaaaaatgggttccattccagttgaaaagcctcatgcagttctaatcccatacccagctcaaggccatatcaatcctatgctaaacctaggcaaactcctccattcccaaggcttccacatcaccttcgtcaactccgagtacaaccatcatcggttcatccgatctcatgggcctgacgttgtcaagggaatagatgacttcgggttcaagacaattccagatggtctgcctccttcagacgtcgatattactcaggatattccgtccctgtgcgactccacatctaagaat
c28166.graph_c0	3341	p3	(GAG)6	1	18	GAGGAGGAGGAGGAGGAGgataaggacccttctggttacaagaggaacatgtgtaggaaagcggagttatttgcccgtatttcgaatgagttttttgctggcaacaggaagaaagtgttcgctgttcgggactttccagttggctgtggaacgggtgctcagaagattgctgcgagttcggaagctgcgtcagttgagagcaaggttttgaatgatgagaagaaggacgatgaagtgaggatgaagatggtggagccggttattgaagggattagagaggcaaatggggaggcgagagtcaagtctccaaagggaaaa
c28194.graph_c0	1203	p3	(CGC)6	265	282	gggagggtcagcgggtcgaattttcctgttcccaacccaacctaaccctgcccggttattgacccaacctgacccgagcccgcccgaaccccccggatttgggcccgtctcggcccgatcgtcccgaatgccaatcctggctgcttgtcatcctcctttcccccaagcccaagattcctatttttgttcgcatctcatctcatcgccgatggatcgtttaagatcactgaagatactccaggtcgactccgatgacaccctagaCGCCGCCGCCGCCGCCGCtaatggcgaaaacgacgacgcctcacaaaccctagaagagggagaagaaggaaacggggaaggaggaggagaggagggatctgaggatgtgcagccattcatgaggatgaaagtccg…
c28716.graph_c0	1274	p3	(ACA)6	439	456	ctaacattgcagtggcaatacaacattggtaaggatttttataatgaaatggtcaaaagactcgaaacatggaaggcaaatatattcagaaaagcttatgaaatatcgatgttacaagttccaaacaatgctgcaccttaggagattcgccatcttcgtatgtatcgcatccccataaatcaaaagaccgaacccacagatgaactaaattcttgttacagtactcaaaatctcctatcagggtttataattgtggagtatttctatcgcatggattggtagacgagaatgtaggactatACAACAACAACAACAACAgtcttttttccagtcttttttccaactaggtggggtcggcaacatggaatcatgatttttcaattctgctcggttttgcgc…
c28718.graph_c0	1304	p3	(TCT)5	824	838	acgctcttccagatggggaggatgaggtggatgggtacgtcgatgccggcaaccatgtgtttgtatatcagattctggtgatggaattcctgcatctgcataaaagtgaacggcgatttcacctccgccgcagcggcagcactgctggttgcggttgtcgcctcctcctctacgactccgccgccgagagccagacccaatcctaaccctaaaggggaaggaatcgctgtcgtcacaagtcctgagtaatcatctgatgagagtttggggagttttgatggaggactctcgtcttcatcgTCTTCTTCTTCTTCTtcggtgtcatcatcttgggggttttcttgattttcttcatgttccagttcttgctggggtttgttttcctcggtggccattgct…
c28854.graph_c0	1167	p4	(GTAT)6	1	24	GTATGTATGTATGTATGTATGTATctactatgtatcttcatttctgtatttcaatatttcaaacttgttaatcctatctgaatgcaagcatgaccaagaaagccaagaacacaacacaaccaaccccagtgcacaacatatccaacaacccatctgtcctagtcttcttctccctcctctccctcttcctcctcaaatactcctcatacctctcctccaccttcaccgccaccgccactctgcgtctcccttccatcgcccttgtcaaaattcccaaactgcccttcccgttcacccacttcccgtccatgtcctccaccgtca
c28854.graph_c0	1167	p3	(GGA)5	923	937	gaaccaggaggacgatgtgtctgtgtcgataacacgtgaaaagaccggagtgccctcgtggtagaggtcaactgcagagatcagctgagtagggagagtaggggaatatttctggtcattttcgacgtattcatcgtcgtcgtcatcgtggttgagtataggtaaagggtaggattgcgagaagaaggagcggtggtggtcggagaggagggagattagtgttggatggttgagtgagggccatgtcgataggcagaggtggcgccatatcgcagtgtcagaggagagggaccggaggcgGGAGGAGGAGGAGGAgatggccgcgagggttggaccgtccatcaggtggagagcgcggtcgacgaggtcggaatggaggtcatctatggttgtggtact…
c28886.graph_c0	1761	p2	(AC)11	1	22	ACACACACACACACACACACACaataaccttcatcatgccttctgtgatggaagttgacttaacagaaatttcatccagagagaacctcttatgttccttgcaaatctaaacagagacaacatctgactgttgtccattttcttcagattgcaagctcttgtagtaattcaccaaaactttccatcctcctggacacatgaaaccatcaggagggttttctccattcctggcatatgttcgcatctttgttccagagatgaagagaaaatcattagcacgagatgggtcaaaaaatgccattttcttcgccactgtatcata
c28962.graph_c0	1953	p3	(AAG)5	307	321	gtcctcaaaattccacaccctcaacaaagttgtcctcaataataaattagtaaaaatatagtaccaaaaagaatcaagaaagaaacccaccaaaatgagaatattcgcatcccaccggacgccgccatctctcctcccctcccgctaatccctcctccattgattcctcgtctccttcaaatcgagcagagcagccatgaagatcgtcaagtctcaggtgtggcagccctgcaaaaagaagagatcttgacaccgacctgtcttcgcttcgagttccatttattagatattagaaattgaAAGAAGAAGAAGAAGatgatgaacggaggaggtggtagtagcatggggattgggaggacgagagttggaaggtacgaattagggaggacgctaggagaa…
c29077.graph_c0	1020	p3	(TTC)5	705	719	tcctctccacatccttttcaaggttgcctggtccactctttaagtacctaatgtacaaatcagtaacatccagctccaactgcgcgtgccactcagacttctccacaaaccaagatgccgggtcctccttactctgccgaaaccctaaattcttcaaccaagcctcgatgcacggcaagctgtgagagtacaaaggcttcttcttttcggggagcttcttcaaccactcctcgtccaatgccgacaattcagcagaggggaaagacgacttcgatgaaacttggattaaagttggggtctTTCTTCTTCTTCTTCtcttcgatttgggggttagggtttggggataggatgggaatttaggtgaaagcgagggggcgaacgaggaaggagaagattgga…
c29077.graph_c0	1020	p3	(TGA)5	929	943	cactcctcgtccaatgccgacaattcagcagaggggaaagacgacttcgatgaaacttggattaaagttggggtctttcttcttcttcttctcttcgatttgggggttagggtttggggataggatgggaatttaggtgaaagcgagggggcgaacgaggaaggagaagattggaagcagggaatggatttgggaacaagagagtacattttttttatttattattttgtgtgcgtgtgtgttttgggggtttatatatattggaattggaagggggtggataagatgatgatgatgaatTGATGATGATGATGAgaagagacaggcccaaaagaaatgtaaaaatgttgttttatttatgggtttagccgtttaggaatgtgatatcttat
c29446.graph_c0	1165	p3	(TTG)6	42	59	aaggaatacataaataagaaagaaatgatctattacagaatTTGTTGTTGTTGTTGTTGaggtaactcgattacagaatgttgaacaaatattaatactgtaggtagtagatttcgccaaaaactgccaaaaactgctgtaagttacatggagggaaaccggccctgaacaaaaaccagtaagtagtgaaactagctggacagatgtatttcaaataattacaatttattcatcatagatataacgaaaacacaatagaagggaaaaaaaaaaggaagtcaaacagtagctagcagtttgatgatgatcgattgtcagcgctgatcagtgcgacccatcccaagtagtccagtcagcgg
c29604.graph_c0	1391	p2	(CT)7	1194	1207	agccaccttatctcttgttgatatgggggttgaatttgattaaggggttaggtgaagatcttggaaggttgatattatccaacaactttgcataggccaatggctttcgggtgcggatttaatgatcccttatacctttgacatgtttgaaagtttaaattatgtttgacctgcatgggcctatgcctaagttattgggcatgtaactaagtgacaatttttgcccacctcactcacaaaacccaaccactataaccgaacctataccccaaccccaacccagccccaaccccatacccgCTCTCTCTCTCTCTcatctcttcacagtctctccctctctctctccaaatccaaacccaaaacccaaattcaaaccacctcgaatacaccggctctccc…
c29623.graph_c0	1285	c	(G)15(C)12	1259	1285	gaccccgtcttcgagcccaagccccacaatcgtgcaacacaacatacttcatactgaatagaaaaatcgaacccaaccaactcctccaaaccacccccacaaattcaaacaataatagataccaatagaattgttggtataataatttgtagtacactttacctcaggccagataatagatatcaacaattcaaacagtacacccgaagtcgctactcagcaagggcgaagctcgacgtcagcctacttcatatctgggctgaagagaagagctcccgaagtcgctactcagcaatcgtcGGGGGGGGGGGGGGGCCCCCCCCCCCC
c30138.graph_c0	1203	p3	(CTG)6	8	25	ggatccaCTGCTGCTGCTGCTGCTGatgctaacattgttacaaaaataattccctccatccaacctggtgtgacccgagtgggatggatcggcactggagtgatgggcgctgccatggctgctcgcattcaatccgctggattcccccttaaaatctatgctcgtgaccccaccaaactctctgttctctcccttctcaacaatatccatgcagatcatggccatcatggccttgcctcctcccctgctgacctcgctcgctcctcagatgttgtattcacaatgctcggccacccatccgacgtactttctgtcatccttgacc
c30317.graph_c0	2134	p3	(GAT)7	2114	2134	ccttcttgacttgacggcgacttccgatccgccggcgccgctgaaggaagaggcgtaggcggagaggaaggcgggtcggcctccttctttgcgaggcttcgggcggagaatcggcggcggtggctttcgccggagattgaggcagaggtcttgagaagtgaggggcggagaagggagagaggagggggtttgagggttagggttttggatggagagaagaggagggcgagagatgggaggcggagaactcccattggaggagatggattccgagattgagagcggcgtttgggactttagGATGATGATGATGATGATGAT
c30648.graph_c0	2141	p3	(CCA)5	125	139	ataccatattacctcttctcttcccctcacccccagctataaataagtccttaaacacacacaaaagaaaaaaaatagaaaaaggaaaagaaaatgaaggactcacctcgctacacccgcgtccCCACCACCACCACCAccgccgctgccggcggcggcgaccccaccatcctctttggccaaaccctggtgaagctcatatcgaacctctgcttctccctcttcgtcctcttcgtcctcctcctcaccgtcgtggccgtcacctaccacccccccgacccctggctctcctcctcctccaacctcatctccaaatccctcaccctcaccctccccaactccaccttccatccagacacctcccttctcaacaccggcgaagacctaatcgcacttgcc…
c30648.graph_c0	2141	p3	(CCT)5	401	415	actcacctcgctacacccgcgtccccaccaccaccaccaccgccgctgccggcggcggcgaccccaccatcctctttggccaaaccctggtgaagctcatatcgaacctctgcttctccctcttcgtcctcttcgtcctcctcctcaccgtcgtggccgtcacctaccacccccccgacccctggctctcctcctcctccaacctcatctccaaatccctcaccctcaccctccccaactccaccttccatccagacacctcccttctcaacaccggcgaagacctaatcgcacttgcccCCTCCTCCTCCTCCTccggtgtcgtgacgtcatcaccaccaccacccgtgctgctgacgtcagcatgtaacgccagcttcaactgctcagatccgcaca…
c30797.graph_c0	2373	p3	(TCG)5	2098	2112	acgaaatagaggactttttctttgagtgggaagctgcgttcgaggaggaagacggcgagccagacgagccagttggagacgaggcggccgcaaaagacaacgaggagcatgagggaccacttccagagggagagggaccagatttggcgggatttgagggatgggagggtgagggtggcgatgaggagggaggtgaggatgatgagagcaatggattcggtgagggctcggggaccgacggggcgggggtggtgggggtggaacttgtcggagatggagtgggtggtgtcgtcgtcatcaTCGTCGTCGTCGTCGaagtcgcagtcggagtcggggtcggtggattgggatggtgagggtttggggagctgcttgttggtgtggagttggggagggtag…
c30885.graph_c0	1064	p2	(TC)6	956	967	tccaagggtgtatctcatccatgaagtaggcatgaaaacgcaattcccagggagacaaagattgctggtagatgcaatagatcaagaatgccacatatcccaccagaaaacctgcaaaaactcttctccatagaagactctgttcggcgtgattcctctcaaaagccctaatcatggcttcctgttcttgggtgtcgatgggttgagaatcgtgagttggaagagacgatctgtcatcgtcatccacgtcatcatctcctccgtggcttcttcgccctcgcttccaccattttctgttcaTCTCTCTCTCTCtacctctctcgagttttctggtacttctccaaactgaaaaggataagagtctttcgactccagccacatcaaaaatattaccccctt…
c31107.graph_c0	1125	p2	(GA)9	965	982	taaccatcaaacattgtgatctccgcttctgatcgagcatttgtctttaaagttttaacgaagacagatctctcaaaagccatctttgcattatgagtaggccagtcatctgaaaagtatttgacagctacccgctttccttcagaatccaaaagaagaatgtttttcactgaaggagaagattccatgagtaagagcgagaagtggatctagggcttgaaacgaggtatcttgtcgaatctagatgcgagtgagagaatatctcaataggatccgatcggatctcagataggtccgtttGAGAGAGAGAGAGAGAGAgcggaagagggtgaaatgcgcatcacgagaggaagcaggagacttgtaaatcttccttccattccattccatttaaaagga…
c31284.graph_c0	1115	p3	(GAA)6	1	18	GAAGAAGAAGAAGAAGAAgatggattgctgcatttgtagtcctatgatagctgtttataggccaccaaggaatacgatatgccctcgttgttatgaaggagcaaggtgcatggttgatttctttaagggggagaaggatggcagcgacaacaacggtagcaatattggagatagagaagctactactagtgttactacttctcaactgcttcgcgagaacaggcccaattcatctatggggatggcagaagctttcaagagggtgaaggagctgaaagagaaggaagaaaggatgagtgagaggctgggttttgcagc
c31399.graph_c0	1113	p3	(GAG)5	973	987	ctatccaccatcaacgtcccaatcgcccccaccatcgcaacaaaccccgtaaacgggaagtcctgccatgggtgctctggcaagcacgacgatgtcaaatcctcaaatgcatcaggaaggatgtggatgaagccggtggcaaggatgacaccggcagcaaatgctttgatgacgaagaaaaagtctgtatcggcacgtaggtacggtacccacttgcccaagatgggaatgcagacaccgatgaggccaccgatgaggatggagaagaaggcagcaagtttgaggtggagggcgtacgtaGAGGAGGAGGAGGAGgcagtggaggagcagtcatcgtcgtcggcagtgactagggtaaagaagaggaggagagagaggattagggttagggtttttggg…
c31639.graph_c0	1016	p3	(ATC)7	1	21	ATCATCATCATCATCATCATCaattccttccaagcgggagggacctgcaggaatacgtctccttcagcttctctttcctcgacgacgtaaatatcgatgcatacacctccttggtggcatgctttggcgcaacatcggccgccctaaacctcttctcccccacaacaccaaccttctcctccctctccacctcattccccctcttcttccccttcttcaccttgactctccccttctcctcctcctccatcctctccctcaacaccttcacatcctcctcgctcccatgaatcacaatcctatccctctcctcaaacccct
c31661.graph_c0	1390	c	(A)12ccggcgcttgttcg(TCT)5	57	97	agatcaaaatctcctatataaaaacaaaaacgaaaaaagaaaggaaaaagaaaaagAAAAAAAAAAAAccggcgcttgttcgTCTTCTTCTTCTTCTccttctcgactccttcaatctccaaatctcattgaattcatcatcggcgatggtgggagtctcggaggaagcggagctgaaccacctcgagaaccaagccgacaacggcggcggcggcgcgtgggagtacctctgcctcgttcgcaagctcaaagtgagaagatccgacaaggttttgaagcacggcctctccatcttgaacgattctagggccagatccaaactcggcgccgaagaatggactctttatgaacaggtggctattgctgctatggattgccagagaattgatattgcaaa
c31700.graph_c0	1596	p2	(CT)10	1	20	CTCTCTCTCTCTCTCTCTCTgccctcttttcaatattcccaaaccacgccaagctttcgtacattaaacccccccctcccccccccggcgacccaaatacctagcgcccaatcccaggttttgttaactccctttttcccaagccctaacaaatttgcaatatacatcccaaataacccattccctaaaatccgcagtttcctctcatacgagaattgctgtgctaattgcttgatcctcaagtaatcaacacgagacgatgctcccatgggaaggcttgggttgctgtctcagtgcagctgctctttttctcttgggaa
c31812.graph_c0	1269	p2	(AT)10	1250	1269	taccattgaaattcactgtctccattattatcataactgctcggtttatgttctatataatgtaattgctaccttttgttgggtcacttgcacctttaatgtatcttttttcttctgcatcacttgaattagtaggctcaggaggggaccataacaagttgccacacattattctcagcaactggttttagtatatgtttcttcgcgcttaggtaatcttgttcctgctttgaaacagcgaaccagtaacctttaggtgttttccaatactcatactcgagtacattggggcaaagctgcATATATATATATATATATAT
c32174.graph_c1	1494	p2	(TG)9	1471	1488	ttaaaacatgaactgtatgattatctgagagtaacttctgaaccaatcttctgccgacaaaaccagtagcgccagttattgaaatagtcatttgattttccgtgggtgattgattgcagcctcctgagttgttgttgctgcttctaacccggactagcctcctgtgtggtttggagttgtatttttgaagatggagatgtggatgggttgcggcaatggcgatgttgggtcgccaaagcgtcacactgcactgctccatttcttctttcttctacagatttcaccgtctctttgtgttttTGTGTGTGTGTGTGTGTGtagggg
c32259.graph_c0	1193	p2	(CT)6	145	156	gaaccacccgtgttcaagacacattcctaacactatccaccgcgatcgccatccggtaaccgtcagacatctcgtcgtctctctggcaatttctctgcccccaaaaaattccaaaaaccctatatccaacaaatcacacacacaCTCTCTCTCTCTccccctttgtgctgtcatcaatggcttcatctccactcttcaccttcttcgttctcttctctctcctcttcgctccctcaatcaccgtgtcatcatcgaacaagaaggtgtcggtggctttgtattacgagtcgctttgtccttacagcgccaatttcatcgtcaactacctcgccaacttcttccagaacggcctcatctccatcgtcgaccttcagctcgtaccatatggcaacgccaggg…
c32545.graph_c0	1112	p2	(TC)6	609	620	cctttctttgcttgaatcttgtggccaatgcttcttcccttcatatagttaattttaaagatagcctggttctatacacgcactgcgtacatgatgcgacatgacaccaagacaaagtcctcatgcgtacatgatgttacatgcatagaaaaaactcctcaagacaaagtcattttgtcttatgggagggatttacaaatctttgaagtggagtaattcgaatccatactaatgtaatttgctatgccccctccaaaaaagatggatgattacttccttcgactctttagcaaaactggaTCTCTCTCTCTCtgagtcttttccctctttttttgtccttttctttgtttctttgccattcttctgttaaattgcaacttttgagccattctccatgtt…
c32796.graph_c0	1118	p3	(CAC)5	636	650	aatgactatcaccatcatcatcacgagtgcatccacctgagaaatcgccagagctccacccttcaggatcaactggatggagagattgcgaaaggcactggcaaggttggagcctaggacgaccattcccatcatcatcaacaatatcatcgtcgagacatatccccaggctcccgcaccgacggtacactaggcaaccacttcctggtttcgaccagaacatgttccagctagccatctgggatgaccaggtgtactgcttcagttggcccgacgaatccacagtgaaccgcgacagcaCACCACCACCACCACcaataatgctgctgctgatgaactcggagtaggagtacacaaaggatgcctctggtgtgaaagggttcaagaattggaaggagt…
c32796.graph_c0	1118	p3	(GTG)6	1097	1114	gaccagtaaggaacagaattgttgaagactagttctaactcgccgtactccgggggccgaagcctgagggagtagaatcccggggatggatcagagggactccgccacgaaacaagaggacggagattggtgacggtcatattaggaagccatgtatcactggggaagtcgaagctttgccagacaatttctccattggaagttaagagaagtaggtttccggtttcgaggagcttagcttcagtggcaggagctctattttcggtagaccaaatgacattttcactttcaccagtacttGTGGTGGTGGTGGTGGTGatgg
c32916.graph_c0	1411	c	(T)14atcaggaacactc(TTAA)5	2	48	aTTTTTTTTTTTTTTatcaggaacactcTTAATTAATTAATTAATTAAtcacaacatcatgttacattaagattgaaacatggacaaacaactctctgacaaacacagtaatcccactcactgatactaattaaaaagtacaaacaaagaaatggttacatctagcaaaagcacacactaataacaaggatatattaactgtaatggtattattattaatatatttttttgatgatcattattattaatatattaatcttaaaaacttagaacacttgaagatctaaccactgaatcaagcagtgggaattggatgagcactgactaattccatagccttcatagtct
c32951.graph_c0	2529	p3	(GTT)6	2149	2166	cttgacatgcttgataccttgccgtgtccattcagatgaattataatatcgtgttgtatttgtcaagtcaatcaccaaaccaatttccctaccagctcttctttggctattaatcacctgtcttgaagagtacctcttcccaggtaacactaactcattataagtctcatccagaggaactttagaagggataataactcctataggctgtccatgtgaagggcagtccaaccaaccttgagggagctgcctgggccgtccataagctctagagattctgttttgatttggatagtcgtcGTTGTTGTTGTTGTTGTTcctattaggctgtgacgagcgatcatctcggttttccctcttcaaccgacggcgcctctcttcgcgctctctgagcatggt…
c32967.graph_c0	1285	p2	(AC)8	80	95	aaagaaaagaaaagaaaagaaaattgcatgaaaaaatttcattcccaaggccactgcaaagaaaaaactgaaagtacatACACACACACACACACaaaccacttgttcaacgataataagtatgacatattagcggcctttaattaattccattcactgaataaattccaattgtactcgatcagtgataaccaacaggagcaggcagttctctcagctcatgtccctggcagtgaatgtccgatgcgaagtgattgacatcgcgatggtgagcctcgtcagcacgaacaaccataacaacatcacggagtgtagcatttagagggaggcgccagtagtcaatggcaatagcaggagcaggaacattgtcaatgttgcctttgtcaatttctttg
c32967.graph_c0	1285	c	(T)12gaaagatcgacaaagatatataaaaatagtaatttggagagaagagaatgaggaagttgaagagacgtatctt(GAA)5agaattgaaggatattgaggaggttgtgactt(GTG)5	1137	1283	tcggaggagtacgtgtcccatggcttgaaacaggaccacttccattgggttccgtcttctttgacgattgtcctcggcgaaaccccccaataactggccacatccttctggccaccagcagcggcggatctggtcactgtttccttgtcggcctccggcaaaggaattgttgcaacgaaacgtacggtcactgctggtgaccggatccacgcagagggagtcgaaatgagccgacggccttgctgagtagccatggatcttaggatttgcgaagccattgctattgctagcttttttttcTTTTTTTTTTTTgaaagatcgacaaagatatataaaaatagtaatttggagagaagagaatgaggaagttgaagagacgtatcttGAAGAAGAAGAAGA…
c33008.graph_c0	1446	p3	(CTG)5	1041	1055	tgctggggttgtatgtgaaactcttcccatctttgcagctagcattcacaactgggtgttgtgcaagtgccattgctgcagccttggccaaaagtactgtcatggtcactcccttcgacttgaccctctcatagagactatccagcccatcagtcatcaccggataccccaccctaaacgccggcactgacaaactctccaccatattcttcgacaccgccgcctgcatcgtcgtaaacggcacaattgtcgcccccggaatcgccggaagctcagctgcagctggagcctttgctaccaCTGCTGCTGCTGCTGcaggtgcagaagcaacaacagctgccagcttcttgctcacaatcccggccgccttctccacatcctccggcgtaaccctcccgt…
c33019.graph_c0	1164	p3	(AGA)6	1053	1070	agataagcgtcagaacaatcagtgcaacatatgtactcatcgccaaaatctagcctattcttgcattggatgcatctatctgttacctttgggttctctggttggcaacagtggaaatgtgtatggaatggaaggcatgtcggataacttgattctccacaaagaccattgcagtcatctgattgatcagttacgacatgaccagcattacatcctccaaaccatttgctttggcatgattctgtccaatagcagccatgagatgggagatcaagagagatcgccgaagaaataagagagAGAAGAAGAAGAAGAAGAgctaattaacaaggtaaggtttctatgtatgtaattcctttcttttcttgaatgagagtttgggggggaagggaattacat…
c33029.graph_c0	1715	p2	(AC)6	96	107	ccttagtatttataactactgtttttcttatttaataataacttatacataattcacgcaactagacttatttgatccaatgatccaataaagaaACACACACACACaacaacaactagacattttctgggtactcgacagcagtccacacttattctaaatgacaagcaaccattgctcatacgtatgcatgtttttttgcttttacatattcaaacaccaaatcaacgaaaatctaagccgagactctttagaagacaaccctcttggttcctccgttcgtacatcagtgtgcaatgacaatatccaatagagccttaaaattgtgaactgagctcccatccggttgttgaatggcttgaaccgctttctcactcaactctctcatcctctccctca…
c33034.graph_c0	1555	p3	(AAG)5	24	38	caaatccaaaatataaaaaaagcAAGAAGAAGAAGAAGatacagagaaagagatgcttttccaagtgggagggcaagggacgcggccgaccttcttcgagatggcggcggcgcagcagcttcccgccagcctcagagccgctctcacctactcttttggggtgtttgccctaagaagaccattcctccacaaggtgttagattatgatgacgagttttttgccttgttgatgcttgtgcttgagtcccacagtttacgaactacagatgcttccttttcggaatcattatatggtctacgtaggagagctgtgaatattgcatctccgaatgctgact
c33049.graph_c0	1055	p2	(AG)11	1033	1054	ggtattggaacgaccatcatattatgtagctcttaccttacatggctacgtgtatcacaacggcttcacaccgtcagccaaattgttgttggtgccatcttgggatcggcatgtagtatcacatggttttggatgtggcattcatttgtggagagagcatttctcgcatctatatgggttcggctcattgtagtcctcagttcagtattagtctgttcggtgttcctactctatgtaatccactactggctcaaggatgaagactaaacacatctcaaacagttcaataccagtatcattAGAGAGAGAGAGAGAGAGAGAGg
c33057.graph_c0	1622	c	(CT)6ccttct(A)11	52	80	attttctccgacttcatataaacctccaataatatcctttattatttgctcCTCTCTCTCTCTccttctAAAAAAAAAAAgccccaacctcgaaatccaatggcgaagtcaaccggccaaaagcccgatctcttcaccccctaccaaatgggccgattccgcctatctcaccgagtggtgttggcgccgatgacgaggtgcagggcgttgaatggagttccgaatgccgccttggttgactactatgttcagaggtcaacggaaggcgggtttctcatcaccgaagggaccttgatttcgcctagtgcacctgggtttccgcattgcccagggatatatacacaagagcagatagatggatggaaaaaagttgtggatgc
c33069.graph_c0	1138	p3	(CTG)5	890	904	atgtagaggggagcagacctgttggaaatggcgatcaaatgaagacctgtctgctctgaccagtaatgccttttgtattttaaaacttcgctgaatgatctcggacttgtgttgcaattcatttcttgcatcaactaggcagttgacaaactgcccaacctgatcaatagtgagggctttcgcctcattcgatttgacaagctcgtcatactgcgccttaatcttccgctgagtcgcacttgcaaacgacgaaaacgggtacgggcatcccactgccctacccgaatctaccacctcctcCTGCTGCTGCTGCTGcttcttcttagcatcagcatcactggcatgatctgtaacccttctccattcgactttctggccaccgccattgccaaaacccca…
c33069.graph_c0	1138	p3	(AAG)5	1064	1078	ggctttcgcctcattcgatttgacaagctcgtcatactgcgccttaatcttccgctgagtcgcacttgcaaacgacgaaaacgggtacgggcatcccactgccctacccgaatctaccacctcctcctgctgctgctgctgcttcttcttagcatcagcatcactggcatgatctgtaacccttctccattcgactttctggccaccgccattgccaaaaccccatgccgatgcttttttgctcgttgaggccatttccactagaatcgattagaaatcgaaatcgaaatcgagtctagcAAGAAGAAGAAGAAGaaagaagccccaatttagggatttagggtttcgttcgttgaggcaaatggaacggaacgg
c33077.graph_c0	2373	p3	(TTC)7	2352	2372	tgaataactatcaatgttttcaaagcgaccgcccaattgcgagtcttggacagtctcttagcaagtgcatatatacagtaagcaacatcagctcgtgggcgagatacagatgtcgcagctaagattgttctaacatggcgttccttgggagggcgttcgacgtggttggtggccttgacgattgcgatgtccaattccttgaattcgctgttgaccctggcgaggccgaccttggtggagtctttaagagcaccatacgcccttcgccatctactcattttctctcaaaaccctaatcctTTCTTCTTCTTCTTCTTCTTCt
c33088.graph_c0	2063	p3	(TCC)5	1247	1261	atctccaacagcctcttcatcgttgtatcctccctcttcatcgttgtatcctccagcgactgtttacccatgttcaccctctggttctccctctccatcctcaatacctttagctccgtcaagtcattgctcaacctcttggcagcctgcatcgccttctcctgtgcccagtccttgcgctccttcacctgctgctccaaatccctaatctgcttaatcaagctcataatcctctccttcttcttcgcatcctcatcatcatgatcatcatcatcaacatcatgatcatcattatcatcaTCCTCCTCCTCCTCCtgaatgctcatggtctccaaactttttaaaaccgaggcaacgacatcagattctttctcagcagaggaagcccttgacctggat…
c33088.graph_c0	2063	p3	(GGT)6	1894	1911	gggggaatgggaattatgattattatgggtggtgtcgtcgggtgagttgaggaaggagatggagttgtggaggatgttggagaggaggtccatgccgccgtagcagtggccgctgttgaggagagagcggagggcggatgattcgtcgtagccgagggagacgagacgggagagggcctctttgtagacgaagtcgaggttcttgaggaggagctcttcgagttggtcctcggtgcagtagccccagcccgaatcgctgttgtcaaatgaattagggttagggtttgagagatcggcggcGGTGGTGGTGGTGGTGGTgggattggggaaggaagatggtttggaagggcggtgtttacgggcatggcggatcgatttctccttcacgttgcagcccat…
c33095.graph_c0	1146	p3	(AGA)5	1002	1016	ccttcttatctaagacagcttgaaatcctttcttaccctctgctgcaaatgctttagaatttactggtgacaaaaatatgcaagtagaaattgctcccaacacaacagcttggcgcctaccagttgtctcttcatttaatgaagatgggtgagattctgctttgacatggaatttcacatctcttctcactggctgacgaggggaagcattggagaagagggctctatgcaatgagggggaatggtgaagagatgccatcatcacctgcaacaactagaacaagatgaagaagtagtagtAGAAGAAGAAGAAGAgtgtacaagctactataatgctaagctttcgtatattcatgtctgaattctgattttagataatatgattttccgctactttca…
c33110.graph_c0	1011	p2	(AG)7	38	51	gagcggtgagagatagaagaaaaccaaagtttgaggtAGAGAGAGAGAGAGatgggtgataacaagaaagcagctaaggattttgtagacaactacttccctatgaggggcgagcccaattcgaagggagctgatgttttgggtgaccttttcccacccaactcaaagcaggggtatgttagaaaacaagggtacgagagccagagcttcaattcacagagaacaactactgcagatggaaaacctcaaggaaatctgagcaaaagccaaagcgtgcctcagaagggtattaatcaggctagtcattatgaaatatcagagccatgcctgatgagctcgtcggtcgattat
c33113.graph_c0	2199	p3	(GGA)5	2185	2199	cgccttgaacgccttctgcatcctcggctccatcccttccaagaactcgccggtgaatccgatgcggctgacatctacaaacaggccgatgtccttgttctggtagaggaaatcgacgtagcggttccagagactgatcggatctttctcgacgggcttgatggagagagacgaggagagatcggaggagacggcgccggcgagggagtggattgggcggcggcggaagctgaagggaaaggaggtgggagagggaaagagcggttgttttgggggagattttcggcggtggagtttgagGGAGGAGGAGGAGGA
c33124.graph_c0	1776	p2	(TC)8	165	180	ggtttggagctggtgggggtttggtaggtgggggtaccgagtgaatggttgacatggtttttggttggtgagggacgatggcgcccaattcctatatatcttctctttttctcctctccctcatctataccaaaccccaaagtccaatctccaccaacctccctTCTCTCTCTCTCTCTCaaatctagagagagaaacagaaagaacaaaaaagaaaaatcatcatggctatgatgtcatcttttatctctacccccaaatccaccacccatgccctcttcaaatcttccagatccaccgactcatccctcctccgtttccgaccgtctgatcttcgaggactttctcctcccgccgtccagatctccatccaaccccgtcctcgaaccctcgaggtta…
c33135.graph_c0	1239	p2	(GA)6	1118	1129	gatcccccctttcttgaacttggagttcatcgagtagatgtcgttgccgaggaccgtgacgccgctgtatgcggtgccgtagagctcctcgtaagcggcggtgatctcgtcctcggtttcgggggggagctcgtcgaaggggatgggagggacgtagtcgtcgggaggggagggggggttgaaggggatttctttgtttgggtcgaagttgtcgaagaaggtggtgtcaatgtcggaattggaggaggaggcggcatggatgatgaaaagggtgaggggagaatgatgggttttgggtttGAGAGAGAGAGAtgggtttgagaagaaggaatgagggggaagggagggcaggagagagagggaggagaaggaagaggaaagagaagagagggaagccat…
c33145.graph_c0	1157	p2	(GA)8	1	16	GAGAGAGAGAGAGAGAgggagagatgggtgggatggaggagagagaaaggctagtctacatggctaagcttgcacaacaggcagagagatatgaagaaatggtggatgcaatgaagaggattgctcggctggatattgagctgatgtcagaggagagaaatttactttcggtgggttacaagaatgtgattggatcaagaagagcatcttggcgtatcttttcatcgatcgagcagaaagaactagcaagcgggaacgatcaaaaagttcggaggataagagattacatgaagagagtcgaaaatgagctcattat
c33149.graph_c0	1461	p2	(CT)7	37	50	ctctttccccttttcatctcttcgattagggttctcCTCTCTCTCTCTCTcaaaccctaatggtagtcaaccgagataatcaccaaaccgatgactccgccgccaatcgcctctcttcgtttggagctccggcgatctccggcagccagtccgcctctaccagcggcagcgccggatccccctctccggccgccacagccgctgccaccactccggctagcgagaacaccttcgtgagaatgaacgagcttcacatctatggcggcgacgatgatgccggatcttctcagcctcctcctgctgctgctactgctagtggcaaaaagaaaaagagggcaccacgagcactt
c33153.graph_c0	1030	c	(GA)6ggaattaaggaaatgggggagagagagattgagggtttggtgcggttgcc(GGA)6	74	153	gggaggagatgtgggaggagaggagattgagggtttggtgcggtgcagtttcgatcgagagagtttcgatcggGAGAGAGAGAGAggaattaaggaaatgggggagagagagattgagggtttggtgcggttgccGGAGGAGGAGGAGGAGGAgagaagggagctagagagtgggatggaaggggacggtgaggatgacggcggagatgagatggatgcgaatcttaaagcaggagttggaggagttcatgagttggagcattcgtggacgttctggttcgacaatccgtccgcgaagtcgaagcaggcggcgtgggggagttcgatttgtcctatccacactttctccactgttgaagatttctggagcctttacaataatattcatcatccaagcaa…
c33170.graph_c0	10923	c	(T)11caataataattttttttgtacatgatagaaacctgtctttatattcctaattgataggaaagattcgattctatcata(AT)6	4877	4977	atcctgcctatgtatacatacaggatctaaatacaagaacaaattaataaataactcaaaaattccgttgtttattgttggatacataggattcattatggaccctattggtagatcatttttgatcccgcagtttgaggccatagatcaagccaaggggggcctctacccaccctgtatattgtctttttcgtttgtagaaacttatttttattatttacttatacaatacgagattatacgagtaatgcatttttcatttttcatttatagtatacgaagaaacaactatttattatcTTTTTTTTTTTcaataataattttttttgtacatgatagaaacctgtctttatattcctaattgataggaaagattcgattctatcataATATATATAT…
c33187.graph_c0	1105	p2	(CT)9	42	59	gatctcctacacaaaatccaactccacctcccaaaatcccaCTCTCTCTCTCTCTCTCTcacccacacacacgctcttcaaaaatggcggttgccgcagcaacagcaaccatcgccacattcccgtcctcctcctacttaaacccgacccgttctctccttatcggatcctccaaactcttccctctcgccctctctaaaacaacccgcacccgaatccactgctcaacctcatcctcatccgaatccgcaactgccctcatccccaatgagcagcgctggatgttcgaagaatctgaaatcaacggacccgatatttggaacaagacatggtacccgaaggctgcggatcacgtgacg
c33235.graph_c0	1706	p2	(TC)6	1639	1650	gacctccaatagaatcaaactcacattcaatatgatcaggatttatgacatcacaggctatgacgtcctcgtattgattggtttggatgagggggcgaccgagtcgcttcgcgatctccttcttctgttcttgggccttcttagcggcagcgcggttggggtccagctgccggagcccggcgaagaggacgaggcaactcagggctgcgctcgccgcatagagtaccagttcttgaaggaaccgagtctcccccatcttcttcttcttaatatgatactttattctactctttacttttaTCTCTCTCTCTCtttcaggaagagcgttttgcttgtctccacgaaatagagattgagttgtaggaggc
c33239.graph_c0	1417	p3	(ATC)7	1	21	ATCATCATCATCATCATCATCaccttcttcttcttgttttctcaaggtgcaaaatcgactgcatttgaatcggttgactatgagtgtgagcccgagcacgaaatgcgaggcagttggagcgagtgctcaattggaaacctctgagttggctgatattaactgggacaatcttggatttggacttatggcaacagattatatgtacatagcaaaatgttctcaaaatggaacgttttctaatggcgagttgcagcgctttggacccattgagttaagtccatcatccggagtcctaaattatggacagggattattcgaggg
c33255.graph_c0	4007	p3	(GTG)5	3628	3642	gtggagccagatgggattgaggagggtgatttcgcgggcggaggcggcgcgttcgaggtgggaggcggaggagggggtgaagagagagcggacgtcggtgccgagagagatagggggggtgagagagagaggggattgggggacgagtgcggagaggtcgaggaggtcgggggcgttgagggaaaaggcgataagggggaaggaaggggggtgggagtcggagaaggcgagggtggctccgaagggctggatgtgacccccgcgctggatgcgggagaggtaggcggtgatgtggttgttGTGGTGGTGGTGGTGttcggggggagtgctggaaagatgttgttgttgtagttgttgttgttggagggagtggaagtagtcgaaggatttaccggagag…
c33258.graph_c0	1940	p3	(TTC)6	28	45	cttcttcttcttcctcctcctctttttTTCTTCTTCTTCTTCTTCtttccctttttctacaaatttagggttttgcttgagaaatcaatggctctcacgagccacgcatcaaagatccaacctttgtgtacttcatcgagatcaattgcgtcgtcctcacgtcgaattccaggggcttttataaaaatttcaagcaaatatgctagaaaagcaccagtctgcaccaaatctatcagaatgttttcaagtatttcgttaggcagaacaggggcagaaggatttgttgccaatacagcaggaggagaaactgaacctaaatcatatgcatggccagatgaacagaaa
c33263.graph_c0	1070	p3	(AGA)7	1050	1070	gctcactgtcaaggtcatctcgggaatagctaatgtatcgaccagagggggttcggcggccaaaggagacggtcggagggggtgggaccgggggtctgtcaccagggtatgggtcagacgccattctagctgatttgctgttcttaagagcactgtttgaagacatgcctttgaacaaagttgggttttgagatcagatcatttgctgcccactgctgctccttccctggatcaaagagcttggtggtcaccaccaaattcagattacgctgaatgtgggtgattctggaaatgggtctgAGAAGAAGAAGAAGAAGAAGA
c33275.graph_c0	1132	p2	(GA)7	1119	1132	cactaacccttgttcagccatcagttcatcgtcgatgcggatctcttccacttcgctgacttcgaaaactgcagggttgactcccaaactcagcagcagtcgattgacaacgtggctcatgcagcaccctttccgccccacgaccaccacaggactctccgctatcgccttcttcagctcttccccgtcgccgctgctgcaccacggcggggactgcggagggccccatgctcgcccgccgttgtacggaattgcttgttgcatattgggatgtttagttagaaagagagaaaaggggggGAGAGAGAGAGAGA
c33320.graph_c0	1191	p3	(CAA)5	759	773	actcgagcaaaccacaacagttccacagcgacgcgcgtcgcactaccaccggaccacgagcaacctcaagtttgggctcatcttcagtttgtgcagcagcaagatagcattcccgtgtcaccttcacctttggcagctccttcccctccttctcaagcgacaaagtatcaattaactcatcagcagcagcaacaacagaatcttccgccgaatcccccaaattcaccgtttcctcctcatcaggccacggtacaactttcgcttccttctcaatcgacaaactatcaatcaactcaccgtCAACAACAACAACAAcagcatcttccgccgaacccccatttccgacagcctcctcatcaggccacggcacgaccttcccttccttctcgttcgacgatg…
c33347.graph_c0	1016	p3	(TCC)6	104	121	tagtacggcaaaaaattttctttttggacttccagatctccatcatcttcttcctcctcccgaatcccaaatcccccaaaccctaaccctaaccctgatggcgTCCTCCTCCTCCTCCTCCtacagcgacagcctcaccatcctcacaatctccatcttcaccgccctcctctgcgagtccatctcctggctcctcatctaccgcacccccacttacaaatccctccgctcctccatctccaaagcctccaaaaagctcgactccatcaaaccctcctcctcctcttccgatcccaccccatccaagaaatccaaatccaagaagatcgaccgcgtcgaaacctccctcaaggagtccacccgcgacctctccctctccaagttcaagtccggcgccgt…
c33368.graph_c0	1710	p3	(GAG)6	1214	1231	ccatggaaagatcaacgagggtatagaggaggagtgcaccttcgcttgctgcttgtttaatgatctccatcagtctatcagtatcttcaaccccagagaagaggtgcgtatttacgggacagcccctgtcaacaaggcaatgctcgaactgccctaacgccgcgttaacggagtgctccgctgtccaccccgtcccatccgacaccatatagatcgcctttccttccgtcatcattccatcatcttcctctaccgaactggactgtgaggtctcaatcgttgatgatgacgacgtgaactGAGGAGGAGGAGGAGGAGtagagggagtggtggtggtagctttgtttcggagggcaagccagtcgaggcggcggccggaccggacagtacgggctctgg…
c33368.graph_c0	1710	c	(TCG)6(TCT)6	1481	1516	aggtctcaatcgttgatgatgacgacgtgaactgaggaggaggaggaggagtagagggagtggtggtggtagctttgtttcggagggcaagccagtcgaggcggcggccggaccggacagtacgggctctggaccagcggttcagttggtggctggggcgtttgttggggggtagaaccgggtgtttgttcgggttcgggttcgggttcggattcggattcggattcagagtcggattcggaggccggtttgggtggggcggggttaacgggttctgattcggaacctccttcttcttctTCGTCGTCGTCGTCGTCGTCTTCTTCTTCTTCTTCTtcgcttgagtcatccccttggttgttggatatgagttgactggtttgggtggtgagatcctcg…
c33395.graph_c0	1088	p3	(CCA)5	283	297	cccgtttcccgtgtatcctaaaccaaatctcggaataaattacgaccagatccacactcacacggtcacacggtcacacacaaataaatcccacctccaccttcctcttccaaaaccacaaaccccaaaaatacaaaacaaaaaacaaaatgcattccaagaagaagaagctcttctccctctcctgcggctgcaacgactcgaaatccacctccatctccccatccatcaccccctcctcctccaccaccatcgccgccaccacctccctcgagctggaccCCACCACCACCACCAcctcctccgaattcgacgactcctcctgccccaccacccccaccttctccggcctccttcgccagctctccgacctcgaacacagcgtccaccaaatcaaga…
c33450.graph_c0	2097	p3	(TCA)6	2080	2097	ccattcacaaaatagagcgcctttctcttcaaaaggaagtttctttcaatcaagaacactaggatattaataacccaattgctaactaatctcccgcagaaaatgacagcaaccatcaagcaccatttccaaatctccaaaccccgaattacatgcccatgaagtctatgaaccgacaaactcagaatgaggcatgcaatatccaatacaagtatcaaacattcaatcacacggaacactctaaacctcctccttctcctcctatgtgggacattgctcgaatgttcctttttaaaaatcTCATCATCATCATCATCA
c33458.graph_c0	1978	p2	(TC)7	1915	1928	cttcctcttcctcctccaccacttcctcttcttcctcttcttctacttcctcctcaacttcttcatattcaacctcttcttcttccataggttcctcatcaggaccatcaaggttcacctgctcttcttcaggttcaactggttctacttctacaagttcagctgccttggccgcagctgcagcattccttcgagccctcggcataatataatctaaaagaagcttgcgagacaacagatagacgaatgagcgagatcgaatgaacaaggttaacagcgcaaaatgaactagttttgcctTCTCTCTCTCTCTCtgtcgttttatagaggaaccctagatgtcaggatggcatttgatgttgtg
c33460.graph_c0	1133	p4	(CAAT)6	102	125	gtggtagcaaagagtcgtagaagaatcgataaaaacgcaaagctatataaaactagggtttcttcctcatcgttttcttcctttctccaaaccctagaaacCAATCAATCAATCAATCAATCAATcgaatttcggatttggaagcgaagatgatcgaggtggttttgaacgatcggttggggaaaaaggtgcgggtgaagtgcaacgaggacgacacgatcggggacctgaagaagctggtggcggcgcaaaccggtacgcgggccgacaagatccgaatccagaagtggtacaacatctacaaggaccacatcaccctcaaggactacgagatccacgacggcatgggcctcgagctctactacaactaacacgctaattcgcctcctggtgctttca…
c33462.graph_c0	1009	p2	(AG)6	80	91	ttacatagtccctgctaacaaaacaatgaagacattacgcgtactttcacttttccaaattctcattcacccaaaataaAGAGAGAGAGAGgagagaaaaaggacgcagatgggtggttctcattcttcgacattggagtcttcgatccatgatttcatcgtcaaggacagcagcggcaaagaagtcgatctctcgcaatacaaaggcaaggttctgctcgtcgtcaatgtcgcgtccaaatgtgggtttacggatgcgaattatacccaattgacggagctgtatgacaagtataagaacaaagattttgtagttctagccttcccatgtaatcagttcttgagtcaggagcctggctcaagcgatgaagcaaaagaatttgcatgtaca
c33464.graph_c0	2983	p3	(AGA)6	2454	2471	ttccttttggggcgaggaggaggaatctctatgtcattagcctttgcaaagtatttttgtgcatggcttctaatctgcactgcggtcttcgtaccaatatgctcttcgatccgctgccacgcccttccatacagctttagagcttccttaaacttgttatgttcctcgtccgtccacttctcccgctgcttcgtaattgtatacggtttcctcgccttcacaagcaactcatcccccaacgttttcgtatccatttgccagatctcaaatcctatcaaagacgataacaacaacaacaagAGAAGAAGAAGAAGAAGAaataacagagtaacctagttctttccagactaattcgccttcaaataatcctctacaaacagcatcgatccgccttccata…
c33473.graph_c0	1152	p2	(GA)6	1071	1082	tgacgttgtatgcaaggcgaacgattctcgcagtagaatcatcatccatcttccagccgttgaaactcagcctctgctttgtcgccagcgaccgctccacccccaccctccacttcctacacaccccacttgcctgggctaaatcgcgaaaggaggagatgagagtgaaggcgtaggcgaggaggtccaaagggagcctgtcgatttctgatttggatgagtccatggttgttgaggtcttcttcttctcgtcttcttccattctcaaagctggaatgggatgggatggtattggcgtgtGAGAGAGAGAGAaggaaagagaaggaaagagacgcaagaggtagggagttgaaactgaaagtagtatttttgattttggggg
c33662.graph_c0	1040	p3	(CAG)6	6	23	accacCAGCAGCAGCAGCAGCAGcttcttctcttttttttaatcagcgctagcattaaaattccagcgacaatcggaataaaaataggcttctcctttcccgaaccctataatggagcaactgcagcaaattggagaagttttgggaagcctgaaaaccctcatgcttttccgagacgagttacaaatcaatcagcgacaatgctgcttgttatcagaagcttacgatatggcctttgaagggattgccaatgagatcaagcacaatctaaaatttaaagagaaggatacaaaatggagtgcactcgaaacccccttgagaga
c34086.graph_c0	1073	p3	(GAT)6	1002	1019	ttgtagcatacataatctcaaatacccttcttgcaatctatgtgccagctagctaagagggaaaaggtgaatgctcccttattattttctgtaggcatttggcctagttacttactgctaatatcatcttgcaggttatagtgcatctgtgcaagtttccttggacaaagagcggatgaaggctgcaatcttaacaatttttgaatgaacaggctcgatcacatgagaacgaatttggacgtctttttccttctggttttcttttggcgataaggaatgaatttagaagctaaagcaagaGATGATGATGATGATGATgaagctgaagaagggaagagcaatttgagaaggtttgtgagttgggtatttggg
c34115.graph_c0	1783	p2	(TC)7	1644	1657	ggcttctctctccagtgccttccagtgcaaagtcaccttatactgataggcaactctctccattttcttatatagggaacaacgcagggtcaactaaaaatggtatgtacccaaagttgccgcgtatgaaaagttacacccgacctgcaaaatctcacccttctgctagaaatcttagctacgcatcagaatgttctttgctgaattgggatgaacagaatacttttaggtaatgccaaaaattgaaatctagttgaatgtttgccatgtgtctattaataactaattgtggcttaaattTCTCTCTCTCTCTCttctttatagagtggttttgtgtgcagcattggtaattttgtatctaaagccatgacgagttcatgaacatggtgttggatattt…
c34425.graph_c0	1755	p3	(GAA)5	1576	1590	gagtgccagagggcaacagaggattcaacgacttcgattgagaaaacagcaccagaaatagccccaattccggcccctctgaataatccactctcagttgctaagccaattagggcaccagtaatggcccctgcaaatgaacccactgtcgcaaaaacacagcctataatagcacagatgagcttttcagccatttgagaagccatggagcttccactttcccttgcccttccacccaaaacaaactcattagagctaacagggacagcagaagaagaattagatgaaaaggaaggcgatGAAGAAGAAGAAGAAgcagttatgaaatccatgtgtattgcgaaaaacaaatgagtttggtattttgacaaaagggttgtcgaagcaattgaaatatat…
c34500.graph_c0	1737	p3	(CTT)5	83	97	tataaagtaaaagtaaacaggaagtcttactaaagccggacttcatcgtcttcaaaatcaaagcggatttccagtcgtgttcCTTCTTCTTCTTCTTcaacgatctgtgcttgcttctctccggttcccaacccccactccaaaatgacaggaccgtcctggctggtagacagcaaaagaatcgcttcaaaaataaaaagtgcatctgagtcagtggatcctaaaagagtcaaatggataagcaatcctaccaaagcttgtcctaagtgcaagcatattatcgataacagcgatgttgtgcaagagtggccaggcttacctcatggtgtgaagtttgatccatccgatcaggagttgcttgggcatttgctagcaaagattggaaaagagaatatga
c34661.graph_c0	1175	p3	(GAA)6	1156	1173	ccctggacagagctgttctactgcatgctttgcctcgtcaatcacttcatacgatctcagggagttgatgttcgccaatcctagcttctctccgagcatggttggtgtatcatccagcaatattgatgcatcacatccattgacgaagcaatcatggaacagcagcctcatgacagaggctgcactcctaggctctcgaaccatagcttgacgcataacctctcttacagctacttctgcacccgggcatgtttggtaataaaactccggacctagttcccccacaacaatggacactttGAAGAAGAAGAAGAAGAAga
c34675.graph_c0	1481	p3	(CCG)5	1184	1198	caaggacagctagagatccgaaaagcagtagtaagatccacacgctagctaatgcaacaacctgtgaaggatcttcctcagcatctgcataggtggattgtcgtctgagactacatcgtggatactttacaacacattttgaaccataaagtcgtagtttcaactcaactttgttatacatgtcatcgacaattaaaggtttgccattgtaataggaatatcgggcctgttggtagagggcttcgagcatctccttgttggcggtctcgatggggcccacgaacaggcacgacggcgcctCCGCCGCCGCCGCCGccatccgctggcggccgccgcgcacgcgagggacggggttggcacgtgaggataggcggcgcacgtgaatcacgtggaaagggg…
c34849.graph_c0	1521	p3	(CTT)7	1	21	CTTCTTCTTCTTCTTCTTCTTccaacaaactttcccaaccgattccaattcaagaaaacgatgctgacgtggaacggttcctggaaagcagctccatttccgatttcatgcgcttcaagaagggcgaagtcggcggtggggagaaaaggggaagtggtgagttgcagactgctgtcgtcagctaccggaagaagttcccttggttgctattgcaaccttttcttcaggtggacttggtgtccacaatccacattgctgataaagagtactttgacatcttgcagaaggcacttcaagaatatgattgtgtcctgtatgaga
c34994.graph_c0	1903	p3	(GAA)5	1887	1901	tttcatttgtttcagctgttgtttcttaagttggtgtgtccttgatcatgtcctcgtcaccaccaccaccatcgctgggccatggcagtgcaatggtcttcccgaacagcttgattgccggttccctgcagcaaaccgacatctctctctcacacagatcgatacagacactcgcttctttccttgttgttttgtggtggctgttgttgctgctgctgcagttacctcttcttcgtcttagtcttcgtcttcgtgtttgtcgtgcttgttgttgtaggtgttcttgaacaaagagatgagGAAGAAGAAGAAGAAta
c35058.graph_c0	1601	p3	(GGA)5	1496	1510	tacaatgagattgggtttctcagcttcaatgattctgtagagaaatcttgtggaattgagatcggaacaagaagatgcctgagatggaagcacgtctcggcatcgggtgaccaagccattgccatagtgcagatcagcaacctgtagaatcttgaaggtgccgtcttcttgttggaaacggagagggaggtggtggggctgtctcttgatccgcggagcagcggaaggggaaagaagggaagctgggaacagaaagaggccgaggaatactataataacaaggaggagagagatgaagatGGAGGAGGAGGAGGAacgggaaggacaacgagctgtagaaccaatcatctcatctctcaccaattccaattcagattttgagattttgagatttgagag…
c35665.graph_c0	1665	p2	(AG)6	1644	1655	tctgaagaataggtagcgcataagctaaggtcttcccacttcctgtcggcgaattgacacaaatatctctctcaaatgcaccgaaaccgattatttcttgccatactgctacttgcacttgaaacaatgattcaatacccatgccttctaaagctcccttcaatctgggatcaagaagagggaggtgtttcagagggcatttgtcgacgtcgtcgattttgactggttttcgcatccatggaaggatcgggatgctttctggtcgggaatccgccattactttactagggtttggtttttAGAGAGAGAGAGatgtttttag
c35977.graph_c0	1097	c	(A)12ttccaaaaattactcattgccattctaaatattacgaaaatttcatttaaaaaaag(A)10	607	684	tttaacgacatttacggaataattttattttgtgattatgtgacttcatacatttaatagtatgaggctatttcacaccgtatccatgcttaaaagttagaagtagtttttcaatatagatggagcatccactaccgtttgctaagaactcaaaaattagaataaaaatgaatagttaactggtaaatataacattggtttaaggaaattgctaaatatagaatacgaaacaatttcttccgtcttttttattttaatatagatgaacggaagatcttcttccgtccggcaactcttttcAAAAAAAAAAAAttccaaaaattactcattgccattctaaatattacgaaaatttcatttaaaaaaagAAAAAAAAAAgactcggacggaagaagatct…
c35977.graph_c0	1097	c	(TCT)5aaaataa(AAT)6	1057	1096	aagaagatttttcgtcttacacttctttaatttaaaaaataaaaagaaagagctagccggaggatgatcttccgtcttatttttttattattctcacatttataaatttagctctaaatgactacttctttcattgttcttttctattttctaaatattgaatatgctacttttattaccaacaatagtggatgctcttaggcaaagtaacatctatatatcattttcatattcacatatcttaggccaccagaatagtaactctttcaacatcatccatatgttcatattgattcttcaTCTTCTTCTTCTTCTaaaataaAATAATAATAATAATAATa
c36136.graph_c0	2174	p3	(TTG)6	2035	2052	tccaaacaaatatagttttctcaagagttttgtcaaacacgttccgtgcattatccaacgaactgaaatgtgagtacatgcagatgagtttcgtcgacaggaaaggatcctgatccaacccatcattgacaaggcgccgatgaacgacgtgggcggaaggccggtcattggactgggtgcaggcaaggatgagggattcatatgttttttgagttgggctctgttcgtgggggaggagctgaagggcttgcttgaggctgcctcttctgcaaagggtttgtattagatggttgtaattgtTTGTTGTTGTTGTTGTTGcagtaggagtagttgaagagaaagttttgaaagagagtggaggggaatgtggggggagttggaagaggagagggtgaggtc…
c36251.graph_c0	1903	c	(A)10tcag(A)11	87	111	aaaaaaaaagcctgagattgatagagttcgaacaaccaattttcaaaggcttgaacggaataaaataaattacagatagttgtgtcAAAAAAAAAAtcagAAAAAAAAAAAcaagaaaaaagaaaaaacctagttctcaactagattttcattggggcatcattagcctctcgctctgctataagcatcagtatttctagcctcttgtcaaatagagctgcactctcatctctcttatcaagctcagctgcttcagcctcgagccacttctctcgcaagtcatcaaggaggttaccttggtcggactgggctcctgaccctggagcgctcggcagggtagttcgcagagaagaatcacctgaaggtggtggtagtgtcaatagcattgctcggaagtcc…
c36432.graph_c0	1029	p2	(TC)6	904	915	aacagtactttttgggcctggagaaatatttgggcgggacggataaccctgcataccctggtgggccactgtttaacccacttgggcttggaaaggatgagaagtcaatgagggatatgaagttgaaggaggtaaagaacgggaggttggccatgttgggtatgttgggtttctttgtgcaggcgttggtgactggggttggacccttccagaaccttctggatcatttggctgaccctgtcaacaacaatgtcttgaccaacctcaagttccactaatgagcttctccctcctatacatTCTCTCTCTCTCatttgggatagtatgtgcagagtttatttggtatattatctgtaatctgtaacaaatgacactctgtacttgaagatcagtttaatg…
c36504.graph_c0	6231	p3	(GCT)5	2315	2329	ccagttcctgaaccacctcctgggttaagacctgcaccaattacacattcatctagtaacaatgcctgcagcatggctattgacttcttcatcaatgggagttcgatccagttcccatttgagtctttttccggaactgatttccatggttcccaaccacttccacctcctccaaaagttgttttcaatggaagcccgacaccataccagagtctacttctgtagttccaacccttagataaatctaaagcacaggtgccataagagacaaaagcacagcgaacagattcatagggctccGCTGCTGCTGCTGCTgtgaggcgctccataactgctgcggagacttggccatttgcatcagccattgaagcgagaacgtccatagaaagccctccagta…
c36504.graph_c0	6231	c	(GTT)5gccgttgttgtcggggttggtgaggtcgcggagggagacaggttcgaagaggtcgtcgtcgtcggcgtaggaggaggagggggtgc(AGG)6	6112	6230	cccctgggacgggagataagggatgagttcagctgaaaccagagcggcgcgggagttctgcattatagtgggggtgggttcaaggcccatatcgtggaagccgtccactgcgcccatggtgctgaggagggcgtccacgacggaagatgggatgtcctgagagggtgcattggaaatgagctgctggaggcgggggagggtgtttgggaggttcatgatggcagagtcgacgaggtagaggacctcgggggcggtctgggggagggggaatttgggggaccggaatgggggaggattgggGTTGTTGTTGTTGTTgccgttgttgtcggggttggtgaggtcgcggagggagacaggttcgaagaggtcgtcgtcgtcggcgtaggaggaggagggggt…
c36570.graph_c0	1062	p4	(AAAT)5	1042	1061	tcttttacaatagtatttatttattctgaaatcgtacatccgacgcattagattgtcaatgtgtgataaatttgaaggtgggatgcagtagacatactaattggttccatgataaaagttaccttgttcgatacatcttcatgtagtgacgtgacaatcattgctactgatactttcataaaagttaaaggctaatcactcaatattccccatgaccaaaatgttttctccacctttatcttatttatcacatctaatttctttttccaattcaaatctcccaaatactttatgaaataaAAATAAATAAATAAATAAATa
c36667.graph_c1	1184	p2	(AG)6	180	191	agagcataacataaagactttacaacactaaagcccactaccagagcagacaggatccacaaagccaaaagccccaaaaaacaaactcggatggataatactgcatcccgatggtaatcaaaagagctaaactggcagcagcacactaaagacagaatcaagcctgcaataggaagacaAGAGAGAGAGAGtaagctgagaaaaaaactgaaagtcagttataagctttgaagattactaagacaaagaaaagcttcatgtagtttcaaattagctgaatgaaccaaaacagcaggtttcgactctgaagaccagagtttgaacaagaagaagaactcttcaaaaatcgcagctttcgaggatctacgatgctggaataaaatagaatttctctccttc…
c36708.graph_c0	1154	p2	(CT)6	708	719	tcgaactcccgtcgccctctccatccatcccgattgtcttctccctttcactggtgtttccccttcatcgtcctcaccttcatcctccatcgtcgagtccccctcgccattgctagagctcaaactcatccgcttcatcgaccgccgtcattgcctcctcaattttcggagcgaaacatagctcactcgagcgccgctgtctccatcgctgcgtcgcttcccgaccgccagtgtccccgccagtcattgtcgccctcgccgctatcgtcgccagccgctgccgtggtcgccgctctcccgCTCTCTCTCTCTgtcgaagtgaggaaggagacgaagcgggattgggtggtgttgatgtgtggtgttttgtggagtagggaatcggttttgggtgtttgg…
c36762.graph_c0	1258	c	(A)10tctatcttcacaaacggaagatgatattcctatttgtg(T)10	1187	1244	aacttcatatgtacactagttattatagttattaaccatccggctataacaatgtaacttatattaatacacattagagcatctgtagtcgtttaagttaaaaaatgggtatatggcaattttggaaatagcaaatagcggaaacactacagtcgtctatactcaaaaattggctttttttggacgaaacgaaagatgatataccgtttgaagatctgcgtaatttttttaaaaaaatattgtgaaggacggcagataatctgccgtaaatgtgaaggccgacacagtccaacacaaattAAAAAAAAAAtctatcttcacaaacggaagatgatattcctatttgtgTTTTTTTTTTaaataattcaaacg
c36790.graph_c0	1851	p3	(GCT)7	1830	1850	agcagcaaggatgatgagatactcgtcatggcagtgcttatggtggcatttgttctctttactttgcatgcatataagcccatgagatgtattgcacctttcaccaacaagagcaacacgaccattagttactaaagtacacgaatttgttgtacctcctgtcttgcaagatgggttagaacagtttattcgaagtggttctccggggaaaactgatgcattccaatgagtgatattgtcagaccatatccaagcaaaaccaagagtagaattgtaacctcgtccaccaacccaacacccGCTGCTGCTGCTGCTGCTGCTg
c36812.graph_c0	1363	c	(TTG)5tgcattctccccatcaaa(TTG)5	1312	1359	atagccaacatgggatgtagggagaacatgaacttcggcggcagtggtagtatcacagtcaggaggattcacaagtatcataccagcacctcctgcttttcgtaccatccggcctttctggatattcccaattcgccctccaacctcacaaactacaatcgctcctgataccttgatgtaacaagttttcaataatgatgagttgcaataggctgcaggtggataaactgatttagggtaaactaaaggcaagaagggcgatttgtagcctctcggctgatgaacgttctccccatcaaaTTGTTGTTGTTGTTGtgcattctccccatcaaaTTGTTGTTGTTGTTGtgca
c36830.graph_c0	2404	p3	(AGA)5	2094	2108	gaaaggggggatccttccagtgacggagaggttgtgacgtggaggctgttcaccaacgggggcgaagtttccagagatctggacggcggggtcagcagttttcggaagcggatgaggcttctcgagaaggttggagatgaaaagatcctcgacggtgtctaatgcggcagcagctgcttgttggaagaggttccatttgggtttggtggtggtggtgagtttggtggaggttagtgttgattctgaagggattgtaattttggtgtagggagaggggagtaagatagatgagaagtagggAGAAGAAGAAGAAGAatgagatggtatgtcgaggatcgagtttgaatgggagcaaccgatgtaagatggttgttgttggagtttcttggtgagttttct…
c37146.graph_c0	1090	p3	(TTC)5	809	823	gtaatgtcattgacagagaaagaaagaatgtatgttatactatgactagcagtggtggaatcactgaaaaaagacactgaatatatgcagttttgaacttttagtgctgttcttttctgtaaatgatgataccaacaaaaatttgcattaaaaaggatcacaaaaaaaagaaaaaaaaaagaaaagaaaagtaagggagagagagactgagctcaactctcttttagtctcttgctttcggattgaaggaacaaaaagggagcggaagcatcatgtgggcgaccaggctgactgggctgtTTCTTCTTCTTCTTCtttggcgtgtgacgcgtgcagtgacagcgacagcatcgtcagaggcgggttcagacgcctctgactgctgacgggcgcgcgttt…
c37223.graph_c0	1053	p3	(GTG)6	1	18	GTGGTGGTGGTGGTGGTGgaagagatagaggcattgggtgttgggctttcagattaggggagagaaaggaagataaaaggaaatattttttatagtgttttgactgttttgagtagtaggtttgatgttagcagtgttggaaaaatgaagttgagtccaattgaatcaagctataagtaagaaggaattacgggtatgtggattattaaattgttatatgttttagaaaaatttgtcttagttgtaaggggactttacaaacttggatgaaccctcgagtgaaattttgtcattagaagtttgattaattgtccataa
c37359.graph_c0	3415	p3	(TTA)7	1	21	TTATTATTATTATTATTATTAttgatttaatgttattcgatcttgggtggtttgaattttgatcgattttcaaggtaattaatctggggccccctttttaattttgggtggagaaagaaaaagagatccatttggttgtaattaaagacggggagaaatgggggtaatgtcaaggaaagttttgccggcatgcggccggctctgtttcttctgcccgtcgttgcgggccaggtctcgacagcctgtcaagagatacaagaagttacttgctgatatcttccccaaatctcaggatggacaacctaatgaacggatgatagg
c37360.graph_c0	1211	p2	(AG)6	104	115	cgcttttgaaacctacgccgccactcctctgtccactcctctgcctccaaaattgacccgacaggccgacagaccctcgtcgatcctttctccggcagagaacAGAGAGAGAGAGaaaggagaacatggatgaggtgagaagctcgtcggcgtgggtcgctagccgctccagccacgtcaaagtggatgttttagaacttgagaaagtagtggataatattcaaggttcaattccaaaagtcgaatgggattttgaaggcattcactacttcgataacgggccccttactgttcagtatctgtttgtgctggatgcacttaacttttgcttctggccagacaaggatttaaactacgataatttggctttgggtctgaaagaagctctgcagaatgatg…
c37455.graph_c0	1241	p2	(GA)6	10	21	agagaggggGAGAGAGAGAGAggggcggagagcactgtgaacgccttagaggaagagcatatcttatgtcatggtgcctctcgctccaccccctcgtcaaccgctttattcctcttctcgtcacccaacatcccaaaaaccaatacccattaatccagtttcctcatccccttcatcttccaaaacccactcacctccctaaaccaaaccctaaaccttaccttcaacccactcaaaaatccaaactttccaccaaaatatccacccataaccccaaattggtgtgcatgatggagcaatgctatatgaaatgcggcaaag
c37617.graph_c0	3905	p2	(AG)7	3891	3904	ccgaccaccaccactaatagacagaggaggagaatgtggggggcccaccaaccggaccgacccattggctgtcaaaatccccagacggagctcagaaaatgctgggaatacacatcaagaacacccaaaatattttggggaaagtttttatttatttttttatttttttgaaatttttgttttattttttgttttattttttgggttggaggggaggaggggagggagggaggaagaaagggggagagaggagaggagagagaggaggcgagaattgagggagaaaacgtgagaagaaacAGAGAGAGAGAGAGa
c37621.graph_c0	1179	c	(GT)6gagtgagtgggttacg(GT)7ggttttgtag(GA)7	694	759	tgaaattgacaagattgaatacataatattaatagtgtttaatttttatttatatcttccttcatcagaaatatggattaagaacttcattgtttgaaaattattatctactaagatggagaggtgacttcttattcttaaatcttaaacctttttcaattgaattgtcatagagggtgctttcttgtaactatgtatgtggaaaagtaaatggggaacatatcagattggtcgtggaaaagaaatgagaatgtgtcattaacagaaatgatattgatattggctttgttagagctgtggGTGTGTGTGTGTgagtgagtgggttacgGTGTGTGTGTGTGTggttttgtagGAGAGAGAGAGAGAggctctctgaactgcagcaggtgacctattagt…
c38176.graph_c0	1023	p3	(TTC)5	381	395	tgtatctcgatacagcatggtatttaatgaattagatgtgtatcccatgcaattttctatagcttaaaatatctcgttgtattgttttgtatcttgcgatatcatataagtcgtttggatttgtttcacaactaacccgaaaggccatttttaaagtccaaaacccaaatctttagggttttgtgccaaagaaatatagtttctttattgtttctttgctttattgcttatttctttgtttcttctgcttcgtttcttcatctttttctttgggtttcatcacaataacatgttggttgtTTCTTCTTCTTCTTCgtttcttctgtgggattcattgtctccagcaccgatccttggtttaaggattggtttaaggacatatgctcagtttctttttag…
c38178.graph_c0	1319	p3	(TGA)5	857	871	tgctcgaactgggattaggagatccagtgatggcctcaacccttcactgtcaactatgagtttgttcagtacaaagtctagtggcacagttacaagcagttttttgacgactggttctatgacattctcaaatggagcttatcagcgtggtccgtatggtcccgctcttagtcctgggcattctgctaaagtggatttgcttcaggataatcatgataaccgggtttctgtgaggagaacagatattgcagatataagagacccatgtcctaaccaatttgacttttgtatgaacaggagTGATGATGATGATGAggaagtttatggtatatcacgttttgatatttctgaaacaccacaatttttacattctgatatttactatggcccaagtgaatt…
c38293.graph_c0	1060	p3	(TCT)6	6	23	cactcTCTTCTTCTTCTTCTTCTtgtacttcttcatcatcttttgcatcttctccttccaattcatatccatctgtccttactatttctgcagggtcttcagaaacctggtctctttcagcttctgcctcacattcttctccgcctctttttctcggtggaatcacctgaaagaatgcatccctccagtctttagtttccaaatacttcagaagtatctccatcacttggttaacagtgagaacctgagaacttgacatccttaggtattccgcaataggcagctttgcacttttaataccctgttcatttgctttcttcatg
c38347.graph_c0	1027	p2	(AG)6	257	268	cgcgaaaatacgtgcaagaaatccaagcaattagtcagcaactagagcaattccacaccgggatcagatccaaatagcaatcagcaatagggaaatctgccgcgccaaaacacagaacggcgaatacaaccaatggagatcttcccccacacctgatcgtaaccgaacagcgaacagcaaaattcaaatccctcaatcacaaacaccgaacagcatcgacaaccactcccgtctcgccttcttccccgaacgcgccAGAGAGAGAGAGcgcgcgcggatgaggggacagcggcgagggtgcgcgaggcgaccggcggatgcgaagtgggcaggcggcggcggtgctgaggtcgggaggcgacgcgacagcgaaaatggcggagatcgggggggagctca…
c38350.graph_c0	1381	p2	(GA)11	1360	1381	gtcaatgatttcactgctgcccccctacagatgaagcatcggaaacagcgtaaactgatggatgttaacacagatgaggttacaattgctgctctaaatgtgagggaacaagccagcaactcagttcagacttcggttccaatggagatgaagactgctgcttcatcagatgtcatcatggaagatgctgttactgctcctgcttcagctactgcagtgaccacagtctctgctggtattgttgatcaaaccagtagttgaaggtggatagcagaagcagattataaattttataaatatGAGAGAGAGAGAGAGAGAGAGA
c38567.graph_c0	1916	p2	(TC)6	79	90	gcatattccttttcctcgctcttaaacctcatctcttaattcagcaatcaaacctccatttctgacagcatatcccctTCTCTCTCTCTCaaatccaaacctcatttctggatcagaccaaccatttctcactctctccactaagctaaccaagattatccaacgacattggcttaatggcacacttcctagctgcctgctctactgtgaccgctgctccacctcttaaaacctatttcaaacccttgaataaatcctcctcatcttttcccatcttttcatttagaacaaacaaatctccaaatataatcctcagatcgggcgagaagaaacctcaaacctcacatgttgtttattctgctgcatccactaaaagccatgaaattgaaa
c38570.graph_c0	1424	p3	(TCC)7	1	21	TCCTCCTCCTCCTCCTCCTCCttacgtgcgtctcagctcgaccgccgtcggcatcggatggcggtctctgcgctcaaatgctccatccattgggttacccgtgcaccgaacacactgttgagactaaggatgggtatcttttaactgttcataggatcccgcatgggaaggatgggcccaaggagggaggagttgggccacctgtgtttcttcaacatgggctgtttcagggaggtgatacatggtttgtgaattgccccgaacaatcacttggattcatcctcgccgatcatggatttgatgtttgggttgggaatgtac
c38647.graph_c0	1046	c	(CGA)5ctcctcttcacctgtagcagcaccacttgcccccgttgttgttcttttcc(TCT)5	359	438	tgaaaaatagacaaattagttcccacataatatcaataacaccaacaattatcactatatgtacgtactcctatatattgtaacattaccatacaccaaccacaacaagtatcaagtgagagaaaataaaaattactcatactctcaagatgcccgaggagtcggagaactatcccgattcacagctgcagttgcagtttcagtcaacttcttatcagtagttccaaccccagatccctcccctttcccatccccattcttcccaccttcactcgtagtcgtcgcggctaccttactagcCGACGACGACGACGActcctcttcacctgtagcagcaccacttgcccccgttgttgttcttttccTCTTCTTCTTCTTCTcataaggaatccccctcgc…
c38648.graph_c0	1172	p3	(ACG)5	765	779	tcaattcgttgaacattcaccgaaaggacatcctgggcaaagatggtaaagaggttgttgcagtgagagacttcccggggccagagatgaggatgccggtggctgagcttccggaattcgcacggtccgatgaggatcacatggcggagattttgccaaagctgaagaaggcgcagttggaagggtatggtgtgattgttaacacattttacgagtttgagccagtttattgtgattattatagggagacggattgcaagagagggtggtttgtggggcccgttgcgttggcacgtgcatACGACGACGACGACGacaaggccggagaggaggaagatgatgatgagtggttgagttggttggatgggaaggaagaagggtcggtcgtgtttgtttgtt…
c38671.graph_c0	1048	p3	(CAC)5	17	31	ataaaaccgccaccatCACCACCACCACCACctcccaatcctccgtctgccgcacctcctgcggccccatccccatctactaccccttcggtatcgaccccggttgtggccacccccacttccaccacctcctctcgtgcaccccctcctcctccctcccgctcctccgtaccccctctggctcctaccccatccaccgcctctcctactccgatccccacctcgtcgtctccgacccctccctcttctcctgctcccacttccctccttccacctccccctcattctccctagactcttccacccctctctccctctcctccaagaacga
c38675.graph_c0	1468	p2	(TG)10	1	20	TGTGTGTGTGTGTGTGTGTGaaaaagatcccttatctagttacctcctcattcccccaattttacaggaagtttttgagcaactgcattttcagtactacaatgggaagagctagtagatggcttaaaggtctgataagtgggaagaaaaccaatccagaacaaccgaacacgggcgaagatcgtagggaaaagaagaggtggagcttcaaggctccccgggactccgctgatgcgacggatagtcgagtagttcccccaacttcttcatccaatgacaatgcagcttggttgcgttcgctgtacacggagagtgaggag
c38769.graph_c0	1025	p3	(GAA)6	839	856	taatagcaattaaaagatgacatcttaccgctgttttttccttcaaaaattagtaattaaaagaagcgaataattaattagctagcaagtaacaattgcattactgattgcaacaaaattgatcttaatcatcaaatcaaaaacgacagttaattctgttcaagttttaatgaaagagtacgagatggagaatcgaaacaacatactataagcaacatcaatttcttctgcaacctgtgaatgagaattaatacaacaacaaattgatgataacaaaaaacgaaattagggtttgaattgGAAGAAGAAGAAGAAGAAaatgagagaaggaattgaatgacctctgagttacgaacgcagagtcgatggaattgggcggcggtggtggttgctttgaca…
c38847.graph_c0	1651	p2	(GA)10	1632	1651	attttggtaccttagtagtgtatgagtagtgggcctactagtagtgtgactaaacagtttagtacaagagttggtttctgagtatgtatggcacacttaagagccagtaaaggtctatatgaagctaaagaaggttcagttatggcttgcagctttaggcacatggaacaatacaacagtagaatctcacggagttaaagaatggtagacttcagtggaaaaccaatatgatcatataatctgagagaaactgaaagatgacggtagtaaacatggcatcagaagagcattcaatataggGAGAGAGAGAGAGAGAGAGA
c38874.graph_c0	1244	p3	(TGT)5	1230	1244	ctccttccccaatcttcccccccttcaagtgcatcatcttcggcttcggcatagccccctccccatcatccgcaccactcagcctcgtcttcgcaaccaacccatccttccgctgctgcgactcaagtttatgcctcttctcctcccgtttcgtcgactggaccaggacagtgtaaaagtcgcggtttcttgattcaagaagcgcctcccggtccttgagggggcgctccatggagcggatcatggtgacgaaatcgacactagtattctgattctgattggggatttggttgttgctgcTGTTGTTGTTGTTGT
c39011.graph_c0	1479	p3	(GAA)5	1464	1478	cattcttgttccgaagatcccccagatagaagctgaggtttgaggagagatcgggaccggcgatatcgcggacgcgatcgacggcctcttgtacggagttatcaaggttgtcgatgatggtgacgtggaagccgtcgttgagaagctggaggacggtgtgggtcccgatgaagccagcgccgccggtgaccagaatgttctgagcattgcattcggatcccattttccgatcggaattttggtgcaaatgatttggggggaaattggataaagtgaggcaatttataggactcggaggagGAAGAAGAAGAAGAAg
c39065.graph_c0	3263	c	(CT)11ccacttgttccgaaccctctagaatcccacaccctctctcctttttaaac(CCT)5	793	879	gcactgtacgcctcccaacaatctccgacaaggtattctgaatctcaaatccatcctctctttggtccagctccacaacatatggtactttattcagctctttgaagacaccctttgctcgtcggcaatatgggcagtaggatttggagaagatgacgatttcgtgagcagagaccgtcttacggatgaacgacgctttgttcttcccagctgcgaccgacgtcatcatcgacgacgcgataaccacggatgccaccaccgctgccaatagcgctagcttcatcaaacccatctttctccCTCTCTCTCTCTCTCTCTCTCTccacttgttccgaaccctctagaatcccacaccctctctcctttttaaacCCTCCTCCTCCTCCTcgcctcttccca…
c39074.graph_c0	1258	c	(T)14gtgcc(A)14	664	696	tctttcaaaattttgatattaaacttttactctgtaatagtatttcttaaatattcaattttttcgaattgtacttactttgacaagcataaataggtccatatctctactaagcaacacatattaggcctgcttaagagcatctgtagtcgtttgccatatccccaaattttccaaaatttgaaaaaaatacccctgcaatcgttggccaaatacccaaaaaatgggtttggctactacagtacccggctatatttggcaatcaaaatggcaattgccaaaatatagccggacgatagaTTTTTTTTTTTTTTgtgccAAAAAAAAAAAAAAttttttataaaattttttagacgaaagattatacactgtctggccaaattttaactttcgaccact…
c39220.graph_c0	1003	p2	(AG)10	983	1002	tttctctgtctccaaggcttcgatcgcacatgagttgaaaaatgaggctagatcggttctgcttggctagggtttcgtcgatgaagaacttcatggggaaattccaattaggatttgttccaccatctttgtctactggggttttctgctttgttcttggatctccagcgagagatacaacagcgtagacgtccatcttggagaagaggtttacatctttgagatcttttgcagagattacggttatctctaatggtctgtactccatgattcttgcctgtaaagatcagaaattctaatAGAGAGAGAGAGAGAGAGAGa
c39222.graph_c0	2237	p2	(GA)9	2220	2237	taacttttgtttcgttactccagtgtattttctctcctttcccatctccgcacagaggatttccagaaggtcacggcggctccatgtctgtagcttttcagagccactttcgggccacttgctcaattcatgaacgagttgactcttctcatggatgctcaagttccggcatgggtcaagcacaaaaacagagtttggaggatccatggatatgagatctggtcaccggcccgttcacattacccgccctcccttcctgcaataagagagagggataccacacatcacacccaatgagggGAGAGAGAGAGAGAGAGA
c39240.graph_c0	1362	p3	(TTC)6	138	155	attgactcctttgctgggccctcctccactacaaagcttttccttccctacttaaaccccctctttgcagccttctcttttcatcaatcaaaccccactctttccttttccctctcttttgagaagatggctgctctTTCTTCTTCTTCTTCTTCaccttttctagcagctatctgcctttgtatcctcagtgtggtcatggctgctaacccaaggaagcccattgatgtacaatttcaaaagaactatgtccccacttgggcttttgatcacatcaagtatttcaatggtgggaatgagatacagctctacttggacaaatacacaggaactgggttccagtctaagggctcatacctgtttggccacttcagtatgcaaataaagctagttcctaag…
c39294.graph_c0	1322	p3	(ATC)5	57	71	tcccaatccactaacacttccagtccactcactgtcacaaacaatggcatccgacgATCATCATCATCATCatgagcatcatgagcatggggagagttgggtgggccccgacgggagggtgtaccacagccacgacggactggccccacactcccacgagcccatttactcaccgggccacttcccatcccgggccccactcatcccctcacgtgacttcaccgagcgcgccttcaccgtcggcattggcggccccgtcggcactgggaaaacagcgttgatgctggcactttgtcagttattgcgtgacaagtacagtcttgctgcggtgacaaatgacatattcacgaaagaagatggagagttcttgg
c39295.graph_c0	1078	p4	(ATGC)5	66	85	gtaaaatgaagtagctgatgtagcatttggtacttaaattaatcctttgccgataagagggaagaATGCATGCATGCATGCATGCttccacgaccgaagcagatatctgatttgctcacgtagtacgtgcgccattgaggactggtgattacatgctcggcttcgcgctgagacggctcgcaagcttctggccaagagacttgtcagcctgagaccagtaggagagccagatggccttgatctcgtgggtgaggcgggggtcggacagcgcatcgatccatctgttgatgaatcgctcttgccttgccgggtccatggagcggtacctctcccctggctgcttgaagttgttctccttgtcaatgcatgccttctcgcggcggcc
c39397.graph_c0	2718	p3	(CCA)6	84	101	atcaaatgctacaaaccccaaaatcaatcccccaaatccccattccaccctccgtcctccaattttttcccccctcattccctCCACCACCACCACCACCActatgagcaccaccaaccgctctttccagctccgggtcaatccgttgaccggcgagtccgagtggcttatcatcgaggacgacaaacctgaccccacgaaccttctggaaccttctagatccatcctcgccaccacctcctacctcgacatgctcaacgattcttgtcggaaccgcgcatttcgcttagcaatcgagaaaaccatcaccgaaccctgccacgtgttagatatcggggcaggaacggggctgctgtcgatgatggcagcacgtgcgatgcgcggaaagggtgatggggg…
c39400.graph_c0	1116	p3	(CTT)5	67	81	ttatattgacgactatgtctctgtctatggcttattctcttccctcctcttcagccaaatcttcacCTTCTTCTTCTTCTTattctcatcctttgtcgcaggccagcctcaccgttcctcgtcgagtcaaacaaacctttgcattgaggtttagaaaccagagtttagttggtcgagctatgaagctttctgatgtaggtgaaggaagttcaagcttacaagtctctaagaaggttagaaggtcaagcaatgctggtgctggcccaaggatggctctaccagacattcctacttgggcaatctgggcgttgttgggttctgcagtttgcttggcaattccatcttacaagaaaatactacgtattgaaggcggagtagaga
c39432.graph_c0	1347	p2	(AG)7	102	115	cacttccaaacttcaatgggtatatcatccggtcctaaagctttttctattttcatccttcctagagcatacaataatagaaatgataagtgtgaaaaaatAGAGAGAGAGAGAGcttctaggatttgagagaatctttgcctagtattctcaatttttgggtaaaatccactggttagtaggctttattatattgtttagggctaaactcctcttgctccattagaatccaggtgactacacatggcctagtaatgcccatatctgcttagaaaaactaattttgtctcctattgaattattagttgaatatatgagtactgagtttatagtatcaaaggttgagaattgcgatcactacatgagtgtcggggattaaaaaatatgggttagaaaaag…
c39445.graph_c0	1949	p2	(TA)8	1923	1938	agacttctgtttttcttcggcaactgctcgacctggccaggctggcggaggatcctgctgacttgagcatcgtgctattcgtggatagtttgttcctctatttttcgttttcaaccgaaatcccactttgaggtgagagattgtgcctctgctcgaatcgaagaaggaaaggcaccccatttctcccaatgtcggaaccttcaacgccatagtttagagcgatcgcacacaaagagagagtatatagagagagaggagtgatcgaggtatgactacagggagtcctgcctgaggtactacTATATATATATATATAagaaaggaagg
c39468.graph_c0	1923	p2	(AT)8	238	253	cttaaggacaaacaggaatagtagaagtaggccacggctgctcactcacccaacaacaccaaatctgtgtgttctgtgtaatcgacagtttatcttctcaattattcagctcgtttggaagccgtctctgttctttctgttgcactgactgagtctttttttgctaacacaaacaactaacccaaaatcagtcaaacaaagaagtgtcctaacttcagtttcagccaatacattatcATATATATATATATATagagtaccagatccacaagcatctaatctccctagactcccgccctactcccaacaccaaaatggactccgaaacgctaccgaaagatcggcccttatccggcacggaatacacgtggtacaaagcggcccccaccggcaccggca…
c39468.graph_c0	1923	p3	(CGG)5	757	771	ccctccacaatctccttaattcccatcctatcctctcctcctccctctcccccaaattcctccacgtcacccaaacccccactcccccccaaatcctcaccgtcaatcccctcccgccacgcgtccactcattccactccctcctcgagcacgagctcaacctcaacccctgggaatctcaggattccacttccaaccctgattcgcacgtgccgaatttctacgcgacgctgtacgagctgccggagtctaattcgcacgtgctggttctccggtttcatacagcggtctgcgaccggaCGGCGGCGGCGGCGGtgctgacggcggtggtggagggtattctggtaaatattgagggggagggtaggatggtaaatatgggggatgggcgggtgagtt…
c39502.graph_c0	2494	p2	(TG)8	2438	2453	cgacgagggagtaggagcgggagaggagggaatgggcttggagcttgagggggagggaggaggggatgcgggagaggaggaggtgggcccgctcgaggtgggacttggcgtgggtgaggttgtgggtgtgggtgaggaggaggtcggagaggcggaggcgggtgcggatttcggagagggggaggagggagaggttcgattggaggagggactcgagtagtttgatggcgagggaggggttcgatttggactgggcttcgtccgcgagggaccagatggccgtcgttaaggagtcgaacaTGTGTGTGTGTGTGTGttaggggtttgagaaatcgtagatcaagattcattgtcaag
c39530.graph_c0	1256	p2	(GA)10	1	20	GAGAGAGAGAGAGAGAGAGAtggaagaggttcctaataataaacggagcaccagcatcttccttcagattgtggaacacccagatgggtcaatcagcagaccctctgtcccaaactcacctccagctgctgaccaagattcggcaccctctgtcctgtcgaaagacgttgtcctcaacccggccaacgacaccacgctccgaatctacctcccaaacccggtacccggaacccagaagaagctccccatcatcatttacttccacggtggtgggttcgtcttgttcagccctgggttcatcccgtatcaccagttctgcg
c39566.graph_c0	2194	p3	(GAA)5	368	382	tctcgtcttctcccctcccgcctccgccgaaatgggccggaaactcgatgaatcaaaaatccatggcggcggcgagggcgaagcaggcgatcaagatacgccactctccgacaagaaaccaaagaaagacaagaagagcaagaagaagaattacgaaaacagcgacgaatcagaactcgtcgaagaaaccctaaccctagactccacagaggataagaagtccaagaaggagaagaaggagaagaagaggaagtcagctgagtcaaaacctgaagccgtggacaactccgagaagaagacGAAGAAGAAGAAGAAaagggaagatgagagtttgaatggagtagaagaaggaggagggatcgagggagtggtggtgactggaaaggagtcgaaggattc…
c39606.graph_c0	1566	p3	(GAA)6	1346	1363	tcaattactgtatggacaccaactaaagttgccggtatagtctctggtttgctcagatcagcattgacaacagtagcaccccaatctcgaagaaaatcagctggagctgggcgaggtctcacaagacatctaacatcatacccttcgtctaatgctttcctaacaacttgtctacccaacgttccagtggctccaacaaccagtatacttgttggccttacaggagtgccttgtccaagactagttgcaactactgtttgagctttgcattgaaccagtaatggcgagctaaccctgcctGAAGAAGAAGAAGAAGAAggatgaaggaagaggtggacatggggagttgctaacatgagcccccatgaaagctggcgccgagaacaagaggtgggttga…
c39606.graph_c0	1566	p3	(TTC)5	1488	1502	cttcgtctaatgctttcctaacaacttgtctacccaacgttccagtggctccaacaaccagtatacttgttggccttacaggagtgccttgtccaagactagttgcaactactgtttgagctttgcattgaaccagtaatggcgagctaaccctgcctgaagaagaagaagaagaaggatgaaggaagaggtggacatggggagttgctaacatgagcccccatgaaagctggcgccgagaacaagaggtgggttgagggatgagggagctgatgctcgatgcaactgaagccatagttgTTCTTCTTCTTCTTCcaaaaaggagcaagctttcttgtttctctctccaaattttattggacgaaatttgttagtgccg
c39662.graph_c0	1015	p2	(AG)7	266	279	tcgccgactccatcctcaacatccgcacctcccccactccggcggcggcggagaagccggcgtctttcatgatccaggcgacgagcaagcagggaaagatcgagatgtaagagtcggcgttctacgctgcctgtatgaccggtgggattctgcgctgcgggttgattcacatggccgtcaaatccgacagcgaccgccatctccgacccccgcgcctccgctgctacaaccacctcaccacctccgacatggttgaaagaaagaaAGAGAGAGAGAGAGaaataagttgatcgaattagcaattttagattagtagatggcaagcctgtggcaagcggtgatgggatatcggaggccgacgtcatcgtcctcgtcgtcgatggacgaaagcgggggcgt…
c39751.graph_c0	2150	p3	(GAA)6	1	18	GAAGAAGAAGAAGAAGAAggacagaaacaagaacaagaacatcagcagcaacaagaagaagagcagcaacaagaagaagaagaactgcaccagcaggaacaacatgagcagcagcagcaacaagaggaagctgagaacgtccaacagagtgaagtacacccgaatttgagcgagtccattgggagccaagagaaagtaccggttgagagcaatggcaataagaagacatggaaaatgcaggcctaccagtcttcaaacgagaaggagaggagaaaggagaatgagccacagaaatcaaatggaggaagggaaggagaa
c39768.graph_c0	1533	p3	(CTT)5	1353	1367	aatcaactcttaatcagttttgtatgcaacttcatccagagttcatttttatccgtagttagctcatgtcttgagagacacctatattggagcagctgaagaaacaaatcttcagactacttccacttatctcgctatcctcctaccagttaagaaaaggcaaagcaactacaatgacaacgttgggcacactattaatcaatgttgcaagcatatggctgagaaactactcgtagctgctgctacactctgtttctgaccaccgacagcttatttctagcaggttagtcattagcagtgCTTCTTCTTCTTCTTctagttactcctactcatccactgcatgtcatgagtgactacctcagttgacgacgatgtttgtttgcctttgtagcctacttg…
c39771.graph_c0	1479	p3	(GAA)5	52	66	ggaaaatggaaggtagagccagctcatccaaccagtgatcgcaaagaggagGAAGAAGAAGAAGAAtgacaaattcccactggtttgttcttcatcttcttcttctttctctgctgtatttgactgggggaagcaatgggaggccgttctatccattgccaagtaaaaatgagaacaaggagaagcagcagttgcaggcatttagaccatacaacattgctcatcgaggatcgaatggcgaaatccctgaagaaactgctgctgcttacatgagagctattgaagaaggtgccgacttcatagaaaccgatattcttgccagtaaagatggtgcacttatatgcttccatgatgtgacccttgatg
c39797.graph_c0	1057	p3	(TCC)6	1	18	TCCTCCTCCTCCTCCTCCtcttcgcgctccaaacccaaagaactcatcctcggcactcccacattccccctcgaaaagggaaagtactcgtacgaggtcgaaaccctcatcaacaagctctcctccctacccccacgcggcagcatcgcccgctgcctagactccttccgcacccgcctctccctctccgacttcgccatcgtcttcaaagaattcgcccgccgctccgactggcagcgctccctcaggctatttaagtacatgcagaggcagctgtggtgccgccccaacgagcatattcacgccattttgattggg
c39799.graph_c0	2156	p3	(CTC)5	98	112	aaacgatagtggatgttcttatccaatccaatccaatccaaattggaggaggatgctctcactctccgctcctcctctcgcttccgcgcccttcaaaCTCCTCCTCCTCCTCcgaaaccctaaccctaggttatccaacatccgattgcactccgccgccgtccagaacccgcaatccgttagagccaacaacgccggagtccgactggaagagagtgtcgacgttgcggatgcggggaacaagccgaggttggactcgtggatatcttctcggatcgagggcgtgagtcgcgcccgaatccagtccagtatccgcgatggtctcgtttcagtcaatggcctcaccgtcaacaaggtttcccatatagttaaagtaggagacaaaattagttgcacagt…
c39807.graph_c1	1562	c	(CA)7(TA)6	1537	1562	tgggctaaaaagactcaccccagaatagacccatatacagttgttgccgctagttgcgatcgactgaccaaagtgacagcgactgcaatgcaaacccttgagccagatagctacagcagtcgactgcacttagttgcagtcgactgccattgcactactgctgcctctcgctgtcgatgctactgtgctgcctctcgctgctgctctttcttcttctaccaacgacgcttcaaacctcttctcgcttcatcgtcttctcttcagattgaaccatagtatacaagacataaacccaaccccCACACACACACACATATATATATATA
c39830.graph_c0	1068	p2	(AG)7	1054	1067	tcttcgccggggggtagccgaacagcctccctcaaattgccgctgcccagtgtagcatcgatatgtttcttcaactgagctcccttatttcctgacggcgcattcttctttggccgaaaggtcttctgatttctgtttccaaggccaaagagactcatctcttcgaaaagaattggggtaggagaagaagaacaacaatggcctgaatatatctgttttcttttataaaagaattttgtccttagactaatgagagattctattctctggtattttctttctgtctgtgtatctatttttAGAGAGAGAGAGAGa
c39864.graph_c0	1063	p3	(GAT)5	1003	1017	taaaactcgcgttgcatcctgtcgatgcagaaagaattgatcgtagctaacggtagcttccacaattcggttgaataaagttcgacggatacgaaatcgacgtcggaataggttgtggccgtaaatgggattatcggcaaaaaatctttcccgagacgtccccttcttctctttcacgacaaatatatctccgtcgaataacttgttggctttgttgaacagcaccgaaaacaattgcatgatgttgtgaacgcgtcttgcaatcatatattctccccatcgtattcttcataagaagtaGATGATGATGATGATgtgagatgatccattgctagaggcggaattgatagaagttgaaagg
c39895.graph_c0	2225	p2	(CT)6	89	100	gcctagtgaaaaattcggggttctctctgtctcgtccacccagaccaccccctctcaggtcaactccatccatccagcctctctctccCTCTCTCTCTCTccattgcccaccaggtaactgttggccgaaatgtccttcaaaattttaactcccttctcctcccccttcttctccccctcctctctcaaaacccagactcagacccaaacccaaacccaaacccaacaaccctctaacaaacccaaacgccgcaaacatcaccgcgaaaccaccatctccacctccgcctcctcctcccccgaacccgttaacaattcacccccacaatcacccacacccacacccgcacccacctggccccacatggactccccgggccctccctacccacctccctcg
c39895.graph_c0	2225	p3	(TGG)5	1255	1269	cgcgatcgggttcgacgccggtgtgctctcttgtttggagtatcttgaggcggcgccgtgggcggaggatgaggaggagatggttgcgagcttgctgaatcagctgaagctggagagcgagggggctggcgaggttttgaagagggtgtcgatggaggtgacggcggttgaggatagtaatggtgatggggaggagattctggcgaggttgttgcaggttgtgttggaagggaaggacgagaaggcgaggagggagatgaaggggttggtgtccaaaatgttgcgagaaaatactagtaaTGGTGGTGGTGGTGGgggaagaggaggggatttgagtagggagtcgctgtattcggcttttgctgggtgtatgaagctgttaaggtattattttgtgag…
c39895.graph_c0	2225	p3	(TTG)6	1987	2004	gcattcgattgaggatgggttggggaatacgatactgactttgccgctgggaatgcagcaggagattttgttggcttggtttgataggtttttgaattcgggggatgattgtccgaatatacagagggggtttgaggtttggtggaggagggctttttggaagaggaatggggagcaggggacggtgccgccgcagctgagggttgcatctgtttgcgagaattcttgctgatttcaggtgaaattttcatctagattggggattccttaccttatttttagttaattttgttcttgttcTTGTTGTTGTTGTTGTTGtttcttttgctttcaccattgtggcaggctggctgatgcaagaagcagcaacagcagctttaggaggatgggagtatatac…
c39895.graph_c0	2225	p2	(TC)11	2204	2225	gagaattcttgctgatttcaggtgaaattttcatctagattggggattccttaccttatttttagttaattttgttcttgttcttgttgttgttgttgttgtttcttttgctttcaccattgtggcaggctggctgatgcaagaagcagcaacagcagctttaggaggatgggagtatatacgactatgaaagtagaaggaaagaagggagggtgttttttgttgatgttttcttttctttatagggaaggaggaaaagagcacgcggcttgcggtggtgtcaaacaaggcgtctatcagTCTCTCTCTCTCTCTCTCTCTC
c39903.graph_c0	1417	p2	(AT)7	95	108	ttttggagcagaaggaccaattacatagtcctcacattcttatttatttttataattctgttctaaatgaagtccaaccaacccccatatacacATATATATATATATtcttagacgattggattcaagtcacaaaacttggaaagagggaaagttggatcaaacaaggaagcattcactatcgcggttgctacaattttatttgcagcttcggttgcatggatcccatcccagctgacgtacttgtctggatcaccgcatgctgtcgctgtaaggttgttgccgttgatcaccttgctattaccgcaatacagctgggggttgaagttatagttcccaccaccgtttccacaacaagctctagttccatatagtagcccgtagttattgggatgctga…
c39937.graph_c0	1390	p3	(GAA)5	10	24	gaagaagacGAAGAAGAAGAAGAAcagattgagatacaactatggtcattctgaatcaagaaatctctgctacttccatctaggagagccaaagagacatttttcaagcttgatatagaattcacacttgacgtagaactgcaaggtgaaggttcccagggttgaatctgtactgatggatcctccaaattaatatcaaactttttgcaccagttggaaatcaggtccttcatgcatgaattaggaaccataagaaggtttcccaacttcatttgggtctttggacacgtgtcacatccctcattaaaccacttttctatgcat
c39954.graph_c0	1146	p3	(CGA)6	5	22	gacgCGACGACGACGACGACGAagacgatgttaatggaagtagcagcgtcgacttcgacctcactgtttacgttctcgctgtacggtccccggcatgcggtgatctcaccgttaggtcaccggaccacagccgcccccgccaccgcctcgaaacccttgctttctcggcggtcgaatctcggaagctcgttagtcgccagcgcggtcgactcgcagcagcccgccgccgtctcaaccgccgggaagtccgtcgtcgacgactccgacttctccttagccaaggtctccttcggtgttattggactagcatttggcggtacgc
c40051.graph_c0	1566	c	(GCT)7gcgtcgaccgcaatttccatggtctcgtcgtctctcttgtaccccaactccctccgcaatcgcagcagtggagtggctgcaagcagcttgggtcaaaaga(CTT)5	103	238	gaggtactctcctttttaagacattgacggaattgattgaaatcgattgattattatctggtctcagttctcaactctgtacaaggaagaagaggaagaatgGCTGCTGCTGCTGCTGCTGCTgcgtcgaccgcaatttccatggtctcgtcgtctctcttgtaccccaactccctccgcaatcgcagcagtggagtggctgcaagcagcttgggtcaaaagaCTTCTTCTTCTTCTTcagttgcgggggtgaagattggggagggcaatggcagtctttctaaagtctcattgacctctgtacacggcagtgaggctgagatttatctgtttggagggtgtatcacatcttggaagccggcgaatggcaaggatctcttgtttgttcgaccagatgct…
c40110.graph_c0	1178	p2	(TC)6	1156	1167	cttctccagtcgctgcaagccgtcggaccaaaagcaacgcaggatatgtctgggaaacatcacagcacgtcctttgacggaaaacccgacatagtgccaaatctcttggccctttaggcgcttttttaggaggcttcccttcagatgaaaatggagggaaatggcctccaggagagatgcaaactccacttgattgaccagctgagatgagagtgatgaagtcgaagaagacggagaagatgtaaagcagcgatattacgaggatgccaccacccattttgcttcacttcattcgatccaTCTCTCTCTCTCtttctcgattt
c40170.graph_c0	1035	p2	(AG)9	987	1004	gcgtcgacgtttgatttcaagaccttgtagtgatccgacggcagtagcctcatccgacaaccgtgatcgaccgtggtgattggccggaaaacgacgccggggaactctgtatccatagaaatgtaaggatagcgatcgatgaggtcacggatgagctcgaattcggactcgagattttcagaccagacttcgcgaattatgactggttttgattttggttcgtcggcagacatgattgtatgataattatatgtttaatagatcagttgagaagagacccagtttgcagatcacagttgtAGAGAGAGAGAGAGAGAGtcgttagcataaatgaatagggttgtgatgg
c40181.graph_c0	2132	p2	(TA)7	95	108	ataaataaaccaaccaagaaagaaaacaaacattttcaaacaacccttgaatttattcctcagcaaagttcagttgatgctatcattaattaatTATATATATATATAattactgtattaactaggttgagaaagtcatacagaaaggatggagatattgtcattgaactgcccatcttcaacttgtttcctctgcctgccttcttcaaactcgatttcatcttcatcttcatctacatcttcatcttcatctttgtttggtcaacccctatcccaacccttaatttccaccaacaacagtaatattaagaggcactcacatcctgttggaaatgctgctgctgctgcttctctccatttccggagtcgactttctgttaccgtatcagctcgactttc…
c40181.graph_c0	2132	p3	(TGC)5	334	348	tttcaaacaacccttgaatttattcctcagcaaagttcagttgatgctatcattaattaattatatatatatataattactgtattaactaggttgagaaagtcatacagaaaggatggagatattgtcattgaactgcccatcttcaacttgtttcctctgcctgccttcttcaaactcgatttcatcttcatcttcatctacatcttcatcttcatctttgtttggtcaacccctatcccaacccttaatttccaccaacaacagtaatattaagaggcactcacatcctgttggaaaTGCTGCTGCTGCTGCttctctccatttccggagtcgactttctgttaccgtatcagctcgactttcagctgattccagttcaaagactgggctctctgt…
c40257.graph_c0	1294	p2	(TC)10	1	20	TCTCTCTCTCTCTCTCTCTCttcattttgcttctctcacaagataactcccgatctttgactcgccttcttcttgcttgggttttggaggtcggtccatctatcgtcatgacggtaaagacggtgaaagttagcaatgtttccctaggtgcatcagaacaagatattaaagagttcttttccttctctggtgacatcgaatatgtggaaatgcagagtggggatgagcggtcacagactgcatatgtgtcatttaaagactcacagggagcagaaactgcacttcttctttcaggtgcaacaatagtcgatctatctgtc
c40281.graph_c0	2886	p2	(GA)11	1	22	GAGAGAGAGAGAGAGAGAGAGAgtgtgagtgataatgggagataatgaaggagaagctgctcagctaattcatggatgcttggacgtcacggtttacagggcagagcatcttcatcatgccatccccggtctcctccttcaggctactgagaaggtggaagaagttctccacttggaatcccacaacaaactctacaccacaatcgacatcgggtctgcccgagtcgcccgcacccgtgaagttggcttccatcccctggacccggcatggaatgagtctttcaaggtctacactgcccataccgcttccgtcctcactatt
c40281.graph_c0	2886	p3	(ATT)7	2525	2545	atgagccattgcccccacctttaccatacttttgttgatcctgagagggtggaatgtgtaaggactgtgaagaaaattgcggaaaacttgtgggaaaattttattggagatgaggtggttgatttgcctgggcatttgctcccgttcccaattcgggtctcagagaccggggatttgtcggagttgactgaggatggctactacccagataccaaagcacatatctcaggggagaggggcctgctacttcctcccatcttaaccacttagggtgagatcattcctgttgttgttattataATTATTATTATTATTATTATTttgagtgaatccttcctgatgttattgttgtcgtcatatagtaaaactggatgggcatacaaagccaattgcagctac…
c40322.graph_c0	2222	p3	(GAA)6	2045	2062	agctcagcatgtgttgtagggtctagcccatgcagtggatgatactcagagtcccttgcagatcggtctcttagaagttggctaaacctacagaaagcaacacatcggttgcttagaatgaaaggatcccctggcttcaaaagttgagctttagagtaaaatgagattgcctccaagaatctgttatctcgaaactcacgattcccgttcctcatcaaatcgaaaacctccgaaaatctcgccgctgagatacccatctccctgtcctccacccatgtgaactcctccacatcatcaaatGAAGAAGAAGAAGAAGAAtccgccatcaacgcaagaagaatggagtgatgagagagaaagaagagagagctgaatggaatagcgtctacagatgaatga…
c40333.graph_c0	2679	p2	(CT)7	110	123	gctcgttgccaactcacacccaccttgcgtttataataaatccgaataaaaaagatattaactctctctcgttttaatgtccacaaaaccattgttcctattcctcctcCTCTCTCTCTCTCTaacggctacctctctatatactaaacaactgtctcaattgttgttggaaaactaaaattcatcgaagaaaaaagaaagggggggaaagaaaatggatctgagttcgttcgtaacgtcgctggggacttcgttttttattttcttgattttgatgtttttatttgcttggctgtcgtcgaagccggggaatgaggtggtttactacccgaaccggattttgaggggcttggatccgtctgtggggagtgggcggacccggaacccgttctcgtggat…
c40392.graph_c0	1015	p3	(TCC)5	1	15	TCCTCCTCCTCCTCCacctcctcaaagcaatagtcaactccatgtgcaccatgcccatgcccaaaagccttgatgtggtccttaagggacctcttgtgcttgaagtccgaaccgcatgtgcaataccagagcttcccacagttcttctcatgcgtcctccaatcgccctttactgcgaaggccttaccgcatttccggcacatgaagggtttaatcccatgcttcctcttgtagtgagtttggagggttctaaaatccttcaatggcttggatcttggatggtctatgttgttcctacaccccggggagcaacag
c40392.graph_c0	1015	p3	(ATC)5	753	767	agagaactgagttgggccaatgaggatctgagaaggggttgggatccaatactgccctttgttcagcttccctaatattacatttgtagggtaccctaaaggtatattaccactatcataatcacagttactagtttcattattaccagaagtagcgccatcataaccacagttggaagaaaccctagagatgaggtcagcaataggagggctaggggggcctatatggagagcaacagtcactgactcttgatcctcctcctcatcttcaccatcaagatcatgatcttggtcacggatATCATCATCATCATCacatgacatgggatgttggtcttctagctcctgttttgaagggatgagactaaggagggggaggggttctcttagaggagggga…
c40403.graph_c0	2237	p3	(TTC)5	2160	2174	agcatcgtgcattgtagcctccctacctgttccatctataacaacactagtcgctaaatccctacgaggagcccgaactctctgaacattttcattctcaacctcagcacaagtaaagccgtagagtagaaaaactacaagaagaggtagtaagatctctaccacccttgaagccatttcctaaaaatatccaactatctccttcgacaccaaggagatagttagagaccgaatccaccactctcactcaatacaacaaattatattaaataatataacttcatacttcacttcttcttaTTCTTCTTCTTCTTCaattcgctccctttttcttcctcttcttcctcatcctcatcttcttcgtcttcatcctcgtct
c40449.graph_c0	1770	p2	(GA)6	1662	1673	ttcattgtaaagaatttgtagagaaggcagaatgctgtggaaggacctctacagttgcctgtcatccacggttcgacatgatcaacttgttcatatatttcatcaacaacctcatggtatgtcttcaatttgtagagctctttgaaataatcagaagacaggatgttcatgccaagcaccctctctatcatcgtatcaataggtttccccgaagtttgtacctccatctctcaaacacagatctctgaaacaagactatcgcaacttccacaatgtggccactggattgacggcggggggGAGAGAGAGAGAtcgaattagggtttcgactaagaatcgcccccttcttcgatcggaaaaggaaaagggtgggcagctgtcctggattctttttcctta…
c40451.graph_c0	1130	p2	(AT)6	613	624	cgatggcagccgacccatctctcctcccctccggacgggctctaccaccgtctcgactattaccgactgaaccacctctttccctattccctgggcgagcggagcaactgctacctccttccccttctcttgggctaacggagcaactagcgcactcactgccgaccctcctacttctatccccttctcttggacgagcggagcctctaacgtccgctcactctcgtctcccgaggaagaggcctcactacccgaggacactctagacatcttggaaaaaatatatatccaagtgaaaaaATATATATATATttaccttgatgggacgttctcggtcggaaaagttcgctggaaattgctttgccatgccgcgacagctagcacaaccacctaggagcg…
c40460.graph_c0	1348	p3	(AGG)5	1033	1047	tgttgaagacggtgtagacgaagagggagcagacgatgagccagccgaggatgatgccgaagtggaacttggcggcgaggagctggcagaggccgaagaggaggaggacgaggaaggggccagagaggtcggcggaggagagatggaggtcgggggagaggcggaaggggttgaggatggagaggagcttgcggtagatgaggcgggtgttgatgccgagctcttcgaggagggggggttcaaggtcgaaggaggaggagagggggtcggaggaggcggaggagaagacgggggcggagaAGGAGGAGGAGGAGGgagcgacgtcgaaggagatgaaggggaggttagggttagggttagggtttgcgacttgttcttcttcgcgggtttccaatccag…
c40496.graph_c0	1219	p3	(TAG)5	857	871	agactagcgggtagaacgaggtgacaattaaggcagagattcctccgtaatctagtcggagcaagacgtagcacgtgtgttcggagtggcacgagaggaggtggcatgtgctgctcattagaaggcagaacatggctccacataggtatgcatagaagggccagcgagcaataggatcagtgtctgttttaggttcaatccggttggtgaagttcgattgaagtggagttaggaccaccagtagtagttcatgatgcaaattcacaggaatggatgacatgttgttggtcaagagaagacTAGTAGTAGTAGTAGgttcagaacttgtatcaatcgaggccatcatggttgtcgcgagcgcaaggaagatgaagaaaccgatcaaatgcgtccagatgt…
c40532.graph_c0	1034	p3	(TGG)6	464	481	atggaatacggatgatcttaccctgcggaatgcattcaccagctgtggtgaagttgttgaaagtagagttattatggacagggagagtggaagatccagagggtttggatttgtcacatttgcatctactgaagaagcctcttctgctatcaatgccatggatgggaaggaacttgacggccgcactgttaaagtgaactatgctaatgaccgaactggtggtttccgtggtggcggtggtggtaattatggtggggggtatggtgacaacagtggctatggtaacagtggtggtggttaTGGTGGTGGTGGTGGTGGaggctacaatactggtggcgggtatggtgacaacagcaccagctatggcaacagtggtggttatggtaacagtggtggtgg…
c40551.graph_c0	2071	p3	(GGC)5	1837	1851	aattggaatcttatacttgttacatagtaatacaatcttttgcacgtcatcttgtgatctgggataaacaacaacatcaggaacattcacagccttatggaagctattctgcggctttccatgaaaatacctttcctcgtagtccaccgtcatatcacttccgcaaatatctctcaactcatcaaagaactcatccggaaccttcttacgcgaaccctgaacgacaatctccgtactgtccttccccccaactgtgtgaggatcggcggaggcgaaggcggtagaggcggcaagggagagGGCGGCGGCGGCGGCgagggagaggaggcggaggtggggtttggggatgggaggaggaggagggggtgggagtgggattgaggataagtggcggaggag…
c40697.graph_c0	1483	p3	(GAA)6	1465	1482	ctccagaaatgtattccattacaaggtaaatctgcgtctttgacgcaataacctcgtaaattttaacaatgttagggtggtgaaggagcttcattgtactgatttctctcttgacctgatacatgagcttgttatcgaccaccatcttcttatcaatgactttaatcgcaacccactgtcccgtttccgagttgattgccagcttcaccttcgcaaaggtcccctccccaatagtacaaccgagtcggtacttcccgatgcttctttcgtaccccatttttgcaaattaacgagagacttGAAGAAGAAGAAGAAGAAg
c40713.graph_c0	3251	p3	(GAA)6	372	389	aaaaatgtccgacagaaattctttctcgatatccccaatcaaagcttgtagatggcaatgatcgagctgcatgtttgaactccatcttgtagaagccatcctgttaatagtttcatctactattttaataccatggagaattctgaagatgaaaataaagatgtggaggatttggatgcactggcaaattcggtgcatagtccaaaggagagcgttgaggaagagaaagatgatgtgttattagaagaaagaaaatctttggatgtttgtgaggaaaagcatgaacttgtagatgagtccGAAGAAGAAGAAGAAGAAggctacattcacgaggttggtgaaacaagaagtttggattctagaaatatgaatgacacgtaccatcccgtagagaaatat…
c40742.graph_c0	1045	p2	(GA)9	1027	1044	agcagaaacagtagtagttttcttctctgagattttcttgttacgctttggcttggagtttggagtagtggagttgtcaatgttgcggtcggaacggggagggaggagtgggctgttgaaggacttggaacggagagggtcgcggaggtgaggggagaaacggtcaatggcgcggcctccaatgccaggggtgatcagaatggactcatggtggatggaggttgagtctggagaggtgcaggagaagttcactgctttcagttctctcaacagcttaggagtcatggttttggtatgagcGAGAGAGAGAGAGAGAGAg
c40816.graph_c0	1394	p3	(GGA)5	181	195	gaggaatttaaacgaacaccttatctgcatttcatcccctggtcaaaatcaatgctaagctcctccagtctcctccccaaaacccacctccaccgcttctccgccgcccctactcgccggagaatcgtcatctcccagatgggttctccgactcttgttgaattcatgtccaagaacaagGGAGGAGGAGGAGGAggtgatgacatggccatcctagtcacccaccttcagtcggcttgcaagaggatcgcttcagttgtcgcctctccgtttcgtgcacaaacccaagttgggaagaaggttgatgttgttggggattcgggcagggatgctcccaaacccctcgatttggtttcgaatgacattatattatcttcactccggaactcagggaaggtt…
c40834.graph_c0	1243	p4	(GTTT)5	1220	1239	gacatggtgtcattaggcctgttgttgttgcgacaataagcggttggtggcaaggcggccgttcctccaccgttgatgaatggcggaggtggagggaaatggagagatgtcttcgcgatggtcagatagctaagcgtagaggtttgggggttgaagatggcaacgtttggaggagggcatcgttggtggagcggtggaagaagatgacggaggcgggttggatgtattggattagaggggagaggcgatggggaagggggcgacgaccctagccgccgccccctagcatcgacagctggaGTTTGTTTGTTTGTTTGTTTtgtt
c40846.graph_c0	1235	p2	(AG)9	1	18	AGAGAGAGAGAGAGAGAGgatatggcggcaggaggaaagaatggagaagaaggagagcagatgacgctggtggaggcagcgttacaagtgttgaatgaggcggatccggtggtgaaagcccaactcggtgagattgcagccacccgatggctacaaggacaaatcactttgccatacaatgaaactgaaactcatcatcttcatcatcataatcatgatgttcccgatcgacctgctcgacttcccagtgtaaagcttgtacccccatcgatgatgccgaagctgggaaaagggggaagccttgggagcaggcaagct
c40862.graph_c0	1841	p4	(AGAT)6	1818	1841	ccttccacccctgcgctacatctgattattctcctcgcacttccattgacaactttttcatttgtaaattcatcctctgccttttctgaagaggtcgctctgatcgaaaggcagcttgatttgaaatgagaattgttggttctgatcttgatgaggttggagcgagaggacaaagaagaagaaaacgaagggtaggattgaggaggaaggatggatgaggaattatgagggaggctgtgtgaaatggaagccatgatccgaaaagaattaaaaaggaattaatgaaattttggaggagaaAGATAGATAGATAGATAGATAGAT
c40893.graph_c0	1263	p3	(TCA)5	47	61	aagtagcgatgaccaggccataatcacagcaatgctcacagtcatcTCATCATCATCATCAgcttctacctctgcttctgctagtccttggtcttctgtctccggttataatggagctatgagggcgttcaagccgtataatattgcagctcttgctgcaccaatgaatgttgagttcaggagcagaatggggccggggcataagatgatcaagatggggatagcggaggtgcaagaaccacgcccacctccgagtagcaaccatgcgatatcggagcgacagagaagggagaagatcaatgagaattttcaagcactcaaattggtacttccaccagggtctaagatgaaggacagggca
c40893.graph_c0	1263	p3	(GTG)5	806	820	agagtagtggaggttcaaatcacacggggcgcaccacctgagtcgacttcacaaacaacgcaaggtataataagccttgggattactgtcagaggggaatgcgatatgactgagttggttcttcgcattcttgaattcttgaagcagttgggaggagttagcttggtctcggtgaatgccaacacgttttccgatcagcaaatcggtttatctgcaagattgaatctttccctacaagttgaggtgagcacttggtacgaggggccgttcagggaagccgtcaccagtgttgtggaaggtGTGGTGGTGGTGGTGccaccggagaccaccagctgtcagtaaacctcgtccattgattagttaatcatcatagcccatccatttttactcctttaatat…
c40900.graph_c0	1731	p2	(AG)8	70	85	ctaaatatccaatcctacccttcaccatcacactctcctctccgatctcaaattttcttagaagagataAGAGAGAGAGAGAGAGatcacacttgcctcttctctcactttttcttaagacagagagagaggagcaccatgtctactacttctctgttggtcgtggaggaggagaagggagaagaaagaaaaggagtgggatgtttggggaggttaatagacacagaggagaccaagcttcaaatgatgatttcggttccgatggtaataacaagcatgtcatactatgcaatcacccttgtgtctgtcatgtttgctggccaccttggtgatcttgagcttgctggatccactcttggcaattcttggggcactgtcactggaa
c40938.graph_c0	2080	c	(AAC)7ggaaacaacggg(AAC)5	1	48	AACAACAACAACAACAACAACggaaacaacgggAACAACAACAACAACgacggttggtggtgggacccaggcgacgacgatcatgacgaccgccagtggagttttcttttgctcctcttctcttcgttgctctcttgttgtttcttgattccgcttttgtcggcgcctgcgctggccctaggggtgtgggaggtgaggggagggaagcggacgagactgaaagactcctatacggattcggattcatttgttgttgtgggtaatgagagtgacggtgaggatgataagtttagtggattggaatcttgttggaggcagtgcagggacctgttcttgaatttgatgttg
c40978.graph_c0	4057	p3	(GCA)5	673	687	ttgaccactgtgaagctgcctgttagatctgttagaatcgacttctataagcaagcagttgaattgaaggttcacttggtgtgtagagcatacaagcatttcccataagaaattattcgagttatcaagtagaaaaggtgcatagcttatatttgccaccatttctttttctccatctgtcgcacaagttcatgagccaattcagcaaaattttgggccccatcttgcaattctgcagttcgttcgcttaattgctgaagcttctcttgtcgctcaagtagcttttcctttgcatgagctGCAGCAGCAGCAGCAtccccatcaaatcgatactgagtcatgatttcctcttttgtccttactcttggtttaatgtccttagttgctccgtggaataat…
c41019.graph_c0	2236	p3	(AAG)6	1	18	AAGAAGAAGAAGAAGAAGagatgaagatcgtgacatacaacgtgaacggcctccgtccacgcgtcgcccagtacggctccctcctcaacctcctctcctccctcgacgccgacatcatttgcttccaggagacgaagctatcgaagcaggatctcacagtcgatgttacctttgtggaaggatacgaagccttcttctcttgcactcgcaccaccacaagaggccgttctgcctattctggtgttgcgacattttgccgggtgaagtcggcttttgggagcaatgaggcggcattaccgttggcggcagaagaagggt
c41025.graph_c0	2247	p3	(CGG)7	2062	2082	ccatagtgcaaattctctcctgttatgccaaatcccagctcatccatcacagttctcccaacgcaggtcgccccgttcttcagaaccagcgtcaccgccacccccgacttcgccgccgcctcctcgtgcgtcttcctccagtccgggttcccaaaccccgtcacataccccttcacatcaaaattgtcggatacggcaaaggtgaggtcggtgagggggagcttggcggcggggggagggggctgaggggaagggggtatcgtgaagcgttcgacgaaggcgccggaatcagtgtctgatCGGCGGCGGCGGCGGCGGCGGgaggagtcggcggcgatgaggatggcgacggatacgccggcggcgacgccgatcgcgatccatagcttggcgcgcgag…
c41025.graph_c0	2247	p2	(GA)6	2225	2236	cataccccttcacatcaaaattgtcggatacggcaaaggtgaggtcggtgagggggagcttggcggcggggggagggggctgaggggaagggggtatcgtgaagcgttcgacgaaggcgccggaatcagtgtctgatcggcggcggcggcggcggcgggaggagtcggcggcgatgaggatggcgacggatacgccggcggcgacgccgatcgcgatccatagcttggcgcgcgaggaggtgatgacgtgatttgggaacgagggtttcattgagggttttgggatcgaaagtttgggacGAGAGAGAGAGAggggtttaagg
c41030.graph_c0	1596	p3	(ACG)5	1444	1458	ggaggttttctattttgacagcgattgcaatagccaacatctggccttctttccatcccttcggaggtccacaccgatgccctgaattcaggggcaacataatcagatgtgacagaagggccaatttccaaactctcctcttctaaaataggcctccagtttacaggaacagaaccaggatcacgagaaactaccataaaataactccatgatcccaaaagaagcaagctatgaaagacgacaactatcacgattgcgagagctgaaacaaaaccaccatgtacgatccgtgggccccaaACGACGACGACGACGgcgtagtaggtgagggcggtgatggcagccaccatcaggatcatgaaatagccgagaactctgaggccagtacacaaacggaac…
c41067.graph_c0	1030	p3	(GAG)5	768	782	aggcaataaacaaaaccctgatgagcgagaaagaagccgcagaggagaaatgtcgaaaactcaccgacgaaatggcgtgcgttacaaggcagaaggagaaagcggcggtggagcaagttcaaatgaaactaaccgaagccaagattaaggagatgaatagtagtactagtactagtaatagcagcaacaatgtcaacaaaattaactgtgatgttgtagcggtgaagaaggaagtggagaatccgcatataaagagggggattcaagggatggagtttccgagggcggttcttcggagtaGAGGAGGAGGAGGAGggagtaattttaatggcgggagcaggtcgttgccgagttcgagagaagggagatcaggagtggggctggggtcgccgtcgtcat…
c41067.graph_c0	1030	c	(TGC)5tcataacaatttggtaatgtaagctggttgggatccatc(TTGT)5	955	1028	caatgtcaacaaaattaactgtgatgttgtagcggtgaagaaggaagtggagaatccgcatataaagagggggattcaagggatggagtttccgagggcggttcttcggagtagaggaggaggaggagggagtaattttaatggcgggagcaggtcgttgccgagttcgagagaagggagatcaggagtggggctggggtcgccgtcgtcatcatcatcgaatttggaatgtcagagggcgcagctgagagttctgatgaggcacaggagtagttctgcgagttcggggttgatgatgggTGCTGCTGCTGCTGCtcataacaatttggtaatgtaagctggttgggatccatcTTGTTTGTTTGTTTGTTTGTtt
c41088.graph_c0	1365	p3	(GGA)7	1344	1364	gacccgttccgcctaaacactctagatttcgacccattgggcgaaatccgaggactcggaccgttctccaaattgcctgaatacacattggcattaacattggtagcggcaaccgtaggctgaaccgaattatgcaccttcttctgccggcaaactccaaaccaaatgcagtaaacaatactacaagcaccaatcaggcatccaactccaccaacaatagcaaaagccagccacttgttgcttgtcttcttatccgaagatgacttcgatggtgatggcaacggcggtgaagtagtagctGGAGGAGGAGGAGGAGGAGGAg
c41093.graph_c0	1354	p3	(AGC)5	746	760	cacaatctgaggttgttgagggctgcggtcgttgtttttcgctgctgcagctggccttctggtgtgaagacgatatttctgcagatggctcttaacttcatcattagtgagcccatccaccttcatcagctcccttatctgcttcggagtggcatttgcaccactaagctgctgaagagcgtggaggaactggtggtgcagctcctgcgaccagcacctcctcgccttcctctgcgaatacttgccttccttcttctcctccccagccccacaaccaccaccttgtccacctctcgtagtAGCAGCAGCAGCAGCtgcagcagtattctcggtcaacgatctttcataaggaattactttctcttttccgaaaggacggaatgctcctccactcattgt…
c41124.graph_c0	1697	p2	(GA)9	1674	1691	aagctcgtctggatggttttgcatctgtagttggacccaacttgcaaactggttattaagagccctcacatgctggcgagaagattctgcccgtttcacatctaatgttattccttccaccagatgttgacgggaagacttcgccctgtgaacatcaaaagagggtgcgtccgttactcttttacttcgtagagtgaattcggtggtatcgaaatcggaggcggccgggcgcttggctccgcgattcatctttagggttagggttttgaactctggatttgaaatccaaggttttgagagGAGAGAGAGAGAGAGAGAgcgagc
c41129.graph_c0	1299	p3	(CTG)5	591	605	gtcaccaatttttaaacagtgctggaatcgaaagagaaagagagagagtacagggcttttgcagaagcaaaactagagctcccattcctgtaatccttattaatccatcggtcgtcgtctgtacaaattgagacaggtactactgcataggctgatcgaagaggaaaaaagagagacagagagttgaaatatacagacaatccctagttgaaaaggagaagggagtcacacaatttaacaaaacaaagtactcaaacctataaacatcaaattaactaatagtcccacagactgttacaaCTGCTGCTGCTGCTGctctgatctttgaaaccatcaaccaaatgatcagcgaaaaacccgaattcatctgcgccatccatccaaggtgggtagtaagcc…
c41129.graph_c0	1299	p2	(TA)9	1212	1229	aagttgaggatggctgcaggacccttgatggtcagtgctgccacatcgtgtgcccgggcagccatttcaggtgtcgggaatgtcccgagccagatgcgggacttcttccggggctcacggatctcagacacccatttcccccaggtccgcatccgcactccccggtaggccgggtgctttctcgtgtcccgtgcacgtttcgcacctggactagtgcttttgtcagacattgtggacttcaacgaggatgtggaagaggacagacaactagtttcgagctcagaagacatcgaaaccagtTATATATATATATATATAactttcaagttttgatatagaagcagaaactaagagtagaggtaggaaagggagggttttaaatagacag
c41153.graph_c0	2073	p3	(GGA)5	1875	1889	ctcccccgccgaatccggatcgtcgacataaaaactcagccccgggcccaccttcaaagatccggtcagccccaaatcaagaactggaagcaacctattcggctttaacttataagaatagacgtggacgcgagtgccggtgctgccgccgtcgatgacgatggagaatttatgggggagggaggaggggagggagtttgagagggagaaagagaaataggagaagaagatgaaggaggggatcagagcgctggcggtgaagatgaggaggggaacggggcggcagcagcggcgggagtgGGAGGAGGAGGAGGAgggtttggggcggaggaggtgttgatccattgggggaggaggtggtggggaatcgaatgcttggcgagggcgagcattcgatcg…
c41185.graph_c0	1418	p3	(GAT)5	102	116	agaagtggtagccaagtctatatagtataagtaagttaacctacaaattggaatgtacatgtattttgagtacagggtagaattattgataggaggaggacGATGATGATGATGATggaagagagatatgaaccattgaaagagttgggtactggcaattttggggtggccaggttggtaagggacaggattactaaggaattagttgctgtgaagtacatccaaagaggctcaaagattgatgagaatgtgatgagggagattattaatcacagttcgttgaggcatcccaatatcgttcagtttaaagaggtgttgttgacaccgacacatctagccatcgtcatggaatacgctgctggtggtgagctctttgaaagaatttgcacagctggtcga…
c41201.graph_c0	1006	p3	(CTT)7	986	1006	tccttgtaagttgctcggacaccacctcatcatttaaaagatccgaaccagtcatgccattaagaaaatcataaggtacacctttctggggcaaactggaggtacctttaacttcagagcaactgtttggaatgctttttgtctttgtaactgtattctttacctcccatctcgaaagaagcttgaagagagctacggttgagagagaacccaatagcgcgccagaccctatcaaaagccatcgttttgaactctccgacattctagaagctatctgaaaacctggtgaataatatagacCTTCTTCTTCTTCTTCTTCTT
c41209.graph_c1	1091	p3	(GAG)5	941	955	ctagccctgtggtgtctatatcgtatcgagaagaaaccacaaaatcatccaaatcaatgcagtcctctttcctttggaccaagataacttttggagttcttgcaataggcaacttatagcagacatatacatcactaggaccagaaaaatttgtacttctcaatgatttgcagaattcttctgaaaactgttcatctattggatgacatgagaccaagttaaaaccaccaattgtcttcctagatattattttggttccatcatatggatgaccagatgcagagggttgaagaggaggaaGAGGAGGAGGAGGAGtaggaggagagagcaaagcccgacgaagaattccccaccttaaagaagcagctgatttctccttcttgtccatcttgtgttgtg…
c41210.graph_c0	1156	p3	(ATC)7	1	21	ATCATCATCATCATCATCATCataatccatctgtgccagagaggtcgtcttcgttccatggaagaataataatgagcccgtcatccgatccgaacaaacagttacaacaaatcatgtgcaggcccaaaacacaacctgatttgcttacgggaggagctggtgctgaatggaggaagttgaaggaggcccgaacccaaagcaaatcatcattaggcgatcgtgcgttgaagttgaagagactggaagctggtgcagctactagtgggagtagtagtagctcacaaattgtcgagaggaaagtcccggcgaaagtgttggtga
c41210.graph_c0	1156	p3	(CAG)5	658	672	tgatggcctcaacagagtggagtgtcgaggatctgatttctgcaacactcaagcaatacgtcaaggaaggcaggcggcctctgctgccaagcaataatccctcgtcattgacctcggccttgttcggtcttcactactcccaattcagcttagaatctttagatcctgaggagaagctcatcggattgggatccaggaacttcttcctctgtccaaactcctcctctgtatctgctgcctcttccgtaacaccttccaccaccaccacctctgcttctgcaacttgtcttccaccaccacCAGCAGCAGCAGCAGctccgtcatctacgtcaacctcttcttcgtgttccaacgaggcagacaacttgtctaagactactttctcatggctgcgcttca…
c41280.graph_c0	1736	p3	(GAG)7	1714	1734	tcattgacaaagatcaagatcttggcgttggcctcagcctcggcctcaacctcatgcctccaacctttccctttcccatccaccatcggtcttggcccgatctgtcttcttcttcaggagagagaagtctcaaagggatcgatgtgaaccgagcaccagcagcagaaagggagagcgaggaggaggccggagtctcctcgcccaacagcacagtatcaagcactatcagcggaaagagagggagcgatcgagatctacaaaatggcactgatgacaatgaaactgaaagagcttcctccaGAGGAGGAGGAGGAGGAGGAGga
c41333.graph_c0	1631	p2	(TC)8	88	103	gaaacaacaaaattattttaatattttaatcgaatttaatcgccttaaattgccggccgccgactaagaaaattccacaacctcaaaTCTCTCTCTCTCTCTCcctccgtctaatctgctcttcaccgaggaaaatcaagcagtcctggttatcttttggggcatgatggtagtttcattgtgaatcataattaacaacatattgctaccaaaatcgaaagtgcaaattatataatctggagccaaaagcaacagaggttcctaaaagcataggattttccaaaatgagtagttctgcatctggacaaaacaagtatactaatggaagcattcagctgatggaagttcctgagacttccaattcagaaggacctaggcaccgaccattgactcctttga…
c41340.graph_c0	1593	p3	(CCT)5	529	543	aaagacgttagatatccccgaaaaaatcatatgaccacatatgtcatcaaaagatcatattacaatgtgtataagcctttcattctcttttaaaaactatgacccttacctaaaagaacttttctggatacggcacaagatcatggactttcaacttttacactcaccaccaactaactagtaacaacttactaccaccaccaactacctggtaccaactaactactaggaaaggcaatcccaatccaccactcataagtcaacaacgacatcccaagaacccaaccctaatcatgcctcCCTCCTCCTCCTCCTtccaaaccctcctcacatcccaccccaccatcctcaacttccaatggtcacctccccacacccctctctcctccctctcctccc…
c41371.graph_c0	3020	p2	(CT)8	540	555	aaccttgacagaagctctcccgagcccaaatgatctgacatcctgcctctagttgaagataattaacatctgaagaggtcaccacaacccggtagcagttcagcaacccatacattcctcagagcctgatgatctcgatttacttcctgctcgacccgttttcattgttcttatgaacttgttgtcatcctcgtgagtctgagagtttatcacaattgccctattaaagccctgtatccagactgattgtgcatcaagcttggatatagcgtcatccaaagttgtagtttcatccttctcCTCTCTCTCTCTCTCTttctttctctctatacaacccatattttcccccaatctctcacacaatttttgatgagcgcaacgcaacctcctcatgttctc…
c41371.graph_c0	3020	p3	(GGA)5	1443	1457	gaaggaggttagggttagcgatggcggcggcggcggaatcaagggggtgaggcctccgacgctggccacgccgccgacgatggattcgatctcgacgagatccgcgccgcctacggtttcggtgaagtcggcgatgaagctgaatccgtcgccgtcgtcggtgctgaatccgccgccgtcgatttctctgccggagatcgagaaggttgggtccacttgggatttggtgatggcgtttgcgccggaggaagggcaggggggaggagaagtggcgacgaggacaaggtttgaggattcttcGGAGGAGGAGGAGGAtaacaaagaggaggtgagggagggagtgggattgggaagggaggttacggaaggggaggatgtaacttcgacatcgaatgacga…
c41379.graph_c0	1501	p3	(GTT)7	2	22	aGTTGTTGTTGTTGTTGTTGTTttgttttatacgcaagcttccggtcatcattttgttttccccaacaaagatgcatccaaccaatcaaccaaccaaccaacctcactaccagcaatggcaccactttggatctccctcctcttcttccacaccgccttcacctccgccgtcaacctcgattctccggccatcttcaacttcggcgactccaactctgacaccggagaacgcatcgccgccggcctcgagagcatcgaccttccctacggacagagctatttcaatgagccggctggccggttctgcgatggccgtctaatc
c41409.graph_c0	2116	p3	(TAT)6	655	672	ggacacgtgctgtcgaaggataaccctgtggagggagtgatgatgtacatacgggagacaccggggaacttcaaggacgggattagggctgcggtggaagcaagaggaggggcgaggataacctgccttatcagcgacgcatttgttgagtgcggtggtgagattgcagcggaattgggggtgccttggatggcattttcggttggttatccatgtagtctttctgcccatctctacacagatttgttgcggcgcaaactaggagttggtgatcaaggtataagatgtaatttacgtacgTATTATTATTATTATTATttccttaaaatcttgttagaaaagagaaaaaaaattccctgattaatttgagcaccagtttcagaactcttagctttctag…
c41410.graph_c0	1422	p3	(AGA)6	1174	1191	accaccactgcaaaatgctttggttcccttgcctgttaggatgattactccgatagaagaatcatccctagcatcattaaacgcagaaatgagttgtttgatcgtatgtggcctaaatgcatttcttttctccggacggttgatagtgatcttggcaatcccttctccgacagctttctcgtaaataatgtcggtaaagtagtcattgccggaaatggaatccaccgatgtccactcggcctctcgcgtctccacttcaccatgaacgcgtcggtagctatcgttatccttgtcatctccAGAAGAAGAAGAAGAAGAagctaaggcacgcgaaaggagaggatgggaattagggggaagggtatgaatcttcagatgattgttgatgtttgatattct…
c41435.graph_c0	1401	p2	(TC)8	2	17	aTCTCTCTCTCTCTCTCctcaatccataacccaaacatatatccagataaatttccgcaacaactggtatcagtatcagtatcagtatcggaacctcttccgcttcttctcattgtccatctttctccgtaacaacttgtttcggagcatagagttatcacaaaacccatctttcttctcaacaactactggtatcggaacctacacttgttttcattttcctcgttgtctgatctttttctgcaacaactggtatcacaaggttcgttgtgtaactactggtaacaatgctccttgaatttctctagattttctag
c41435.graph_c0	1401	c	(T)12cctgttgttgtttacacc(GAA)6	1349	1396	ttttatttgtccttctttctttcttctcttaattcaaatttggttttaataattaagtgttaagcactttaatgattgcgtgaattgtatagggtttggaggagaaatgatatatgatatgacttgctttatcttgtgtgagaaatgagaaatgaagcttgctattgttaaaacactatatatatagactatttttagtctctatttcttgtgggagaagaaaataaaaccccccaaattgcttatgtaattgaccatttcccttcaactatctctacttttcaaatgtcttttctttccTTTTTTTTTTTTcctgttgttgtttacaccGAAGAAGAAGAAGAAGAAgacga
c41461.graph_c0	3404	p3	(CTT)6	6	23	tgctgCTTCTTCTTCTTCTTCTTccttcacctgctcaaaactctcagcctggatcttgttcgctatcctcctccaaattctcggcctctcgctcttcgtcatcggattcttccctgtcaaaccaaccctccatggtcaaagtgggcctgagagctacgccatgccgacatgtgatccggttgcgtgttcggaagatggggagttgccacccgatcagctccgatctttgtattcggaactgtccaaaataccacctgcatttgatcggttaattctgttgtttaggttgtggatggtttacctgctgagtttttgttgggaag
c41492.graph_c0	1517	c	(CAA)5cctgttccacactggaagaagaaggaacatcatccgtaactttcccgtg(GTT)7	1433	1517	gaagttttagtttctcctccaagttggcctccgttttaatgcaggagtctacatcactttgtaaaagcttgattttctcgtccaacctagcctctttctgcagccagtcacttttctcgtcttctagtcgactaacttcctcctgtagcttaagaaatttttcttcaataatattatgcctatccacctccacatccgactccgaaaccccaacactcctaatatccgtttcactcgaaatctttggaatctgaacctgctgctgcccatatccgccgccaccgccatcttcctctcttcCAACAACAACAACAAcctgttccacactggaagaagaaggaacatcatccgtaactttcccgtgGTTGTTGTTGTTGTTGTTGTT
c41506.graph_c0	2449	p3	(AGG)6	2430	2447	ccgaaaacagctcaatggagctgacataagcagaggaggtggagggagtgaaggtcaggtcaagagtggggaggttgaggttggggaagacgaactctaaggaagtgagggaaggtgagaagttagagagtagggggaagtgggaggcagagatgttgatgtggggaggcggggaagtggaagaagtgggaaggaagtggactttgagggtgtggggggaagaggaggagagggggagggagaaggaggggatgtgggatgtggggttgaaggtgaggtggtagttgtcaagggggtggaAGGAGGAGGAGGAGGAGGag
c41541.graph_c0	1514	p3	(GTA)6	1292	1309	aggggaataggttcttagctcctgataatcgctttgccaaagaggtcacaaagcgcgaggataccccagagagcaagtggaagagctggaactggaggtcggagggggatctaatgctaaacggcgcatttttcacgccgtctggtgctggggcatcttcgagctatgcaagggcatcgagcctgggagccaggtcttcgtctcttgttgggtccatcactgtatcggctggcgcacttgcttgcaagaagggctcgaggtgttgattatatatatttcattaatgttattgtgttatgtGTAGTAGTAGTAGTAGTAttgccgatatatagaagtcgaatttcaagtgcatggcacggagaaagtaggagactttagaatgtctcacaatcctgcttg…
c41551.graph_c0	1227	p3	(TCG)5	5	19	atcaTCGTCGTCGTCGTCGtcatctattcggcctcctttgaccacaagaagcacgggtcaagcacgggccaagaatctcagttgctcgactatatctgatgtcctcccgtctgggtgttcttcttcttcctccgatctaggaaagaataaaagggttgcctcagtaaggaagaggccttcaaatggagacaaaggcacaagcagttcctcaagcagtagcctttcaggtacaaatggatctgaaaagtctcgacaagattcgcgaagggctcgataccagcctgtaaatagggatgcacctgtctcagttagaacccgt
c41554.graph_c0	1090	p3	(CCA)6	461	478	gccaatgaacaatcggccagatagaattttgcatgcaccattttgagaagtcttgttcaaaaaaagaaaaaaaaacataaatacccaatatgcaaaagagtaatgctaattttactgatactcttgaactgaaatgtcattctcagatttccaatttttccacagggaaataacagtaaaagatgaggagagaagagaaaagatgaggaaaattgtagaaagcatcatctctttttatttcaaagcatttatcatcttctttttctttcctcttgaatgcctcctcttctgccaagaaacCCACCACCACCACCACCAagttccaaggccccatctggtcggcagtccggaggggtctcaaaaagactcactgacagctgcttatgcgccaagccgata…
c41554.graph_c0	1090	p3	(GGA)7	867	887	ggatgaccccggatccagggttggtattgaaaatgcccttgacaggcagccaaacaaacagctcctcctgcttgaaacccaccaagcccttgagttcgccgaagctcaggttaccagtaatgaccttgtcgaaatgggctgggccgtcgtactgggcaaagcatgggtggtcaaggtgggcctcgaggatggaggtggaggggtcaaaggtgaagttggagacgttcttgggaaggaggcccggagggaggccgtgggatttgaggaggtcgtggatggggtcggagagggagaggagggGGAGGAGGAGGAGGAGGAGGAgagataaagtgggagtcattgcagatagagaaagagagggagattgagggtttgtgcgtttggttggtcggggtttca…
c41570.graph_c0	1334	p3	(GGA)6	926	943	acgctgaagagcaccaatggatgaaatatttatcacggagccttgtatctttgcgtccttcatccgattacagacatacttggatactagccatagtccagtcaaattggtattcaggatttcatgccattcttcttcgggccaatctagagcggtataaactccacctcggattccggcgttgttgaccaaggcatcaatccgaccaaacgcactccaagctttctttactgactcttcaatcactggtccctttgcgctcacatctatctccactgcgatggctcggaccgccgctgcGGAGGAGGAGGAGGAGGActtgacggagttgatctcgtcgcagagagatttgagccgatcagccctcctagcagctggaatgatgaagcagccggcttt…
c41580.graph_c0	1306	p3	(ACC)5	985	999	ccgatcttcaggctccaattccttagggcattcggatcttttaatgctctccaaaaatgatgcatttgcaggatcatcaaacctcctcaatggtccatcattaacagtgaacccattgctccagaaatatatgttgtgcacaacattctcgggtggtcgaggagcagatggtacggtgtcacctgagagcaatctaccagtcccagtaaagcttctagagctcgaagatgactcatgctcaaaaggtccctgcatggctcccatctgcctagcttggtcgaatatagcatccacagcatgACCACCACCACCACCtctagtaggatcttggactagcattccacttttctcgcctccggtgtagtactcttgggggtcatccgagtcgctatcggatcc…
c41590.graph_c0	1067	p2	(CT)6	141	152	agggaatccaatttctctctctctttgtttttcttcttcttcgccattgatcttcttcccaaacccccatcttcccttcacttcttgcttctaaaatttagaagaaaaatcgcgagtaaagcgtttcccgcgcaatattgCTCTCTCTCTCTccctctatctcttgcgcgctgtctctcatgggttgctcctcctctcttccagataggaaagctggacgattgggaagtctgaatggcgacaattctgcttctgacacaaaaaatttgagagtcaagttagtattgctgggggattcgggtgttggaaaaagctgcattgttctgcgctttgttcggggtcagtttgatcctacttccaaggtgaccgttggtgcatcattcttgtcacagacaatag…
c41621.graph_c0	2021	p3	(TTC)5	1872	1886	aggcaaacatgatcagataggtgagagtattcaagttctcttatgatatcggcttctcgggtctctttgtagttgggataagcttcagagaagatgaagaaagcctcagatagtggagggagggattcatggttggtgaactgggagttgggaaacagagaagaagtggtggccttagcaaagttggaccttgaggatcttgtggtggttataggcttggaaacagtagtaggctctgtgcagtgagtggataaaaaacaacctaaattcgaccaattcgcagtcgataccgtctgttctTTCTTCTTCTTCTTCttatcttcttcctcttcattctcttttgataagtttttcagggatttgttggtgaagaaggagagcatgcctatcaacttactg…
c41699.graph_c0	1294	p4	(TAAT)5	82	101	gccatgcatgcccctctagattaaatttagctcaatggtcaaattcagatgacaccagtttctcaaatttgaaccaaaataTAATTAATTAATTAATTAATcacgcacgtcaaaatcaccaccccagcatttaatcccccctcccatctcacctcctcctcccgtaccatcttctctcaatccctctgacaaaaaaatgggaaacagcctaggaggaaagaagagaagaagtgcccaaataatgaagattgatggtaccaccttccgcctcaaacctcctgtccaagccaaggacgtgctgcaggaccactccggatacgacctcttggaagctgacgacgtcaagaaactgggcgttcgggccggcccactccggcctgaatcgtatttacagaaggg…
c41699.graph_c0	1294	p3	(GGT)5	614	628	ggatacgacctcttggaagctgacgacgtcaagaaactgggcgttcgggccggcccactccggcctgaatcgtatttacagaaggggaagctctattttcttatagagctccctaagcctcctccggagaacaaaggggttcagagacgggcctggtccggggcgttgttacatgttagtgcaaaggagaggttggagagcttgaagctgtcgaggcggtcgcattcggatctttctctttcggggtcgatgatgagttcggcttatagggtactggagcagcagcagcagggggatcagGGTGGTGGTGGTGGTgggttgagggtgaggatgaggttgccgaaggcggaggtggcgagggtgatgggggagagtaaggatgcgggggaagcggcggca…
c41699.graph_c0	1294	p3	(TTC)6	942	959	ggatgaggttgccgaaggcggaggtggcgagggtgatgggggagagtaaggatgcgggggaagcggcggcaaggattatggagatgtgtatggctagggaacaacagtctcaggcgaaggtcgacgcaccagtagtgagcaagagaaaagagaaaaggacgcggtttatgccgatgcctgaggagatcatagcatagcatttaattgactattaagctatattgaggatgcgcaccaagcaaaggagtaaaaaaaaataaaatgagcagacaattaaggaggctgaatgcatcaatcgctTTCTTCTTCTTCTTCTTCgcataaactatattagcacgtgggtcgagcatgagatgcttcattaacggcttcctatcctccatcgtgccactttgcttg…
c41717.graph_c0	2053	c	(AG)6aaaaagcggccgacccaaatctgaggtaatatcggcggtgactctcttttctattaaaaattacaataatgccccttgccttca(TCT)5	51	161	ggccgatctgaggcaaagcgagaggaggtagggcgacgggggactgaggaAGAGAGAGAGAGaaaaagcggccgacccaaatctgaggtaatatcggcggtgactctcttttctattaaaaattacaataatgccccttgccttcaTCTTCTTCTTCTTCTtatgttcttatcgaaaccctaagaggagaaagaaagaaaccctagcaaacactaaaaggtacgatgagttgtgttagcaagattcctatgtgttactagtttttgtgtgtgatcaaattgcagagagagattgattgattgattgagatctagagagagaaagggagaagagagattgtgagaagagagagagagagaaagagagttccttttcggctcctcttcttggatcttcact…
c41717.graph_c0	2053	p2	(AG)7	345	358	tgaggaagagagagagagaaaaagcggccgacccaaatctgaggtaatatcggcggtgactctcttttctattaaaaattacaataatgccccttgccttcatcttcttcttcttcttatgttcttatcgaaaccctaagaggagaaagaaagaaaccctagcaaacactaaaaggtacgatgagttgtgttagcaagattcctatgtgttactagtttttgtgtgtgatcaaattgcagagagagattgattgattgattgagatctagagagagaaagggagaagagagattgtgagaAGAGAGAGAGAGAGaaagagagttccttttcggctcctcttcttggatcttcactctcgaacgaaggaatggcgaataagcttgtggttcttggaatcc…
c41724.graph_c0	1685	p2	(CT)7	1630	1643	ggagtgctgcccatttggtaattgagagcgtttactgcccatgcgattcaaagattgtagctgaaatgtcttcaacgaactaatgttctggagatggtgaacagacttcagcatatgtgttgcctaaacacaattacaatatactactgcaaggaaccaatattatactccaataggccacatgtccaaatttcatagttcagcctacataaacgcgccgatccgatcgccgccttctcgaatcgagctgagacgaaaccctaagttagaagccaaggagaattgatagagtcgccattaCTCTCTCTCTCTCTtcctatattttaaatattttttctcggtcaccttgtctcgct
c41753.graph_c0	2610	p3	(TGA)5	1	15	TGATGATGATGATGAtggagaggaagagggtggtggtgataagcatttgaggatgcttcgcgggatcactggaatgcccagtgaagctttcgatggggaggagaagaaggaagtggttttgacggatttacgagggtatttagatgaggggaaactcagcattaatgatcttctggaccctcttcagggaaaggaggggtatagcaggcttaggaaaagagtggaaaaattggagaagacgacggcggcagttcaggcgccgctaccaaaagtggagagagagaggttggagaggaaggtggcgtatgatcactc
c41761.graph_c0	1039	p3	(TCC)5	35	49	caacaaagtataatgtcttctttacccttcaccaTCCTCCTCCTCCTCCtctcctccttcgtcgcggcctcccacgctggcggtatcgctgtctactggggacagaacgggaacgagggcaccctagccgatacatgttcgaccggcaactatgcctatgtcatcctctccttcctcaccaccttcgggaacgggcagactccggtcctcaacctcgctggccactgcgatccttcctccaatggatgcactggccttagttctgacatccaaacatgccagtctcaaaatgtgaaggtttttctttccctcggcggtggttctggatcgtactctctctcatccacag
c41787.graph_c0	2208	c	(T)11agttttgagtttgaattttgagtttgtttggggacaact(GA)6aagg(GA)6	2078	2155	atttggatacaccccagtgcaattgatggacaagcaagtttgtgtatccttttcctacgatcttgatttaattgtcaagtgaaaaagatagtgctgtgctgctaatagagtaaggaagagaaaaacttagacgacatttcacctgttgagaaactgactgcagcaccacagattgattaggagctaagtaactctataatgacaatatatttgtgcaagcaaatagtggttaacacagaagctggtttcatatgcctgcctgccttaaccgaggaggaaatcgtaggaggaggagcgcccTTTTTTTTTTTagttttgagtttgaattttgagtttgtttggggacaactGAGAGAGAGAGAaaggGAGAGAGAGAGAtcttttctcctctcctcacct…
c41826.graph_c0	1795	p2	(AT)11	1773	1794	atttggcgggaaatggaaagccgaagggtttgatgccgaagaaactgttgagtaagttgtggtcgaagaaagggcagggtgagaatagcagttcagacacgtcgacctcggagagcccagggggttcgattaaccctgaggagtctaagtctactccttcccgaaacaataggcattccggttcatagatttggaagggaaagaaaaaaaaacaaaaaatatgaattagggaagttttgggggtttgttgtattagttcatgtgaaaaaagtttgaaagattttgaatgtgggaacactaATATATATATATATATATATATa
c41856.graph_c0	1002	p3	(AGG)7	980	1000	tgtagtgtcagctgtaccaacattccagccttggggaaccaaaatgcgaaatttattctcctcatcttcgtataccctgaagtccccctgcacatcgttctcggcaaaagcttcagaagctaaaactggaagcgagaaggcagagagaaaaatctgctgcaaaacctctcttctctttgttccaccttgctcgcaagagtaactactacagaaaattcgagattttgagtccatatgtggtgtgtggaaggattgaatggatgaggttccatgttggcaaattgctttggagcgaaagatAGGAGGAGGAGGAGGAGGAGGag
c41872.graph_c0	1300	p5	(GAAAG)5	1275	1299	cgttcttgatactgtaaccatcggcatcatcgagatcatcatcgtcgatgtcatcatcgacatcgacgacgtcatcatcgtcgtcatcagatcggtcgttctgtgattggtggtcgagattccacctagggttttgcgaggcgtactgaggaggagaactgagcaggcggttctggtccgcggtgcacgggaattggacggcggcagggtcgccgtggaagatggtgcggtggaggttattggacgccatggatttggaaaccctaaaccagtcagttgagttgtgggatctccatttacGAAAGGAAAGGAAAGGAAAGGAAAGg
c41911.graph_c0	1093	p2	(GA)6	895	906	tgcacatacaaacacgagacatcctctcacaaacacagcttgtcgtgagaatcttgtaaccctagatgtgatggaggctgcgagtggggaagaaggagatagtggggcgcgacggatgggatctgataaggtgcgtcgggtcggatttgggcgcacaaggtcagaggtgtcgacgaaagcagggacagggaagcggtggaagaggtcgtcgagggttcggatcccatcattggagtcgaaggcgaagttgaagaggaagaattcgaggtcagcggcagtggcttcgaggtggagaggacgGAGAGAGAGAGAgccgcggcagggacgacggctacggtagagacagagagagagcagcggcagggacaacggcgacggtcgggtgttgcagcggggcgg…
c41925.graph_c0	1479	p2	(AG)7	1466	1479	ttaaagtttcaccaccttcacagatttagcattcaaaattatagagattaagcaagtagcactaggatctaatggtaagcctctctgcctccttgcccatcaacagcctgctcagaaaccacactaagatcacgatccaaacaagactgaggctcggtaaccatggtcagcattcacaatctcaatctcaggaaatcgatcaaaaatatcaagaatttgacatgagaatgaaatttggggatttttttttatattataataaattaagtatttatgtgtgaagaaaggaggagtctgagtAGAGAGAGAGAGAG
c41948.graph_c0	2426	c	(GGT)5tctgagaatttacgagagtgcccaagtaaagaaagtcggacgtgggcggcactggagacgggtgaacat(GAG)6	2323	2424	cgttatcggaattcgaatccgggtacgacggcgtgctgctaaaatcggatccggttttctcatccccggccggaaactgaaactccctcctcgaactagatctcgtcccaatcgggttatcggaacccttcggagagtagaactcctcgtcggagtcggtggcatttgcgtaattagtgcggacactcttcgccagcggcggaagtggcctcagctccggagagccgccagctggcaccgccacattggtctcattggacgcataactctgactccgactcagagtctgactgtgagtccGGTGGTGGTGGTGGTtctgagaatttacgagagtgcccaagtaaagaaagtcggacgtgggcggcactggagacgggtgaacatGAGGAGGAGGAGGAG…
c41974.graph_c0	1514	p3	(GAG)6	1	18	GAGGAGGAGGAGGAGGAGggaggaaggggtgaacttgaagaaggtggatgagatggagttgaggtttggattcaaacaaggattccctcctggtatgagactcaccaaaaacttccgatccaagctaaaagagtggcagaagcttccctatgtgggaccttacgaaccttttgatggagggtttaagagatcgaaagatggattgaagagaatggagaaaagggcagtgggcataatgcatgagttcttgagcttgacagtggagaagatggtagaggtggagaaggtgagccagttcaggaaatggtttggtatcga
c41998.graph_c0	1550	p3	(GCA)7	226	246	atatcatcggcctaaatccccaatctgttacacaaagctccagctacatacacgtgtctgacgtggagccctccctccccgtgttatctcatctctcatctccatcctccaaccacctaaaaaacgtcgtcccctttttccttacccactctttattttagcttgatccttacttctttacaaaacacccacaaacaggagagaagaagagcaatggcgttggcgGCAGCAGCAGCAGCAGCAGCAgcgatggcatccacttcgtcgctcgcaccgcagcagttctctggccttcatcgctccatctcaatatccttgtcgtcgaattccctcttctttgagagcgctcagtctcagatccgcttctcctcttctcgcaaagctccgagaggagtcgtc…
c42021.graph_c0	1400	p3	(AAG)6	1	18	AAGAAGAAGAAGAAGAAGaatggaagcgcttgatatacccaagtgctgtcggcaacctacgagtaggagccgcaaagattctgaatttgaggtctcaggcggcaaggacgagtcttccagctctccaataaatgaactggaaggaggcactgaagaacatgtttctaggtacagtgaagtccaaccagatgcttctctttttccaagctgtgattcgtggaaaagaccagaggaaggaagtgtattgaactccaatcagttaccagtttctgaagtacaaccagttcatacagatgattctccagattcctgcaagaa
c42038.graph_c0	1045	p3	(GGA)7	1	21	GGAGGAGGAGGAGGAGGAGGAgggcatagttaatgaccgagacgaggagattgagttagtggtgcccccggtgttcgacaactgtactaaggttttggatgcaaaggatcagatcgaagcgagagatttgtactgggaagctgtttatggaggcggagggaagagagggttggatgaggttgaggggttgttgtttgattgtattgcgaagaacccttttgtaggggagccctatgtggttttgggacaagtgtatttggggatggggaggttcgaggaggcggagaaggcggtggagaaagggttgaagttggtgttagg
c42038.graph_c0	1045	p2	(AG)6	578	589	gaggcggagaaggcggtggagaaagggttgaagttggtgttagggtgggggagtgggtgggataagagggtgagttgggaagggtttgtggcttgggctagggtgctgctgatgaaggctagggagaaggattggccacaaacttcgtggggggtgctcaatcttgggcttgtgaagtaagtaagatctagctttccgttggagcgctgtccctgtatcagcatcaacatatatcgttggagcgttgtctctgtatcagtatcaacatatatgaatctcaaagtattgatcgatatatatAGAGAGAGAGAGtgtgtgcgcacatacatatagtgtgctttgaacaattgagggtattgtacggtaaatcaggaatgacatcgtttagttgtgactctt…
c42049.graph_c0	1402	p3	(CCT)6	1	18	CCTCCTCCTCCTCCTCCTaccgctgctctccctcaacctcacacccactctcgcctgcttcacctccatcgtcagcttcggcgactccctcgccgacaccggcaactacctcctctccgtcaatgggacacccgcccccttcggaaccttcccctacggtgaaaccttcttccaccgccccaccggccgctactccgacggccgcatcatcctcgacttcttagctgaggcgatggggttgccatacttgccgccatttcttggaggggggagctttgagcatggtgtgaattttgctgtgggaggtgcgacggggat
c42079.graph_c0	1026	p3	(ACC)5	1	15	ACCACCACCACCACCatcaccactcttcgccgcaggaaccctatgcgagaacatcggcataaacctcctcgagaaattcctcaccaagtgaaacccctcaaacacctccctcctatacaacccatcactccccttcacccccgccaatgcaaacgcgctcaccccatcctgctcctcaaaatccgaaacaacctccaccaacttatgatcaaacatcttcgccttcccatcccacttcaagtaaatcgcccacacctcccccttctttgggaaaaccctatacattccccctcccccacccttcttctcttcgta
c42084.graph_c0	1046	p2	(TC)6	95	106	gccaactgcaatcgtcgctgcttattcccccgttcaaagttctttgctcaaatcaaactcaaaacagaaagaagcagagacttctctctattctTCTCTCTCTCTCttcctctacaaaaacttcatagtttccaccctcaaattcaatttacaaaataaattttcaagaaaataaaattctcgatcaaacccatattctctgttttttttatatggattcatcttgttgaggagttgaagaggatttgctgggggtttaatcaatcaatcaatcatcatctttgaggaaattcaactagtctggagacatggtttttgatctctcagtaggctagtttcctcaaggagtatctatcttattgtgtaatttcgaagtttccgggtatattactgcagata…
c42138.graph_c0	1748	p3	(GAT)5	1552	1566	atatccatccaccgccaacctcgtatgtgaccatcatcaccacagctcaataacaaagattcatcaccgttaccataaaatttcaaatcataagtggggcctctgtgtgcttggatgatgcaaagtggttctgcaaataaaaaatcaggtgcaacctcttggcatattttcttcctagaatgcataggctgacgagaggaggcggagatgcaggaggggatggagtaggcggcgatggatccatcgctggacgcgacggctagggtttcgggatgatgagttttagggttttgacgaaacGATGATGATGATGATgacggaggagcgaagagtgtgcggaatacggttcgagaacggaggtcgcgatcgagaaggatgctgtttctgtagccctcttcg…
c42142.graph_c0	1810	p3	(CAC)7	3	23	atCACCACCACCACCACCACCACatcctccccttccttcctctactacctcttcacccacctccaaaccctcgaagtcctcctcgccctctccatcttcctcaccatccactccctccgccagcgccgtcacctcggcctcccctgcttccccctcatcggcatgctcccctccctcctcctcggcctccgatccaacatgtacgaatggatcacttctgtcctccactcccaatccggcaccttcaccttccgcggtcctgccttcaccaacctccactgtgtagtcacctccgacccacgcaacctcgaacacctcctcaa
c42166.graph_c0	1047	p2	(TC)11	2	23	aTCTCTCTCTCTCTCTCTCTCTCgcaaatctctttctctctcctcgcccgttaccgcctatacgcggccgaaacccgcaatcgaccgccttccaataccctctatcccttcccttttccgattcgccctctcaaatcaaatcaaattaattcggaatgataaattataattcggaaaaaagaaaaatcatttttcggataaaaaggaaataggggaaaaaaaccccgttccgttcccagccgctattttccggcaccggcgcacgtttgctaacctgcgccgccacctatatatatatatatctaaatctgatcgagtgtgag
c42166.graph_c0	1047	p2	(TA)7	288	301	atctctctctctctctctctctcgcaaatctctttctctctcctcgcccgttaccgcctatacgcggccgaaacccgcaatcgaccgccttccaataccctctatcccttcccttttccgattcgccctctcaaatcaaatcaaattaattcggaatgataaattataattcggaaaaaagaaaaatcatttttcggataaaaaggaaataggggaaaaaaaccccgttccgttcccagccgctattttccggcaccggcgcacgtttgctaacctgcgccgccaccTATATATATATATAtctaaatctgatcgagtgtgaggtttggatgagggatggcattctttaggaactttggggattcgataaattcagaccacaacttgaccgagaatgga…
c42179.graph_c0	4895	p2	(AG)6	4829	4840	ttctccggctcgctcacaatggcgggccaagctgggaagcccttcatcttggcgagcacgagatcgccgaccttccactgctgccgagcggccgccgccgccgcggcggccctagcgcccctcttgcgactgggcgccatcgaaaccctaatttgggggtggaattagggcatgaaattggggagatctggagttgattttggggacgaaagaagagatagggtggggggaggcggttttaggtttcggctttctgccaacaacaaaaaccctctattttctctctctggaattggagttAGAGAGAGAGAGaagaagagagagcggcgagtttggtggcatgtggcggaaagccgaaacctaaaac
c42190.graph_c0	1563	p3	(ACA)6	115	132	acccaatcaacaaaaaagatacttctctttcatttgttcgttggaaatttcgtaatcatctgatacaaagcttcagtccagaataatgaaaacactttgttgattattacacttACAACAACAACAACAACAtccttaaccaaaagacaatcgtcctattatgcagcaactcaagaaagccgtttcccccaaaattttaccaacatcgatcgtctacaacctcgatgtgaccgacagccttgctagcagctcatctgcaactgcttcgatgaactcttcagtgttcagatactgccttcgcgtcaccctgcaaaatgacaagcattgggtccatgaatgagaagagcaagatccttggtcatctttcctgactctacagttccaacacaagcagcttcc…
c42190.graph_c0	1563	p2	(AG)6	1552	1563	catttgattgccacgttgtacttaagagttgcttctgcactttctactgtaaccttatcatcagtagcatcacgatgaggaagtcctagatcaaaatactttatgtctaaatccaaaaaggggaaaataagcttgtctttaattgatttccaaaagacccgagtcatttcatccccgtccatttcgacgattgggtttgcgaccttgatcttatcgaaccccatggctgcaaaatttggaacttggatgatgatgtttgattgatttgaagaaggagcagtggcagtgatttatatatatAGAGAGAGAGAG
c42197.graph_c0	1955	p3	(GAG)5	504	518	ctcgttaactccaaccccatcctccttcgtctcttcttcattttctccttcttctccttcactctactcttcgtccctcgcattatcctcccaccttattatttccctagcgaaactgagcaagatacaacccaacttgtcaacccttgctcttctgtcgcaaacaacaccatctgttgcgaccgcaccaataagcgcaccgatgtgtgctacatgcgtggcgatattcgcaccaattcccagtccaactctctacttctcttcaccaataagattgcgaatacgagtaagctggctgaaGAGGAGGAGGAGGAGaagattaggccctacacacggaaatgggaggcgaatactatgagtactatcgacgagcttactcttcgtgctagcaacaaaact…
c42200.graph_c1	1454	p2	(CT)6	1	12	CTCTCTCTCTCTccctcgttacatccacaaccatgttaacctcacccctctcctcccaacctaatccatttctcctctcccgccaaaactaccagaatacccctaccaaaaccaggaactacatcatcgcgtcatccatggacccgctgacgtcactgggccgcctcctgtggggcccatccctcccgccgcacctcctcatctccactgcccggacaacctggtccgccacgtggcagctcatgatgcgccagctcgccccttcctcctcctcatcctacacccgcccctcctcccagtttcccaccgtcc
c42203.graph_c0	1315	p3	(CAT)6	1	18	CATCATCATCATCATCATcaaaatttcggaaaatcaacctctacatcatcaacagcagcaccaaatcattataatcatcaaaggacaaacagcaacagcaagatcattcagttgcatcatctaacagttgccgctagactggtactagaaaactcatttctcgtacaaaactagaaagtgcaagatatcatgatattataagttagtgttgcacaccataaaatatatataaattaacagacactaataataacgagaagacaggacatgccgatactaattgcacataagtcctagaaaagaagctactagctagca
c42253.graph_c0	1240	p2	(TC)6	1	12	TCTCTCTCTCTCtttctctctcttgcttcaacttcaggcaaccaaaccgtgctctcgaatcttggcaagcgctggaatccccacatcggtggctgccacgggcagtttcaggtcgttgttcttctcatcattctccaaggattggttcaattgatccttgctctttccccatatgagagcgtaaaggccaatcactatgatagctgcaccaagtatccttcccaaagtgatctcttctcctagaataatagagccaagaacagccactatgatcatacacagagggttgaatgcagtcacaaaaactggacc
c42393.graph_c0	1694	c	(A)10ctgatagaaactgatgagcaacaatttctaggcttcaaattgtaagaattattatgtagtatctaagtaaataactgcatatg(T)10	447	549	actcttccacattgaaatttttctacacacccacacacactgaagatggtcaattttaacatttatatcaacaccatcatcacaaaattttccccatatacgaaccaaagttcaacaaagactcagcaaaatacaggcagaaaattctcagatctgactataagagggacaaaggctggtaaccatccctttcaaatacaggtaggctgtttaggtcccaaaacacagcaaacactgtggtccctcctcaattagctcctttcttttgggtcgtaaatttatcattaacaaaaaaaaaggAAAAAAAAAActgatagaaactgatgagcaacaatttctaggcttcaaattgtaagaattattatgtagtatctaagtaaataactgcatatgTTTTTT…
c42424.graph_c0	1341	p3	(CCG)5	23	37	tcctacccccctcgcccttcctCCGCCGCCGCCGCCGccaatctccgccgcaatcgcatcctctcctccaagctctacttcgacgtcccgctgaccaaggttccgatggtctattcgccggcctacgacatagcctttctcggaatcgagaaactgcacccgtttgattcgtccaagtggggtcgaatatgcaactttctgattaaagaagaggttttggataggagttggatagtggagccgttggaggcttcgaaagatgatttgttagtggtgcatacggaggcatatttggagagtttgaagaacagtctcactgtttcaatcattgtcgagg
c42439.graph_c0	1040	c	(AG)7acac(AG)6	1	30	AGAGAGAGAGAGAGacacAGAGAGAGAGAGcgaaaaacaacgcaaaccaacatgtctctcaacaaaatcttctccttctcatctcgatccaatctcctcaaacccttaatctccctctcttcatcctcccatctccaccgtccattctcctcttctacagacgaccaaaccatcctcaccatcgaaacctcagtccctttcacaggtcacaaatgcgatccaccatctcgtacagtcgaaacaaccccaaaagaacttatgggtttcttcaaagacatggctttgatgcgtcgtatggagatcgcagcagattctctctacaaatccaaa
c42440.graph_c0	2381	p2	(AG)12	362	385	aattataactccaaggagttcaatcatccatctctttccacacttttcatgtccacaaaatttacagcaacactccaatacagaaaaaccaaatgttagcgactcgatacagcttttacataccaactcgaataacagacattcagatttcaattagctacacaaatgtgaatactacaagcatcaattcttctattgaaactgagaattgagaccgaaatcaacttctcttcaaagttatcggactaccgcatggatttagggtctaaacaattagttttaagcatcataaagtaaagaAGAGAGAGAGAGAGAGAGAGAGAGtttctgagttgggagtgttgcgattggggagagatttgaatttcaaattgagttttgaaatttaagttgacgcgg…
c42452.graph_c0	2075	p3	(AAC)5	1437	1451	acattattgatgactcttctaattctttctgaactttcatttgtcttctctgatagggtactagctgcactgttcaagtccatattaagcttatcgatttgattctgaacatccaccggaagatagacctcttcaatgtctattgcctttgcaaaggacagaaaatctgtaacattcgttagtatttgaacagtaaaatctgactgattgaccacaaagctcaaggtatccagcacttcgtcatggaaatcatcctgtccaacggagagaagaatgcatccagtcgatgcagcacaggtgAACAACAACAACAACataagacagatattccgtttatggtgtgagcctttgtccttgatgcccatccgccatccgcagcactgatgtatgcctaatgta…
c42464.graph_c0	1067	p2	(GA)9	1050	1067	acgaatgcgaagatggtgaaacagaagagaatgacgatgaggaggaacatagccaagaggtagacccagagaagcaacgagacgcgacagcacgcgccgatgagtccagccagagagaccaccatgaggaagacacccagaatgatgactggctttgttaagaacttctcgcactcagatgcgccgtggtggttcagccatacaccagcccagacgatggggattgagaggaggaatgtaacgaagtttagtataccaaccaggttgttgctcaatcgaaacatcttcaaattctttgatGAGAGAGAGAGAGAGAGA
c42468.graph_c0	3198	p3	(GGA)6	1	18	GGAGGAGGAGGAGGAGGAgaagacggcggggtcatgtccgatcttgccaaatccctaaccaacctcccaacaaactggaaacctggcggcggcgatgatgattattattattgccaatggaacggcgtttcgtgccagtcaggttcaggttccgtgaccagcctaaacctccctgggaaatcaatatcggggcatttaccagactcattcaaccagctgtcttctctccaaaccctcaacctacagaggaaccagatctcgggtcctctaccatctttcgccaacatggcctccctccagaccctcaacattgacaac
c42522.graph_c0	1085	p2	(TA)6	145	156	gtacgcttttcacgagaagcacgaaaagaaggaagccaagaaagaagccaagaaggaggaggagcaggatgaggggaagaagcaccaccgcttcctctaaatttaattaattattatattacttgtttaaatatgtgctcttctTATATATATATActagatttgtccgtgggcacttgtctactgtaacaccccgtacttaagcggatatatatataatattatatatagcaatatatataataatatatctataaaataaataaataataaagagatggatggttggttgttgtcctctaagaggatcctataagggtttgattggaaggaattaatgatgagcctataggattgattatggggcataggcaatattgcatgaaaatgacatgcatg…
c42525.graph_c0	1072	p2	(AT)9	19	36	aagctggcgagatacaccATATATATATATATATATtccacaatcagtaacttgctacatactgcgattgcattgaggccgcaaagcttgatcaagcttcaggtatatcacactaatacaactctttgtatcaataagattatacatataaatagctcgaggtaatttgatgaaccggaagggttgcaggagacagctgaatcttattaagcaacgggaggcctgagtacatgatcctgagaagtgtcgacagcagctgggggcagccaatgccacattcccactggcatgtagtttgggtatggcatcgatttatatgcagcatggaatgatgct
c42543.graph_c0	1248	p2	(GA)7	1229	1242	aacggcagaacctgcaccgttcccgcatccacgtgtacggcgcgatcggcgcccatggcgagcgccgtccttagcgtgtcagcgcactgcgcggggcccaccgagacggcgaccacctcggacgccgcgccggactccctgatcctgagcgcctcctcgagcgcgatctcgcagaacggattcatcgacatcttcacgtttcccgtttcgaccccggttttgtcgggtttaactcggactttgacggcgtagtcgacgacgcgcttgacggcgacgaggattttcatcttcggggaggggGAGAGAGAGAGAGAgggaga
c42562.graph_c0	1298	p3	(AGC)6	1	18	AGCAGCAGCAGCAGCAGCagtagtgttactgatctccctcaacattgccactgcttccatcatattcggcctcctcgaaggaaaatcatccacacacttcatagtcacctccaaaaacctcataatttcctcctcttcctcttcccttgcccaccccttcaccagctcctcatcaatcacttccattcccttcccctcacttaccttcattttcacccaccccaccaaattcgtttccccaaactcctccttatcggtcggcctcctccctgttactatctccagcatcaccaccccaaatgaatatacatccccttt
c42563.graph_c1	1215	p2	(CT)6	66	77	acagaataatttacaaggagatgagaaaaagggaaggaggccatggtttgtaatttgtcaccttcCTCTCTCTCTCTttgtgttcctctttctctttccaatctatcacctagctaggaaaaactggaaccctccataacctgcttcagaagagatgggaaccaaggagggcaaggtagatattgaatatgatggagatacccttggtatgaagaagatgcatacatttgatcatataggaacactggcagattctgcacctcctaggtgttcaaacaataaaattttgatgagcatctacattgttatcatcaaagcaaaaataaacgtgttattaccgtttggaccgttggcggtcatgctccatcatcttacag
c42588.graph_c0	1018	p3	(GAA)5	997	1011	caataactgtgcctcctccagtgaaccttttaatcacaggaatgccatcacgtagcacagatttaagctcaataagttctgcaggcctcccagaaatgcccatgacaatagtgggctgaaccgttccatcattgatgatacaccaattctccgaagaggttctgagcaatctctcttccaaatggagaagctttaagattggtgctgatttcatccgtaccacattcatcaatggcaacaccatgtctttcgatcgagacattagggtttagaattgggaattttaggggtgattcgggtGAAGAAGAAGAAGAAggagaag
c42602.graph_c0	1501	p3	(AGG)7	1481	1501	ggttcggcggggacggagtcgaggtgggagttgaggaggagggatgggagggagggggaggagccgtaatagcttaggaggaggagcggtttggattggtcgggagtgaagtagaggacgcgggaattgatggaaggggggaggatggattggaggaaggagatggcggacgagtaggagggggaggggtgggcggtggggatttggaggtaggagcggaagttggcgatttgggattgttggagaggggtgaagggataggcggcggtggcggcggtggtgggggtgaaggacgagattAGGAGGAGGAGGAGGAGGAGG
c42631.graph_c0	1973	p2	(TA)8	1905	1920	gggggtgggggttacggtggaggacgtggcggtggtggtggtggatcgtgctataattgtggggagccagggcattttgcgagggagtgtccttcgatgaagtgatctcatggtgaatggatcttgaacttggttctgcgtttttttatattatttagtatgatagttttgttgtggtttgtttggttcaagatctcgtttaatgtggtttgaaaggatttactggttggtaaacttggttttggatgaatgtttagaggaaaggggtgatgttgcttttcttggttatggtcgttggagTATATATATATATATAcatatgtcttttaagatttaatcaatgaaaatttgtttggtgatcaaaaaaaa
c42641.graph_c0	1527	p2	(GT)9	7	24	ggggggGTGTGTGTGTGTGTGTGTgaaggagaagtcagctgagccataggtgaggtaggagatagctttagacgagggtcgatctgcaaaggagagttcatgagtcttgaggaattcttttgcagtttttgctgatgaagcaatgacataagggacagagccgagataaagagtgaggaggggaccatagcgaagggagagcttgtggagggcttggtggggaataggggccggataagaggtggagatggcggagatccatggggcttggtggaaggtggagattggtccgtgcacgagagaaaagagagcggaagatgatga
c42646.graph_c0	1941	p3	(TCT)5	178	192	aaaaaaaattcacaagactcctcaaataagatcgaaatcaaataggaaaaaatccaaaaatctgatccaatcaatatctaaaccgtcgaggcaatcaatccaacgaccctcattcttccaaaatcgcagcaccctatctatctttgctacactagtagcagttagataggtaccgcaTCTTCTTCTTCTTCTcaaactgaaatttcttctttcttctccccctcaaacaataacaatgtcatcgacctcgatctccactacattcatcggcctccggcgaatcactcacgagtcttcttcccagtactcaccgtctcagtcacaactggtcgtaacgactcccaagaaaaagagatgcgtcaagattcaagctgctaagtcgagcccgaagctgtcggg…
c42648.graph_c0	1388	p2	(TC)8	894	909	attgtcttcttcacgaaggattttgggctgagggattgtgttgtaggagatctaaacattaccatcttcccacctgctatgctttcttcggcaattctatgtttccttgcccatcttttgtagaggagaacagagattataatcttggatataatgaatgcaacacaacatattgtgatatagagtgctaaaagagcagacttggccatcttcttctgatagtggaaagctcaagcaactagctagcagtttgctgtgcaaagagaagatgaagtttcttccgaaaagatgaaggcgaagTCTCTCTCTCTCTCTCcctctgtgtgtgtgagatattgagagcagcagaagtgaaacaaacaagtacttcagctgagagaatcccaggtgatgggtgag…
c42726.graph_c0	1329	p3	(GCT)5	1226	1240	ctcgagaactgcgtctgagttcatcagcttctgggctttcaacccagtatcataccttgaggattggggacagtatgaacaatcttcactacacccaccagtcttaatggaaagtagagtgcactgctgcacttcccgaaagttgtgggcatgtctatggacttgggctccatgaaagagtagatcgaggattggggaatcgtagattgatttgatctcgggtttggtccagtcgtttctgggaccctctcggatcgtacgctccgcctccaccgccgccgctgacgtcgacaagatgcaGCTGCTGCTGCTGCTccatcgaaacccagaagaagcagaaaccctagatcgaattccaactactgatctgatcaaaatcattttttttccttttctttt…
c42726.graph_c1	1046	p2	(CT)7	9	22	ctctctccCTCTCTCTCTCTCTcctcattatagagagagaaactcaaaactcaatcaagatccccaaatgatgatctcatccggcggcgatctcaccgccggccccagcgaccgctgctccaacggttccggtggcggcttccgcacgccggagtccgacttcatccgccgccaccactaccaccagccccgcgacaaccagtgcagctcaaccctcatcaaacacatcaaggcccccatccacctcgtgtggtcgttggtgcggagattcgaccagccgcagaagtacaagccgttcgtcagcaggtgcgtggtgcagggg
c42744.graph_c0	1493	p3	(TTA)7	1473	1493	tgccatcggtactggaatcgcacttgctggtgtttttctgtattcaagggttaagggtatcaagcccaagaaagcatgattcgccccgagtcggacagtttttttaaagtaggaatgtccttgtaattctctttccattttagttcctcgcctaccaaattatttttgagaaattgaattatccgtgtttttttttaaaattctgtgtgctcgttaggttaatgttttagggatgaacagttaaattttgtttgttacatgcccgctttgcaatcaaaatttgagtggtgtttgcatcttTTATTATTATTATTATTATTA
c42845.graph_c0	1016	p3	(TTC)5	496	510	ttatgattaccaccgctcctaagttccccggcgaaccctgcttccgtcggtacactccgtcgaccagtgggccctgccctaactaacggaccgatacaaacggagaatccaccaaaccctctgccgtgatggcgtcgccgtaacggcgcggccttctgccacgtgacagacgactccgtcgagcaaccgcaatccgacacgccgtcaaccgtattctcctcgcttctcaccggcgacattccccgatcagaaacccgataggtccgaaactttcggttcggcgacgaatccttctcgcttTTCTTCTTCTTCTTCggattgcggccgcgatcgcgatggatcagcgatgcgaaccaagaactcgaagattcgtcggatctacggtgatcaaacaggaaa…
c42854.graph_c0	1078	p2	(AC)8	251	266	ggcccacaaaatagtaaaacaatgtcccataaagcatgcatgcatgacagacacaaatacttcaatggaataataggtataaaacacaaagggttagccaaaattcactctgagatttgagaagatgaggagtctcatctgagaggagcatgtgtgaagacaaaggaaacaactgaatagcaagagtgaaaaaagagagtaacatcgagatgaacaaagaagagtgaaagaatttgagaaaagaataaatACACACACACACACACtaaggagagagaacttgtcgttttcaatgtttttgctcaagttctcttaggcggttgttgccttgttttgaaacttggtgagagtgagactgtcctgctgtgtgcacgctatcgagaatttgggcctttggag…
c42856.graph_c0	1058	p4	(TGAG)5	690	709	gcttcacttgggcttgcccttttgatcctaggggttgatggacaacatgaggccctggcatttgggcctgaagggcccttggttgaggagttttgggacaatatgaggaggtatggactgtatgttttgacagtgagcactggggttatctacacaattttgcagcccattgttgaattgctgaagaaccccatcactgcaattctgatcattgtaattgtggtggggagtgggtatcttgtgtctcaggtgctaaatgccatggtaggcatttccgagttttcgtataattatgcttatTGAGTGAGTGAGTGAGTGAGtttcaatctgccattcattggctttttggagagttacatgattgtaagtttctagatcttgtttttgtaacaaggatgg…
c42866.graph_c0	1259	p2	(GA)8	1244	1259	ttccggtcagaagaaggagaagagctgcgtcggtgggaaggggaagagcgagcgccggtcacgtgactaggtaaatttgtttccggggggagggattgttatgtaaatatgtgtttttgggagggcgaaaaatgagatatatttggttactgttttagttcactttgcaatttagtctctgtttttttaatttatattttagttgtttgtgttaaagaatgttgccgatatgcgctgattttagatgtatttgtaaattgtaatgtttattttgtgcgcgtgcgcgtgtggttggaacttGAGAGAGAGAGAGAGA
c42874.graph_c0	1086	p2	(TC)8	121	136	taatgtttttgaaatggtttaaaatacaagaatctgctaaaacaagacaacaataaagttagaacgaacctctacaatctctataaaccttgatcagttctcaatgagaagccgagtaaaTCTCTCTCTCTCTCTCttaaaaaaaaggtaatctgagcgtatctctcttatgattacttacttttgctctaactttgagctttgtccaccttagctttgatcttctgctcaataatggctttctctgtatccaaaccaaacatcctattaagggcatgcatattctcgagtgtctcatcgagtgttctaccatcattaccatcacatctcaggtgctgcaatggcccatgtagaagcttgttcactatagaatttgcgagatcttctattgccctcctc…
c42877.graph_c0	1311	p2	(TC)10	1	20	TCTCTCTCTCTCTCTCTCTCatgtaataccgatctagggttagggttttgattccgagatcccaagctgttgctactaggtatacgatgctgacgtggcgggacaagttggccgataagatcgccggccttctcgccgactcgccgtccgcctcttcccctcccgacaattcccccacttctgcccgatccgaaccgcctcaggaacagcaagtctccagatctatggaagatgtgtttactcccaaaagatccattttttcttcgtatctgcaatattttctcccttcgacatgctctggttctactggatcaaatagg
c42884.graph_c0	2194	p3	(CTC)5	2152	2166	atcatcagaaccatccaagagcaaatgttgatgatccaccgttgattcttgctcattaattgtggcttcctctaggctgattgttggggctggctcctgtgaatgggaaagtgaataatagatcctcatcttctccagtatacttctatgttcagcatgaagtattgagtccaagcacacgcacaaccccgcaaaggcatcagcctcctccttggactcaaacagagtgaggactgcatctagaagctccgccttcgcaatcgatatgtacttctgcctcgccacgtggactccattgatCTCCTCCTCCTCCTCccttttcttcttctccttctccttctcc
c42914.graph_c0	1168	p3	(GAA)6	1	18	GAAGAAGAAGAAGAAGAAgaggatatgggttcaaacccatcgcccaaatgggcctcggagccttgtttgatgggcatcgatgaagctggaagaggcccagttcttggtcctatggtgtatggatgcttgtactgcgctctctcgtatcagaagactctatcttcgcttaattttgcagattcaaaaactcttaaagaggaaaagagggaagagttgtttgagaatctcaaagctgatgattctatcggatgggaagttgatgtcatagaccctagggaactctctgcgaagatgctacaaaagacaaaagttaatttg
c42916.graph_c0	1092	c	(TC)11aagcaaaacaagcttc(CT)6	1	50	TCTCTCTCTCTCTCTCTCTCTCaagcaaaacaagcttcCTCTCTCTCTCTatctctaaaaatctttggtactttgttctgagagtcaaagataacaaaaatatattgaaaaattaagtttgagaaaagaaaagagaaaaaaaaacatagaattttctatacatgggttcagaagggccttcagtggttacagttcatgttacgggatttaagaaattccatggggttgccgagaacccgacagaatcaattgttggtaatctgaaggagtttatgaagatgaagggattaccaaaagggctggttcttggaagttgcagtgttcttgagactgcaggggaaggggcactt
c42969.graph_c0	1142	p2	(TC)6	12	23	aattaatgggaTCTCTCTCTCTCtgggttccaaactttcaagctctcaagtaaaggaattaaaaaagagagccagagattaattgattgttaaataaataaataaaacatgagcagcgcaaaagatttggtgctgccacctggattcaggttccatccgacggacgaagagctagtgatgcagtatctgtgtcggaaatgtaccgggatgccgataatggtgccgatcatcgctgatatcgatctatacaagtacgatccttgggatctccctgggatggcactgtatggggagaaggagtggtacttcttttcaccaaggga
c42970.graph_c0	1517	p3	(TGC)7	1319	1339	agtgagggcgaactccttcttgcgaacgagggtgttaatgagagaagactttccgacgttggagcgaccgagaatggcgaattcagggcggtggtcatctttggggcagtcacgagcacgtgcgctgctcttgacgaactcaacctgcttgatctgggaatggccagcgtaggggcccaccacgatgttggaacctggtaggatcatgttggctgtgatttcatcctcctcacgagagacgcctggtggaatgaagaggagggaacttctaaccacttccgacgggacggccccaccattTGCTGCTGCTGCTGCTGCTGCtattcttctgtcttggactttgaacttccattcttgttacttctcttacacctctctaactctccctatctcttaatt…
c42971.graph_c0	1192	p3	(AAG)6	8	25	gagagaaAAGAAGAAGAAGAAGAAGaatttcaatttaaacaattttctttttgaaaaaatagcaagcctagcaatggatgtcgaacaattgcttcacatgaatgatggagaagataaaatcagctatgcttcaaactccagccatcagagatgggtgataatgaagacacaacctctgatacaagaagcgattcaacacctgttgtccaccaacgacactgtcaccagcacgttcaacattgcagacttgggctgctcctatgggcccaactccctcctgcccatttccatagttctggatgcggcccatgaagcccaaaagcag
c42989.graph_c0	1953	p3	(GAT)5	6	20	aagaaGATGATGATGATGATgaggtcaacaatggccataataacagtttgtgtagtgttgatttgtttgagattctcagatgcagctagtggcaaacgctacaaaatgggtgacccagttcctttctatgccaatacaattggcccttatcgaaatcccagtgaaacatttccgtactttgatctccccttctgtttctcagaaaatgcaaccagcaaaaaggaaacccttggtgagatcttgcatggtgaccgcttggttgattctccatacaagcttcagtttggtgtggatcgtaaacaccaactattatgcaaaaa
c43022.graph_c0	1838	c	(A)11tattattttaatggtcggacggtacttgaagtgccgtcgcacaga(T)14	168	237	aagagcatctgtagtcgtttgctaaatatgcataattcttaaaaatatcgctgcagacgtttgctaaatatggatattttgtatattttgctacagtagattgctataaatgagaaacgacgcgagaaatatccatatataagagacggaacttcgagtgccgtcgcAAAAAAAAAAAtattattttaatggtcggacggtacttgaagtgccgtcgcacagaTTTTTTTTTTTTTTaatggttggacggcacttgaagtgccgtctctcccaaaaaaaattaatttcgcaataagaaaaccaaagaaaacccccactttgtgccgtcccaccgtctcagggatttttttttaatttttgtatattttttgtaattttttgaaatgtttttgtaatttt…
c43031.graph_c0	1212	p4	(GAAT)5	1073	1092	cttcagattgcagcaaatggatcccaattccataattaaacaaccatgctccatcaaaatcaaaggagccaggcctcctaacagggacaaaccctagaacattctgatagaaatcaatggatttttccagtgatttgcacacatatgagatgtggttgagggaagtgagacacaaggcagaggaagaattgtccaacatcttcttaaatcttgattgatcaaagtagtacagaacttaatttgtaattcagttgagatcaagagatgaatgaaagaaggaagaatgaaggaagtaaggaaGAATGAATGAATGAATGAATgaaggataggatgaagagaagaatgaatgggaaaggtataatcaatttttttgtgaggcgaaggaaagaacataataga…
c43062.graph_c0	1000	p2	(GA)9	982	999	gaggagttgcatatatgaggaagatgacaacatagatggtctcaaatatgattccgacaccattgacagtcgcgacgaggtattctccaggtttggtgatcccataataaacccacagtgagcatcctagtagggttactacataaggcacaggctcaaagtcttcagttgatttgttcttcattatcctccagaaagtcgtcataggagagaggaagatgagaagtgatgtaacattgcctacaactcctatgatgaaaagcaaggactccatgttgtgatagaaagatcttcaaagatGAGAGAGAGAGAGAGAGAg
c43090.graph_c0	2650	p2	(AT)7	627	640	tcgtctgggttgtaccctctctacatgctggagaaaccctgcaggttgaacttgaaatcgacaccggcctagatttataacacagcgaatacacatgaatcacatcagctgacaagaattgttaaccgccactgtacacatgcaccataacttctcctcggtcattaaaacaaacatatatcgtatgagcattgcaagtcaacagttcaaaaacaatatacataaatcggtacatgaagcttggagttataatttaagaggatatgaaccatttaaacttggtctagtctctgctacataATATATATATATATtcggataagagagcatcctcaaaacttgcataataaaagaagcttgccacttgccctcaaactcgtattcaagagccaaaccaac…
c43092.graph_c0	1039	p3	(TGG)7	1018	1038	ggtgacacctgaggtgatcgccgaacacacagttttagcattgcgacgaacagttccacctgcagtacccgggattgtgtttttgtcaggtgggcaaagcgaggaagaggcaaccctcaacctgaatgccatgaacaagttagacttgttgaagccatggacactttcgttctcattcgggcgagctctgcagcagagcacactcaagacatggggtgggaataaggagaatgttgggaaagctcaagagacattcttgctaaggtgcaagtccaattctgaggccactttggggaagtaTGGTGGTGGTGGTGGTGGTGGt
c43137.graph_c0	1118	p3	(AAT)6	1038	1055	gttcgaaacatcaaaaggtgagcgttttcttgaacatttacctttccatgtcctattccaacctcaggatccattttttgttttagtttctaagccatttttgtcagtttcggccgaaaccgattcaacacttgagattcggaccggttctcgccaaaaccagtccacaacggccattcggccaataccaaacttatcggcccaataccttaaaccatggttcaaacccccacttgcacaattccacagttatgggatgtgagtatggatgtggtgtgcacatggctacggccatgtttcAATAATAATAATAATAATaaacaacctaaaaattacggaaaaataaacacaaaaaagaagaagaagatggagaagatgcgg
c43158.graph_c0	1034	p3	(TTC)5	307	321	aaatttccaaaaccaacatactgatcattctactaaaccctcacaatttataattctgcgcagaaaattatcttaaaaacaatattgaaattcatcatatgctttatgctttaataaacgatttacaaattctgtgtctgtgcttacaatctagtttccataaaccaagctttgccattggcaattttcctgttaatctaagagtatgcaggcaatgtcagattattgcaactcacgtactccatactgtagaattggcaagctacagattcactcgagaaatgacaaaaatgtcaagcaTTCTTCTTCTTCTTCtgttcacctgagaatttattcggaccatgcttttacttgtataagctaagatttgtaaactatgatgaaatcaatagcattgcg…
c43163.graph_c0	1823	p3	(AGA)6	1515	1532	cacagacaccgcagcaaaaaccgccttggcatcctccgcacacatccccatccacttcccaaaccaagaacttccacaccccttccctccactcaccacctccatcaccgccgacttcccacttctctccaaacttacactgacagtcaccttttctccaccagctgcaacctccttctctccaccagcagcagccacatgcgcagtttttgcagaaccacagagcaattcaccgcaagaaaacaacttgctcaacgctgggggcttaaatctgaaccctcccaaagcagtagaagacttAGAAGAAGAAGAAGAAGAtgatgaagagtttgtggatagttactatggaggagaataacacttattactgtattcagaagcttgaattaatcagatata…
c43186.graph_c0	3353	p3	(AGC)5	1528	1542	gttttgtgacaattgagccaatgaagtagcagctctggacttggatattacagaaccctctgataataacttcacaagagaaggtattactccatgagatgctgaaaccctctgcagcttcttatcccagggaactgtgaactgaattaatatgccagcaatgctttcaactagcaacctccttgttggagatgaattgttcgtgcaaccccctagtagagatattaaaagaggaagagaatttgctttcattagaatttcagtcacctttttgccatttactgggaggttacttaatatAGCAGCAGCAGCAGCtttctcctcctcagatgtacttgtacagatgatatcaaccaagatattgatatgggtctcgccaagtaggtctgtcagctcaac…
c43188.graph_c0	1227	p3	(ACC)5	91	105	aattcccaaaaatgcttctgagaagcacattaaccccaatccttggatccctcctctcctcctcaacctcctacttccatgaaagtcccaACCACCACCACCACCaattcatagagaaacccccaaagcccacactccattgccacctctcctcccactcaaacccatccccctcccacgacccatcaccatcctcctctgccctcggatttcgcagagcccaatccgacggcaacctccactccctcctcccctcagaccacccaaacccaaaccctgctcttgaatccatcccttcgttctcactctactcgagagagccagaggaggaggaaaatgaaaagggccaatttgatgaggggtttagctttgtgggtcagaatcaaaatttcaacttgg…
c43208.graph_c0	1379	p2	(TA)6	350	361	tatgatgaatactagtctttctttgagtttccactcaatactctcattatgcaactaatagtactctaaatagagaaaaagatggcggattatcgaatccatttatttatcaattttttttcttcttctccccactctaatccaggtaaatattcacacataaaaagaatatcaaaattaaaagattaggggaaaaaaaagaactcgatcttcctctccccgaaggatttggcaaaagaaagagtaataaccaaaccataaggtctaataccatctataatagacaacactctcaaactgTATATATATATAcactcaaaacagctcccaatcagatttcgggggaatggaggcggcggtagagttggaggatgtcgttgttgatgcagaagtagaggt…
c43208.graph_c0	1379	p3	(CCG)6	1117	1134	tgtccttgatggctgtggcgacacgattgagcttagcagcacgacgagcctcaaggaggcgcttggcatgggcggtagggtccacttccatggtgagcttggacttgtccttcaccccacacatgtctaggtacattcctgagcctctctctttatccttgtacattatcttctgatcttcgtggtgcactccggttcgctctcccaatagtttcttcaattccccaaaagtggattgacagctgaggtagatctcgtagtacaccgactggtacttgaccttcacccttatcgttggcaCCGCCGCCGCCGCCGCCGcggacactgccgactcggaatccggagaccgccgctgcaccagcatcccccccggtctcacctcccactccccttcctcct…
c43210.graph_c0	1494	p3	(AGG)5	1160	1174	gcgcggacgacggcgtcgaaagcgtcgccgggaagggagaggttgatgtcggagtcgcgctcggagggaggggaggtgtggaaggagggagtggagatgagtacggaggcgtcgcagccaccgacgaagcagtcgtggaagaagaggcggagggtgccggcggcggtggtgggggaggagatctgcttgttgatgatggtgtccgagacgacctgttccaattgtgggcacgttttggagtagtagtctaagcggagtgctgctgtggcggcattatttattgtggcggtggagggatttAGGAGGAGGAGGAGGgggaggtggaggaggataaagaatatggccattattgatatctctgctactttatctgatcttagcagatctcaggaaggagga…
c43224.graph_c0	1398	c	(GTG)6gtattttgtattttgta(GTG)5	1192	1241	tgtccgaaattttctagaggctgtgaatttttcatgtggtgcgagaactatacggagagggagggggtggataactattcgaaagtgagacttgtacgatgagattactttacaggcagtggctaggagagaaaaatgtgatgatgaaaggaaaaagggtttcagggatagactgtatgtgggttgggcgggtttcgctgtacatttttggtgtgcctgttgttggttcttgtggtgttgaagtagtgatgtggtggtggtgttggtggtggtttttgtgatgatattttgtattatttaGTGGTGGTGGTGGTGGTGgtattttgtattttgtaGTGGTGGTGGTGGTGttttataatttgtattttgcaatttgtattttgtggaagtagaagaagt…
c43225.graph_c0	1505	p2	(AG)7	1400	1413	taggtggtcgatcggagtggcgacacgcaagcagccgatgtgagcccgtacgagctgctcgcagagagggtgcaccgccatctcggctttgaggagcctctgttgctcctcctcagctgcagcagctgctgccgaggaggaggagcacccaccaccaccgccgccaccccctatatgatccatgcctagggattggtccctttgcatctttttgttttctctttttttttctttgtagtgatcaaaaagagagggaaggaccaccaaatgaagttaggaattttgtctagggttgaagaaAGAGAGAGAGAGAGaagataatattgatcaggaagaggttataagagagagggggaaggggaagggggaggagcacatgggaaagaagggaggtggtgg…
c43227.graph_c0	1688	p3	(CGG)5	550	564	ttgatgtatcttctcttctccggtccccactcggatgcgaaggaaccctacgcgtttcttggcatcatcgtcccctccctgttcctcacgggggattctcacttctgcctctcgcgagatagatgggataaggagttcgccaagttgcaggccgggtagctaacctaatcaagaaaccaaagcagcggtttcgcgattgatttctaggggttgtgagtttttttggttttgatttgatttgatttgtgaattttgaggggatggagtcgtcgcagcagcagcaggggtctacgatgacgtCGGCGGCGGCGGCGGcgaaggttgatgtgaggttggtggatgtcatgcctgtttatgtgaaggagctgattgccgggggagcggcgggggcgtttgcaa…
c43288.graph_c0	1117	p3	(ACC)8	213	236	ccatattcctgaagcctgacctcctcggcctttttgccttttctcccccaacgaacctttcacattctctcccctctcacatacattatcccaaaatctaatccccatcaccttccctccttcatcgtccaataatggataatcccaactcttcatcatcctcttccatctcagttgaagaccaagaccccaaccaaacccaagatacaacaACCACCACCACCACCACCACCACCtcttccactgccgccgctgccataaaaaactcgaccgagttcatccgaaccagctgcacctccaccctgtacccctccctctgcttcaagtccctcgcccgctacgccaacaccatccaacaaaaccccgtccacctcgccctgctcgccaccaacgtcaccc…
c43323.graph_c0	1269	p3	(CAT)5	919	933	ccttctacgaggtctgcaaggccatctccgactccctcgcccaccttttcgagctctcctccgacctcacccgcatcctccaggggttcaactggatgtccctcaccaactgctgcggcgtcctctccttcacccgcttccccgtccgcggggatctacttgctggttcacttactgctcaatgtttaatagactccgaaggacgctttcttgatgtctccgtcggctggttggggtttatgcaggctggacagattttgactaagaccaagctgtttacatcgcagtctgcggtgctggCATCATCATCATCATcagcagcatcgtcatcatcatttgataatcctagtaataacaatgggggcaggtactttattgggggatcctgctgcccgctgc…
c43407.graph_c0	1374	p3	(GAT)6	1355	1372	gttccaatcatatttgtcactgtcacccgcattgcatcaacaacctgttgaggtgctcttttcacaaacaactccataaagtctggcttaacagttctgacatattccaaaagaatctccctcctgtttttgggcgaattcccatttgggattttggggtctccttcatttggggggatattgttgctggtgggctcatgggccctcaaaaccttgaaatggccccaactttttttcttcttcaacgacaaggaggagacagagagaggtggaaagcgaggagagggtagtaggacttgaGATGATGATGATGATGATga
c43429.graph_c0	1050	c	(CCA)5cctc(CTA)6t(TTC)5	8	60	gccgccgCCACCACCACCACCAcctcCTACTACTACTACTACTAtTTCTTCTTCTTCTTCgggtgtgaataccccgcaggtgattccccagtatgttgagcatcagagtgccaagactgttaagaacgatgtcaatgttcacaaggatacgattcggctccaagctgacgaggagaatcctgatcagcacttggtctctttcgtgtttgatgccatggaggacgggagtgtcacagtctactactttgctcaggaaggaattaattgcaatttctccccggtgtatgaggatttcttcacacccaaaacattccctttacaaaagggatttggccagaaattccttcagtcttcaggttc
c43431.graph_c0	2374	p2	(TC)10	1	20	TCTCTCTCTCTCTCTCTCTCgatccctctcattttctgcaatagcagtcatggcctcttcttcttctgctgctgctgcagctggtacgacaggtccacgaatatcccttcaattccagcagctcaccagcttgaaaatacgatcgccacccacctccatccgctgctccaacaacctcttagacctccccacaactgaacaacacaactcgtccaaaacttcctccagtttcgctactcttcccaacttaaaacacgatcaagaaccccccacatgcacaagccaaccagtaacaatcaccagaaaacccattgctccta
c43431.graph_c0	2374	p2	(TA)7	1965	1978	aagtagacctttttacaggggaagttaggaagttcacttacggtgacagctgcttcagtggcgagccatactttgtgcccagagatgccagctcgccaagagaggacgacggctatgtcctagccttcgttcacaacgaagaaacgtttgagtcggagttgaggattgtcaacgctgccgatatgagacttgaggcctcagtgaagttaccgtctagagttccctacggatttcatggaactttcattgattccaaggaactcgagttgcagatataagacactgagcttattatgtatgTATATATATATATAgcaagaggaactgtgccagtgggattatatatatcttgagagatccccggagtttctctgtttggattcagtttgttcaattatt…
c43436.graph_c0	1235	p2	(AC)10	1	20	ACACACACACACACACACACaagacttcccacaaaagctacattttggtcagtatgcatgccttaatagcttttcaaccaaaccaatcattatactgacaataacaaccagcttttagtcttttacatacctttatcacattgacgataattctatattaaacgcttcctacaaatgatcgcaatctcaaagttggttacatactcatttggtaagaaatcaagaactctaactaaaatgtgtaaagaatccagtggtaacgcaatcataattcaattcaccaggttttgcagtttttttgccacatttgatccttaatc
c43455.graph_c0	1005	p2	(TA)6	167	178	ttttttatcaagaaagataattaccgtcagtctcattccaaacctgtcaatagctacaatttaatacttatttccagtcttaggacaaacatggctaaaagaaaattggtggtacaatagaatacaagaacacgagctactccctataatggtgtttcacttacatTATATATATATAaactgagggatccaacctactacaaatactatgatcatctcattctttttcactaatcaaccatcttctctgtgtttgtatcatcagaaggccatatgactgtttccataagcctttcgcgcatcaactccaaattatcctccgaaatttgttcatacatctttgcatgatcacatttcttgatccatttaccaaatagatgaaggcgtgtaatcataact…
c43502.graph_c0	1129	c	(TAA)5tactaacatttatgaagaagagaatgatgagagaggatcgattggatcgaggagtt(AG)9	976	1064	aagattacagctttcctgcgccatttttttggtgggttttggagatgaagaagagggaagtcaaaaagattggatctttatgatttgtgaggggaaaaggtgagatctttagagatgggattgaggaaaggatggaaactgatgaagagtttgaggtgaataataagtcgacatggtgatggaaaaaaggtgggatttttatgggaagaaattgaagaatcacagatctaaatgggaatttttttgattgattggaatctggggttggggtatgaaaggaggaatgacaagagggggaagTAATAATAATAATAAtactaacatttatgaagaagagaatgatgagagaggatcgattggatcgaggagttAGAGAGAGAGAGAGAGAGgtggtagtag…
c43524.graph_c0	1150	p2	(TA)8	590	605	cctccagcaactacacctgcagcagcagcagaagcaactgcagccacctgagagatcttaagatccgccccctctagtcgaaccaccggggctcggaactcctccaccatcttcttcacctcgtccaagtggctcccggctaaggcctcggctgcggctacccaattgagtggatctttcttaaggtacaacgttgaataaccattactacaatttccattctccatttgttacaatgcagtatgataatatatgatagaagatcgagaacgaaagaagagatacaaacaaggctagctgTATATATATATATATAtcccatgcatagttttagtaagtatatttctcatcaacaacacgcacaattaccataatacccctcaaccctatcaagccaaa…
c43530.graph_c0	1907	p3	(TGG)6	1000	1017	aagctcgatgatgaatgggatgataatgtttcatttgaggatgctttatcaattgtaggatcatttctggctccatttatggcatctgaatctctttcagcatagtcagtagaaccactagaagttgtccgctttcgaagaagtgttttccgttcactatcatcatttacattgccatcagaatcagcatctgacaatttttcttctacagctaagtctgcttttttaatttttgaactgctaccagacttatttacatcattattttcatcatcctcctttaatttatgttgtctttcaTGGTGGTGGTGGTGGTGGtgaccatgagctccaactcctattttagcattttcttcaacatatcttacaatcttttcaacaagaaggaaaagtataatt…
c43554.graph_c0	1105	p3	(CTT)7	1	21	CTTCTTCTTCTTCTTCTTCTTcatattctagggcgtatggaggcggtggtggctttggtgggaccactggcagtactggtagttactaccgtgcgccgccgagaagagcagcatttgattttgcggccgtctttcagcgcatcaacagtcgtgcctttcttgtcaatttagcttttgcaagtgcattatttggtggagcagtcatcatccagagaagtgcggaaaaactctggattgcgaataattctgggaaatcattcgaagatacaatacaaacaattgagaagagcagggccaagacagaaaacaattgaaattcat
c43566.graph_c0	1374	p3	(CTG)5	388	402	aatatagctaagagaataccagacaacatttatcctttttttggtatttcattctccctataacactagacctaaattgagccaacaaataactccttgatgtttaaaccaaaatggtttatattctggatattctactactgagatactcaaagtacaaacttaattcacgttccatttctttgcagcttactcttctggtcgatcagttcatcaaatcatcccacttgcagtattgaccgcccgctaatgctcgataaaagcgatctctgcagtagactggtcttccatcggctgcctCTGCTGCTGCTGCTGctaagtcatcatctttccttacttcatctggtaatcttagcagctcttcctttctcaaattaactttgacctttgaagttgact…
c43604.graph_c0	1841	p3	(TAA)7	1	21	TAATAATAATAATAATAATAActaccaacatttacatcttattcagtgtttgcactgcataagttgaccatagtggtaaattacatgatatgctcgtcctattaaacgccagaatttgatggatcactcagaattggtaatagcaactagtaacaattggtgccacagacatcacatggattagcattaccgacggcaaaggaatgactcgagagaagcaccaccaactgcacgcttctttgccttttcattgttgaataaatcctctgcaatagcttccatctgcttacgcttcttttcttctctcatatactctaattc
c43620.graph_c0	1065	p2	(AG)7	990	1003	ttttccatttcactcacatgagttagatgcgcaacattcttatcatcctttcgtccttgaagttcgacttgcaaattggcaatatttcgttgcaccgcagtaagctctcttaaaacctttatcaactcatcactcttgtcaccagtagatgaattggacaagctttggggaccttccgaaattggaggagggatagagaagccaagatcggcagcgatggagagcgcctccgccattccacccaatcgtttcgggggtttctttccaccccacatcgtatcagccggtaccgacatttacAGAGAGAGAGAGAGctgttgaggttgagccggctaaagagatgaagaaaaggagagaaacccccgaaacgattggg
c43622.graph_c0	1443	p3	(CAG)5	122	136	gtaaaagctaaactcttgggattccaccaaacgcccccgtagtcgtagatgatgtgatatggcagggcgtatgcggcgatgcagcatccgcgagagcgagagagcggcgtcccaacagcatCAGCAGCAGCAGCAGcggcggccaagccccgccgacttctcctccatcgacgacttcttcgcatccttcgcctacaaaccgaatcccccaaacataccatctcattcttctccagatttcaattccaagcccaattccaattccaattccaattccgattccaatgcaaataccaccgccggaaagagagagaggatgaatccaccaccacaaccaggttcatcttcttcatcttttcaaccttcttcatacgttcgagtgatcgtagatggcaagga…
c43622.graph_c0	1443	p3	(AAG)5	545	559	tccaagcccaattccaattccaattccaattccgattccaatgcaaataccaccgccggaaagagagagaggatgaatccaccaccacaaccaggttcatcttcttcatcttttcaaccttcttcatacgttcgagtgatcgtagatggcaaggagagagtagtgtcttcatactttcccctcccccaaaatgcatcccatcccatcgtcatcgataggagagtgattgagaaaagagtcgccaaagagcgcaaacccacgaaagaggagcgtgcttttttgtcctatttaaacaaagtcAAGAAGAAGAAGAAGaacaagaagaagatgaaggaagaagaaaaagaagaagataagatggtcgaaaatgatcacaaggagaagaagaaaaggaagagt…
c43628.graph_c0	1972	c	(AG)6actcagtttgagtcttatccatatgatt(A)11	1900	1950	aggctataaatagagggggagtgaggagtcgagtatttggatgtcaagtgcaggaagtgcaagattgtattctaactttactcttctcttctaagggtacttacaaatggtggagaagatagaaaggttttaagggagattttatgtttattgcatagattgcttgtgcttggtttattcaaagagtagtagaatgatgtccgtattcaagtgcctgtttctttctggtcatttttctggtgtttttgtttttgttttttttaatgatgatcctgtttggttggcagttggaatatgtatAGAGAGAGAGAGactcagtttgagtcttatccatatgattAAAAAAAAAAAttaatggtttgctgttcaaaaa
c43641.graph_c0	1709	p3	(GTC)5	776	790	ctaacagccaacttcaacttcaacggcaacatatcatacaaatcttccctctcctcacctgccgcctcgccttccatcatcaccctctctgctgccactattatattcgcgtaacgcaaccccaaccctgccccgccagccgtattcgcacccggcgtcagcatttccctccaatccacactctccacctcctctttgttcataacaatcggacacgaattcctaattgccacgtccttggtccctgcaccgccgcagccgccaccgctcctatccatcagcggcccagaaccccggtatGTCGTCGTCGTCGTCatctgattcaacctcgaaaagaacattctagaattatccttgctcacagacactttcggcaggcctggcacgaatggccagaaa…
c43643.graph_c0	1458	p2	(CT)10	1	20	CTCTCTCTCTCTCTCTCTCTtcatattccccaataaaatgccacccccattcccactttcccatacctctcgctcctcctctcccaagaaacctgtacacccagatatacacaaaacatagagatagagattgagatagagctagctttacattgcaaaagacagagagagtgagtgaatagaatgatgggtttattcatcacctctcttcttcttcttattctacctttgtttgttgcatgcactactaactttcttgataactacacccctctctcatttgaggatggttacactcagctttttggtgacaccaacct
c43643.graph_c0	1458	p2	(AT)7	1290	1303	gaggaagtatattacttactcctattgctatgaccgagagcgctacccaacaccaactccggaatgctccatcgattctcatgcagccaatcacatataccgatcgagcggtgagaggttcgtcgatcaccgccgccatggcaaacgccaccaacgtcgaagcttctcctccgctgggcagccggcaatttgaaaaaaaattccattacgattgcatattatttttgtaccaccgtttatattcttgtattgtacaggataaataacttattgagagggtggtagaatattggttggtgcATATATATATATATgatgatttatgtataccgtagcatgttggaatccctttctttgtgttggtggttgtcttcatcatcatagatttcattgttgaac…
c43674.graph_c0	1375	p3	(GTC)7	1	21	GTCGTCGTCGTCGTCGTCGTCggtttctccttttacttttccttttccgaatcacaggtatcacagtaccaaaatgagtgcacctgctgctggagcaatatgcccaaggttcatctctctggaagatggaccggacccctttttaaatggtaccagatttcgtgttgtctcgtataatatattggcccaggtttatgtgaagagttcttactttccacattctccatctccatgtctcaagtggaaagctcgttcacaagcagttttgaaaaatcttaaaaacttaaatgctgatttactctgcatccaggagttagatga
c43726.graph_c0	1025	p3	(TTC)7	1	21	TTCTTCTTCTTCTTCTTCTTCaacaattctgtacttggaagaaaaaaatccttgtcttgttgtgattatttcggccggccggcgtgcgctgtctcatatcaaattatgagtgaaccggagatccatgacttcatggcggttgaatccttctctcaacttccgttcatccgctcgtctcctccgcaaattggcccttcctctacctcctcctccaccgccgccatccgtctttttggcatagatgttcctcatcaaatcaacaacagcatcaacaactcttctgaaaaatggaccaccaccgcaacttccaccacctcagca
c43731.graph_c0	1104	p2	(TC)9	705	722	tactaataagaaaataactgtaaccctgtcttcttcgttcccatcgatctcttgttctatcgctctccgaggcctttatggtggtagtgatggcagtagtggagagcggctaagaccaggcacaccgccgcagaaagatgcaacccaccaatcacaggaaaaattctaaaaaactaaaatcataatagccagtgtcgtgtttgataatcaatactagtctcggacacgatatggcttctaaatattatccgtgcttcataggcaagtgctggttgacgtactggcaatgttgccacagagTCTCTCTCTCTCTCTCTCcccactaaattaatttatccctttcttttcctttctgtttaggcggtggcagggccccatgttgcctaccgtccaaaaatc…
c43756.graph_c0	1169	p3	(AGG)6	1	18	AGGAGGAGGAGGAGGAGGagaagaagaaggcggaggtggtggtgagggcgaggaggaggatgaggaacggggagaagattaatcggagagcgaggaggagaattcaagctgaggtgagctctgtgcagcggcttttcgcgatttccagcgcggtttttaaaggacctggaacggttcctacgcctggagatgtcaagatgctgcaggggtttctagatgaaatgaaaccacaggattttgggcttagtgcagatctagatttcctcaagttcagaagccttgtcgatggcactccaacaattacgtatacttctatgt
c43763.graph_c0	1147	p3	(CCT)6	290	307	aaaaaacaggaaaagggattgggcttacctcccatcggtgctcttccaagaaatcaccacccacctccccgacatccccgaccgcatccgcctccacttcgtctgcactccatgacaatcaatttcttcttcttccaaaacccaccaacaacaactacaactcccatggcttcttcttccctccaaaaacggaaaacttgacttcttcagcgtttccgagaaccgaagttactccatccctctccccaccaaacctccacaaccacatcatcttcccatcctcccatggCCTCCTCCTCCTCCTCCTcgccatccccaacatcaaactcaccgaaactccgcaacacacggatctcgacatctcattgttcaaccccattactcgttcttccatcccac…
c43804.graph_c0	1369	p3	(GAG)5	222	236	aggggaaggggaaggggaagggaaagggtggggtgttgaatgtgagctttgagtttgaggtggtggggagaggtggggatggggaggagaagaatgtggtgggggggaggaggagggagaggacgaggtcgatggaggatgtgagggtgttgcatgaggtggtgttgaagagtgtgaagtcggaggtgtcggttttgatgggggttgatggggagtttcgaGAGGAGGAGGAGGAGaagtttagtgcggttgagaaaaggagggagattgccaagggggtgatggggttggagaagattgggtttggaagtgaagagaagggagttggaattggaggaaattatggacttgattatgaggaggaagaagtttgcgagaaggataatgtttgtgaggcta…
c43805.graph_c0	1300	p2	(TA)6	1015	1026	cagtgactggcacatggaaccttctagaatgactctgtataggtttgggaatacatcgagcagttccttgtggtacgagcttgcatacaccgaggcgaagggcaggatcaggaaaggagatagagcgtggcaaatcgcgttcgggtcagggttcaaatgcaacagtgcagtatggaaagcattgaagactgtcaatccagccaaggagaagaatccatggatggatgagatacatgagtttccagttgaggtgccaaaagtggcgaaaattcaaacatgaagagagtggtacgtacgtggTATATATATATAccaaacacatatttatatgatttggtagtttgtggtcgatcatcagtttactcgaattgtttaattaattagtaaagtcaagtaggt…
c43811.graph_c0	2040	p2	(GA)11	2018	2039	ggcgacgtgttgtttggtatctgttgagagtatgtgggggaagtgggagaggagggaggaggagagggagtggatttgggagagcagggaggggaaagaggtggaggtggaggaggaggagtcgaggatggaggggtgggaggggagtggggaggggaggagggagaggatgtaggaggtgatggagagggggagggagatgggagggagtggggtggggtcccgaagggagtggaaggttctagtttgagggttgaatccggaggaggaatccattgtaaggggaagatgagagaagggGAGAGAGAGAGAGAGAGAGAGAg
c43823.graph_c0	1141	p3	(ACC)6	1	18	ACCACCACCACCACCACCacttccgcatgttgaggattctagggtgaaccctaaacctaatctctatcaacaaagtgaccccaccttccttaatcctactttctcacccttcacttaccctacactaccttggtcatatccaacacttgcaccattacctgacatacctgaaaacatcaacttccccctccctaatcaacctcttggcctaaacctcaacttgcaaggcttcaacaacattgacagaccctcctacaacagccaaccatctattgacctactatcgccacattcttcctcttcttcctcttattctta
c43823.graph_c0	1141	c	(TG)8tttgtcaaggattcaaataaagggcttgatttgctctgttgcagaagagcaatgccttcgagtttgagcagagtt(TA)7	779	883	gacacgatgaacctcgtgactacagcttggtggagcaagttgctcgacacagtggaggtcaattctatggaagggaaaggcaaattgcatgagttcgacgagggttcaagtattccggactggttgaaggatggatccggtggtgtggatgtcaatgcaaaccatctcgtgatggcgaattatgtggatgattactacttgcatgatgcttcattgccatgtttggatattggggagattgaagggtttgatggagagtggctatcatagcgaaaggattgatcaattttattattattaTGTGTGTGTGTGTGTGtttgtcaaggattcaaataaagggcttgatttgctctgttgcagaagagcaatgccttcgagtttgagcagagttTATATATA…
c43834.graph_c0	1854	p2	(AT)8	240	255	tataatttgaggcagtatactcatatagcttacggaatttctgacaacatttaaaagaaactgacacatttccttgaatcacacggtgatcttggtttgacaagtcttcatagaactcacataatcatctcatggttcacttgtaaacctcgccgttctatacaaaaagttcacaatacccataagaaagggagaaagagtggaggactctacaccccaaaacttcatgccgataagcgATATATATATATATATgaccctcaccttttccttgagtcgcagtgaacttgctgctgcagtaataacaacatggcgccttcacctgtcaacaacaaagacaactacaccgatggaacaaaatgaattgcttttccacatatcgaacccaataaaactacc…
c43865.graph_c0	1322	p3	(GCG)5	568	582	aaagtgcaactaatcacccaacaatacgcttaggataccaatttggatacaatatccacattcgatttctcattttttttccagcataatttttcacattctcaaaacccgaacaagtctattcatcgttacaaatttacaatctaccaaattaactgcaattgcatattatatatatactgcatattcaacaatacgatctcccataaggcccatacccgtaggcatcactctgcgccggaggaggataacagcatgccgcttcctgaggtggaggataacaacctgccggagccgacaGCGGCGGCGGCGGCGgctgactataataaccgctatcgactacaggtgggtaataaccttggggaggataataaccactaaccggtgacgacaccgccg…
c43873.graph_c0	2251	p2	(AT)8	1976	1991	cggtaaaggggacacacttcattcctttctctcagtttcctcctcaaaaattgcgcaaagattgtttctaccatacaactccagctttgatgatcccaaaggcatacgaaaacatgcatacttgcgagaattggttgccaaggaaggtgatcagtgcatggagggtggcagggatagtgcatgcattggaagggtgggaagcaaacgagtgtggtgacaaggtgatggacatcaagaaagtttggcatgctacacttgctcatggtttcctcccattaattgagcatgcacattaatttgATATATATATATATATgaatgatacaaacattataataatggttgtgagcttcaagtggttagaaagaaattatatatattgctcctttcactaggtag…
c43922.graph_c0	2085	p3	(AGC)5	654	668	acaaaaataccctgaagtgtttaaactgaccgggtaagggtatttagttaaaatctgttcagatatttgatgtaacttgaaagaagttctatagaagttatatcacaaagaagttttcgctggatacttttataaaaccctacaacaatcataacgcccatctgctatgaagaggagacactctgcccatccatcgctattcgccaactccaaatcagtaccttcaacctgctacccttctttcttgctatcacaagtaatattactcttcacttcttcactactagttactatcgtactAGCAGCAGCAGCAGCacactcttcaaagcggtagcaagtgatgaggtggtcgtttgttagccctgcaacctgcatgaaagtgtagatgacggtggggct…
c43926.graph_c0	1020	p3	(GAG)5	259	273	aaataacttaaatatttttctaaataaaatccgtaataatgctccgtcccccaatctctgagttctctccctaccagtacccagaccgacaccaccgctatttttctctctcctccccatcgtgtcgccgcctccaatccaccgccatcgactgtgacgcttcctcctcctcttcttgctctcacggaaaagatcatctctagtaatttcaaaatatcctacaaaaatctaatttccccaattttctcgatcgggaaaGAGGAGGAGGAGGAGgacatctagattcgcattccattaaaatccttctcgctccacgatcacgagggaaaggtggaatatggacacccgtttcattaattagacattaacgaaataaacccagagtactgggccaatgaa…
c43961.graph_c0	2608	p3	(TCA)5	1189	1203	atcataaacccttggccatttggagtagtccagcaattagtgtcactttccccttttccttgatgcaaggaaccttgaaacttgtctggattgatggcggtaggtgaaattttgatatccatctcactccttttcggcatgtctgcagtgttctttaaatctaagcttgcagtaactgatgaaagatccgtcagtgtcatttttcctgccttggggagatcattgtcatcatcactgtcttcatcctctactgagtcaactttagcaagtgcatcatagaactcatcctccaagttgctgTCATCATCATCATCActaataaaactatcagagctatctgaatactctcttatagagagagaatcaaatgacagggaaggattagctccaaaatattgc…
c43962.graph_c0	1195	p3	(GGA)5	1172	1186	gagggagttgagagaggaggagaggcggaggcagcagttgtggtagttgggccaagtgcgggagccgatgatgaatgcgccggcgtggaagtagaggatgatggggaggttggtggtggtgatggtggttggtttgtagaggcggaggtggaggtctaagtgggggaggaaggggtggtcttgccatagggaggtgccgtcgtcgaagataggggaagggttgttggggatgggggagcggagggtcgagccgtcgctgaagattttgagggatttgaagtcatggaggaggtgaggggtGGAGGAGGAGGAGGAagacatggg
c43969.graph_c0	1794	p2	(AG)11	3	24	acAGAGAGAGAGAGAGAGAGAGAGcattatatattatagttaaatgaatagtctttccagctacataaatcttgatggttcatatgcatatcaacaattactagatattggtaagaaaaaaaacacatgaatctccaactaagcgatggtcgaacaactcagcaatttgcctaccaaaatttttctaactgatgttctctcagatatgttttcccaactcaacctttttcacgaaccgcattgtgttgtggagtattgaatccagtatgcccgcaaccgtgaaaacgccaccaataatagcacaaacattcgtgatgaagtggg
c43989.graph_c0	1209	p4	(CCAA)6	30	53	ccaaaagcccccccagtcccttctcttccCCAACCAACCAACCAACCAACCAAaagttccatcatgaattctccatcgacgtccttagattgtccacttctatccaacgatccttcaacatcagcatctactagtactcaatttgtccaaaattcgcctatagagcaagttgcattaacggtccccaccggcgatgacccgtccatcccttcgctgactttccgcatgtgggttctcggcacggcctcctgtatgttactctcattcttgaaccagttcttttggtacagaaaggagccgttgaccatcacttcggtctcggctcagattgcagttgtacctttggggcacct
c43996.graph_c0	1038	p2	(AT)6	685	696	acaactatggatgctctaactagcatatagggggttagggaaaaaaaataaaaaaacatatatataatgagtttggaacctttctctctcttttttttgtgggcttctttattttttttttaaaatttggagtcacaaatcacaatattcttgtaattatggaaggataaatggtaattttatcacaaatcacaattcggatgaaagtaaaagactagaatttttcgcagagttattaaatatgactatatagttgacacttgcatgtttttatatactcgtgttttcttttgtgtttgaATATATATATATaaagattatttactagaccaataaaattaatggaattggatcagcttttaatccaaacttttatttgaattaagaaaaaaggtaatt…
c43999.graph_c0	2214	p2	(GT)6	2131	2142	ctggagatggacaactctgagttgctgttgctcctggagtcgcccgagtcattgacttcgaaggtgaacgaagcagttcgtgtgcttgagctctccaaatcaaaagttgggggcactggtggtcaggaagctctccagtccaacaattttttatcagcggaggttgcggtcaactgagatagaaactagatctcttacaatttaaagctttctttagacattaatcggcatagttttggtggtgagcaacttaaaaggctttatcatagagtattttatttctagataatctggacttggGTGTGTGTGTGTgaaccttaggacatctttcagtataagttttaagacttatctttatcagtacaactatcgacattgtcggct
c44031.graph_c0	1119	p2	(TC)6	1068	1079	ttaaagagttccaacgtgccatcctcccaatattcaacttcgattcccagcttggtctcagatcatttatccaacatcccaattacaaagaatttcactgtccccaacacctaaataccaaatatttcgcagtttcgatcccccgagaaatctccgtcagcttctccctccctctcttcagacgccctattagaaatggagtcgtatatttgatcggcggcgttctggggattgaggaggagaaatgtatggagttgccggtaactctcccgttcctccgacgatacccggagcattcctTCTCTCTCTCTCcccctccctcctctacttctcaaatctactcacttttttt
c44041.graph_c0	1249	p2	(AG)8	84	99	gatagagaaagaaagtgagaaacagctttttgacagagattccaagagagggtgaaaacaaaaaggcttctagggagagaaaaAGAGAGAGAGAGAGAGcggcttgagaatggagagagataaagtggtgaaggagttgaagaagcagctgaggttggcagggcctctcatagtagcaaatggactgcagtatttgatgcaagtgatttctctcatctttgttggtcatcttggcaatcagcttcccctctctgctgcttccatggccacatcctttgctaatgtcaccggtttcagcttgttgatgggcatgggaagtgcattggatactttatgtggccaagcctttggagcaaagcaataccatatgcttggcatccatatgcaaaggggtatgct
c44085.graph_c0	3253	p2	(AT)6	194	205	tttccaatgaatcaaatagaactattctttaaaataaatgatacaacatatggtggtcagaagataattctgatgttaaaaaccccaaagaaacttgggaaattggcaattccagccaactactgatcacgatacacattcaagctaacaaaatcttttagcaatcttcattgagtagcacctcttggtaaaaATATATATATATtgtaacaaataaaccagtatacgcaacatcggatgggaagaactttgaagcacaggaagctcaatccttcctgtattacatacaagtttcctggttccagtagctccatcttctcccattatcacacaaggaccttggcagttttggtaggaagcacccagtagacaaacatcataatacacatcacagagatc…
c44110.graph_c0	2661	p5	(TAATT)5	2576	2600	cgcgatttaccgatccattttggcgatcgggcggcaatctcctcgacgactccggtgtcgcagctttcggatccgaggctctcagtgcacaagcccagcgcgggtcccagcgccaacgcctcgtgtagaccccaccctcccggatcgccgcgatgcggcgctggcggcgatggatcgtcaatgaggtggcggaggccggaatccggtcggtggtacggaatcttcggcggcggtttttcgcagcgatcaggcaagcggaaaaaggtatgaaaggatttgtagaagttgatcatgatccgaTAATTTAATTTAATTTAATTTAATTtatagatttaaaaggatgtcgacattgtggagtttctgggtttgggtttgggttggggagg
c44116.graph_c0	2690	p3	(TTC)6	2613	2630	taaccctgaataataggtaccacagcccatgtcaacagaaaagtactccagtatgaccagccccaaaagaatgcaatacctcccttttcatggccaataattgcggtccagatgtcggcggggacgaggatgatgatggagagagagcagaaccacgcgtatcccaccgtgaacaacacgtatcgaggcacgtcgggtcccgcgaagtagcgcagggtcaccaagaccatgccgagggttagagggagagagatcagatagaaaaccaacatctctccctctctttatttatttaccgagTTCTTCTTCTTCTTCTTCagtggagatggtctgattcgctcttcttgtttgattctgttccttgggtggatttgagag
c44127.graph_c0	1078	p3	(AAG)6	1	18	AAGAAGAAGAAGAAGAAGaggcgggaaaaatccaggtggaggaaaactccaaccctggaggaaatcaagaaaaagagggggaggaccagttggattttcgggttcgggtgctacccgacccgccggcagtatgccgaaatggaggagctagctgaatcggcttcggcatcctcccaatgctccgaaactgacaccgagagcgccaccgataactccgaaaccgacaagtccgaaaccaacagtaacaagagtgtcggtatcggctacgcccataatcgccgtagcagcatctcgtattaccgcatgcacgacccccga
c44141.graph_c0	1038	c	(CCA)6ccttcaacctctccatattctcctccctagccccttccttcttattcccaaaaccatgcatttcattcccatctcctactgaactcaccacaatgaactc(CCT)5	897	1029	acaccaccttttgtttcgacatatataaaaacattaataagatcaaaaaggtgaagtgcccggttcttgtgattcatgggatggatgatgatgttgtgaactggttacatgggaacggtctgtggaagctgtcgagagaaccctatgagcccttatggatcaaaggcgggggccactgcaatctggagctttaccccgactacattcaccaccttgctcgatttatccatgacatggagagaaccaccaccgccacccggctcaaaaagatccggcagggactcaaaagaccaacaaagtCCACCACCACCACCACCAccttcaacctctccatattctcctccctagccccttccttcttattcccaaaaccatgcatttcattcccatctcctactg…
c44145.graph_c0	2055	p2	(CT)6	456	467	tgggagatcaaaatccgttctgcataaagtagggggggccaccataactccaactcagcttttcaacaatcctatcaaagcgtcaaaggatttcgtccaatcctacgggcctaggatacagcttcaggaggggcccatggctacagctcaaggtgatggacagtatggagtgggacaaggtatggggcagatcgtcagggtacaagctgagctgggagtgggggtggggctcgagcaaaagggtacgcagggatcaggtatgggaggtgaaggaggcgtacggtttccccccacctctccCTCTCTCTCTCTttcatttcgtcttactggcgggaaaccgtacgcctccttctctctcctccgatccctttctctctgtagggttttcaaaaatccggc…
c44148.graph_c0	1406	p3	(ATT)7	1384	1404	tcaactcccgaaaacgcttcggggttgagggagtagaacaggactcccaaggagaggtagacgaggaggaggagggcggcggacttgaggatagaggaggaggaagaggatgtggaggatgaggaggtggagtcggtcggggaagagtggatgatggtgatggccggggcggttctggcgcggtggagggtggacttgaaggggaggtgctggagggtagtagtggatgaggggaattcgtcgatttcggagatggggagaggggatgagagggttgggagcagagggtggtttgcgtccATTATTATTATTATTATTATTat
c44160.graph_c0	2942	p3	(TGA)5	2747	2761	ctcaactaacacagctccaatctctccaaactcttctgcaacttcaaaattcaattcgtacttcacttcattctcatcttggctcatccgatgcgcatacccttttattgtttctttctctaatccagtcttgggatcaaggtcagcgctaacaagctccaagaggattgatttaccaaacaaatcagttatatcatcgagtccacggtccaacccaaggttcgacaacaacccaccaacggccacttgaactgtcacaacagttttaacacttgtgattgtagtctgatctgaagaggtTGATGATGATGATGAtatagctttaatggtggtactatgattactattaacgtagcgaaagcaaacattttgttttcgcagcgaagactgttttggtcg…
c44171.graph_c0	1389	p3	(TCT)5	1	15	TCTTCTTCTTCTTCTtattattattccttttctctttcttgcaacaaatcccggatcaaaagaaccatcatcaccatgagtgggatagatgatgatagcactccatcgttcgagatgccgagatctgtgatgaagaaagtgctggcaaaggcccaacgtgagggtgatggagccacggttagaagaagcattggaaggccggagctgaagaatttggatccatttctcatgctggatgagttttcagtctctaaacctgctggatttcctgatcatcctcacagaggtttcgagactgtcacatacatgctagag
c44181.graph_c0	1127	p2	(GA)6	1081	1092	gttgaaaggagttcgagtgtacacggttcaacagaaaagatgacgatcgaccgtgcaatcgatcagtcatgccttgggagtggacttgacatgttgtggtcgatcgacatcggcgcagtgtgttatttgagctgacgagtttaaggcacaataaatgtatttgtgtttatcttttaggatttgcttggtggctatatatattacagtagacttgaactttagggttttcaagtgttgatcgaggtgagccgttatcattgttcagcttcaagaggggattgtgccgagtatttcaaaggtGAGAGAGAGAGAtagagagttggaatcttttttgtaatctttgtatt
c44205.graph_c0	1496	p3	(GGA)5	1413	1427	tcgggcatgcaaaccgtctcatccggctccctcgcattctcgatcgtcctcggcaccatcttctccggcggctcttcgccgagctcgacggcccttttacgagcggcatcacgcgctttggactgcttcctcttctcgagcttcttctccttcttaagcttggcgtggaccgcgatgcgcttctctttgttcttgattagggaggggaggagcttcggcttcttctccttggtggtcgttgatggggcttcctcttcgttttctgggtttgagatttcggagttcttgcgtttcgccattGGAGGAGGAGGAGGAggttagggtatgctagggttttgagagtgggtcgggttttgaatggaggtaaaattagatagggggagg
c44224.graph_c0	1106	p4	(TTAA)5	117	136	gtgatacagtaagttcttgttcaataatcacttgtcatgaaataaatgtagatagctatgctcacaacaaccctcctcctaacctaaccctctctctttccaaaataaataaattcTTAATTAATTAATTAATTAAgctcttaattaagagtaaatgaacaaaccccacaccttccttcttcactatttcaatctccactcaccaaataatagttcaatttccaaccaacttatgaatagtacaatttatcaataatcatataaaacattgacagtattcacaggggcaaactcgtcatttaccctcaccacaaactcgaacgcattgccgcgttccgacacaacgaagaaatcaacccatcacactccgtaacggcgccgtcattccacaaccgaacc…
c44228.graph_c0	3005	p2	(TC)7	135	148	tctccacttacaactgatttcagcttgcttttcaccctcccaaaccatttgaaaaccccaagaaagaggcccatttctttcagtagtcccttgatagggatgaattgagaactttcactctccgcattctcattTCTCTCTCTCTCTCcaaaaaataaaataaaaaatccagtcttattattcagataacaacaaaacaccaaaaaacctggaaagccccttccatttcactccctttctccactttccctccttcaaatctcaatctcttcttcaaaaaaaattctcaatctccaattccccttttcttgccttgtcctaacctggggtctatctggtttttgtcctttttgggtatttgcccccttgttcacatctttgattttgaccatttgggga…
c44276.graph_c0	1005	p2	(GA)10	986	1005	agaacctcagactcaactttgtctagcaagtttgcttttgttgctgagatatacaatgcagaggcataggttccaaatgccccaaacataggcagtggcaccttaaccttcacttcctttgatgctgtttcagttgcataattccttgaaaactcagaagttggaaaaccagggcggggacgttcagaactttgttgaagaacggatctctgcgtaagaaccgattgggatctcagaatcttatggagaagagggagacttgatctcattcgcccagccaacgccattagaaaccctagcGAGAGAGAGAGAGAGAGAGA
c44296.graph_c0	1835	p2	(TC)7	226	239	agcgaattttgttcagctactcaaacaagaaacatgtgcggaatatatagttgtaaggtgtgtttacagtcaacttcaatttgttcgacaactttcggagtctaccaacaatcatttacaaacacaacagattgttgtctagaaccaatcacaataacgtcataaatgaataagtgcagtcttgagttgagttcctgcaacaatacaattcactgagttttaaaaTCTCTCTCTCTCTCactcttaactaacatgagcaatgtcgaaattgtctggaagtctgaatgtctctgcagccccaaacttccttctctcctcggactctgcatctgagctctcagccccactgtcatgttcgtcttcatgatgatggctcgccgatgctggcgtccaggggtc…
c44304.graph_c0	1503	p2	(CT)9	8	25	gagctcgCTCTCTCTCTCTCTCTCTcatcatacaagataaatgctggaatgcagattttaggatgtcagatttttctttgagacaaaatcaaaggaaatcccattctcctggagccgttctagaagatccgtcgggccaaaaacaatccctggtggaaaaacaccacccttcggtaagttctgtcgttgactcaaaacaaccaaggcacactgaacaagaacgatcggagtggtcaagtaaccaatctcagggcctgaaaccctagttattatctcggtatcgggctttccctgattcgccacgctcgcattgctgtagccatga
c44316.graph_c0	1067	p3	(TCT)5	606	620	acaaaaaactcttatcttcccccaaactctatgttaaatctatgcttaaagtcgagttccattcggtcgtacggtgatagattttagacgctgtccagttcgagagtgtgacgtggtgcatgtggcaacttttttgtcgttgcatcctgagagaaagatgcctacacatattctagcacctggaagaggcgaaatctgtttaaagaagattgtgtggtacacaagccttgatgcaaattgtttggtttgtaatttggttatttctttttcttttcttttttatttgtttatttttctcccTCTTCTTCTTCTTCTccgatttcgtgcctctcaatcatattttgttttactgcaatgattttgtaactaaaagttgtaacaacatacaacaaagaatat…
c44322.graph_c0	1045	p3	(TCT)5	1021	1035	acagcctcctttttgccaattactgccttatgaagagcggtgaaaccatccttgtctacggaatcaatatctgttccacgctccaagagtttatccatgaaatgaatctggcctgatagtgtcaaagtatgtaatgggctccacttcaaagttgatattttggtgaggtcaggagtttcattctgttgcaaaatagccctttcttctggttctaacagcaattcgacttctttaacaagctcctcatactcagaggccgttgttgttgcgctttcgacggcatcctcttcgtccccttcaTCTTCTTCTTCTTCTccttctcctt
c44343.graph_c0	2740	p2	(AG)6	2715	2726	agcactgttttccacacaatgcgatgcattccaattgttgccatggtatatatctgtcgataagaaagaaacgttatctccaggccaacagcatggtacaatttcaggtgcaccacaaaattctggatacatacctccgtagtcaaaataatggtatccgggatccacggaaggaagattagggttagggatgtacggactataaccatgaagctcccacagaggcgatcctgctggcggaattccaccgcgatcggccattgaattctgagagtattattaggggtttgaagggatgttAGAGAGAGAGAGgggaggttgttggc
c44354.graph_c0	2381	p3	(AAT)6	2183	2200	atgcaaatcctcatgatgaaagaatgggctgcaggtaataatcccagccgaagacattttgagaatgcctgttaattaaagaacccctcgaagaagaagagatggaaggtaggtttcaaaaccgcaatgtaatgtaatgtgatgtgtgagggatacaaacatttttgagtcaaaacatggatatcatagggcgcctgcccgattctcctcttgattgatcagagaatcgacgactagaattgcttgctaacaatttcaaggggggaaaaatatcacccaggctaattgttttgtttctacAATAATAATAATAATAATtatgatgtgatgtaaaaattgggaccaaaacaaaattaccaaagaacgaatgaacgaaccctagatcgggaaagttcctcc…
c44358.graph_c0	1138	p3	(ACA)6	1018	1035	tggagtcttcaccatcccaaaagtcttctcttcctattctgttcagctggaaaaatatggtaaattttggatagaaagattccgcgatggatgggagtcaatcacccacaagaaatccgtagcggctgtaatcttcattctcatttggaacatttcctccaccgtagctagaatttgggctgttttcatgttgatagtagcattccagttctacaagcaatatgcactggaatggaatgaagaggaagaagtagaagaagtggaagtggcagtggaagagaagactgtgactgaaattccACAACAACAACAACAACAgcaaccaccatcactacaaaaacaaaaaagagaggaagattctaataaagcagcaggattcacaggactgagtccaggagc…
c44379.graph_c0	2309	p3	(TCA)5	432	446	gaacactgattattcctttgaaaaatacaagcagatgcctacaaagatgacaaagttgaattttgtagcataactcttgcagctatatcccccgagcttcgggcaacaacagattcagcacagcataacaaaagccaacctgtccatacagtacatgacgatacaagaggcctagtcattcaagttctcattcatttgaaagaatttccactagtctgacaaatacctaatcactatcccattcctcatcaatctttttttttccctctgatttggcctttgttgccaaaattttcttctTCATCATCATCATCActaccactgtggtattcaagggcatctaatttagaaagcttgcgactgtgctctttctcatcttcagattcccacaagtcatca…
c44399.graph_c0	1712	p2	(GA)6	1628	1639	gacttcgcagcgagtccttttggttttgagttgttgagtgtcatcaagatcatgaaattgattggaatagtcgttgttcatggattgcgatttgtggtattgttgttgctctgatttctgttcttcgtccaagaacaacaatgtagcgactacgtcgttcaatacaacctcttcagggacttgttcttcggttcttcgccgctttttggtgatgatatcttcttcctgtgtctcttggaagatgctgtaaaaattagtgtaatcatctgggttgagaaacgaaaatggagagacttccatGAGAGAGAGAGAttggggttttgaaagtgtttgattaattgattgttgacagagagagaacttttaatagaaatgtgaaagcaga
c44442.graph_c0	1275	p3	(TCC)5	166	180	acacgctcccacatccactccacttgccccttatccctctctctctttcgttgttccatcgaaagaagaaaaggaaaacagagtgaaagattttctctaatggcaaccaccacaactctccgtctcctcaatctacactctaaccccattcctgctccttcatctTCCTCCTCCTCCTCCaaactctcgaaaccggtaattccacaacgtctccaacttcacccaactactctcaaacaagcagccactaccatcctcttcaaactctctccgtccgctgccgctgctcttactctccctcttctcaacccacaggatgctgttgccgttgggggggagtttgggattctggaaggccgcacagtcgctctcatccacccacttgtgatgggtggcttg…
c44447.graph_c0	1089	p2	(TC)8	867	882	tgcttccttccatgaacaatggttccaaagagatttttgcttcacctacaaaatcatcctctgtaaaggtgtccttatccatgagcttgatatggagctcaggaacgtcatcagatatagtgaatacaaaggtctcattccactcgggattacttccattccctgaagagacactactcttttgttcctgagtgcggcatctgaggacaacaaaaggatccataccagcgaaaaaatccgagtcttcgagggctttggcactgacgagaaggacttgaagcgttcctcgaaccatcttcgTCTCTCTCTCTCTCTCtttcgattgctatgatgcagtcgtcgtctccgattcagattcggatcggattcttcttccttcctccgtcttcttctatttga…
c44465.graph_c0	1284	c	(T)10gaagaaacgaaacatgtctcgtccgatggttttatttaaattcatcgaccgacgatacaagttgtatcgtctcactcaaaaat(A)10	56	158	ctaaaacaaaaatttacggacggaacatgttgttccatcgcacgcaaattttaaaTTTTTTTTTTgaagaaacgaaacatgtctcgtccgatggttttatttaaattcatcgaccgacgatacaagttgtatcgtctcactcaaaaatAAAAAAAAAAttagcaaaaaaccactgcacacatttcaatctattctatttctatacatgccattttccttaaaatattaaaaaacaccattgtggatgctctaacaaccccaataaaaaaaggtaaaagaaaaaaaaaaccataagacaaccaacggacggttgagattataaagcagcctttaagattactgcaccggtgatcgcactgtgagtatggtggtgctcgccctcgtacgttacgatgagca…
c44496.graph_c0	1996	p3	(GCA)6	1	18	GCAGCAGCAGCAGCAGCAgaaaaagccgagagagaagaacaattcaccgccgcaccagaacaaccaacctcgcagcagtcagaacaagaagaaatcgagtggatctgttccgattgggaagaggactgatttcgggtacgcaaaggatttcgagagcaaatattcgattgggaaattgctgggccatggccagtttggatacacctttgtggccactgataaagaaaccggggatcgagtcgccgtcaaacggattgacaagaataagatggtccttcctattgctgttgaggatgtcaagcgggaagtgaaaattct
c44508.graph_c0	1554	p2	(GA)11	1533	1554	gttccttttgccgccatgagaacggtagcaatcaacaagaagactcgaacaaaaccaagtaatgagtgcaaaagcgaggagcacagtcggaccaaccagccaacccaactgagctatagcccaagccagtgataacacaccggaaccaatcactgccgttatgatgtgcgcacttgcagtcaccaatgtccctgttcgttgtcggccatcattgtcattgaagccttggctgtgtccggagatctctagcgcttcatcaaaggaggtggatttggtgtgaggagccatgagagttttgttGAGAGAGAGAGAGAGAGAGAGA
c44533.graph_c0	1170	p3	(AAT)5	3	17	aaAATAATAATAATAATaaaaaattgtacacctgaaattattcccaataaatgaaaataatctaatatcaagatcacagatatatatgtttaaacgaacaggtcatgatctcccctgactgatattattacaacactaatcccctcttcacttgaagtgttcagttgagcttcactcggaaggatgtacttctaagctgatggcaaacatggcacggagcaggagagacctcttcgttgcactcttcgcacaaacagagatgtctgcacggcataatcaccatggtcgctgctctgctttcgcactccctacaaact
c44535.graph_c0	1023	p3	(ACC)5	106	120	gggcccccaaaaccaaaccaaaccaaactaatattctcattcctacagtactgttccattaatattgttcccatatggcctctatttcctactactctcagtgcaACCACCACCACCACCaactgcgtcggccgactaaccgcaaaacaggcctccggagacgctgcgaaaggatggtcaagcagcagaagacgcggttttatatccttggccgctgcgtctccatgctcctttgctggcatgctcatgatgtctctgactgataagttgttttcctttttcttcgatgatgtaaatacgacaaggaggagattttttagaagcaagaaggaccaaggttgaagaacaagatgcaattcaccttagtggatgggacgctgagaaaaaatgagcgaaaaa…
c44570.graph_c0	1651	p2	(GA)7	1637	1650	cttgttctttctagtagtagggttgtgaacctcattcgcaactctgaagatctcttggatgagagatcctctgatgggttggtggcggtcgctgtgccaagctctgcggacgcactcataaggcctggggcctggtcgaggcatcttcaacagtcagtttttcttcttgattacaaagaggggaaagaagaggaggaggagggcatgggtaactaataatcaaattaaatgaaggttaatgttgctggttgatagcgtttgggagagtagttggttgtgagcaaattaatggttaatgagGAGAGAGAGAGAGAg
c44605.graph_c0	3475	p4	(GGAA)6	1	24	GGAAGGAAGGAAGGAAGGAAGGAAtattcaaccattgatttcattgttgtttccgggattggtttccatttccattcaattccgcatacgacagctctctctctgtcggccgggttctcaagtcttattcctaaattcctatttccattcttactttttctatacaaatttggaaaccctacaagttatattttactgtatctaattcccttccctaacggtattaattgcagagagaatttggagctcgctggtgctacgcaatcaattaaattgaggtccagaattactgggtgctcagctgaccttggaattctctttcgc
c44633.graph_c0	4250	p2	(GA)9	1	18	GAGAGAGAGAGAGAGAGAgcgcaaatggccttggggatattgggagcctcctccaactcaagcctctctcgggtccgggttcgggtcctgcaggtccggtcctcagcgggtgggaaccttccaggaggggaatttgctccgttggcagcagtgtttagacggcggctactgacagggttggggactgcatctttggtcgcggttggcgcaaattttggaggggtgactagctttgtgctggggttcttgccggagtttgctcgtgggttgagactcgatgttttgtatccgattcaaggcttctttcgttgtgttgat
c44661.graph_c0	1419	p4	(AATA)5	1	20	AATAAATAAATAAATAAATAaatcgaaatctagggtttcgatttcatccaaattcgttcccttccttattcggatcatgactgaaaaccctaacgaagctgcgaatctctactccatgacgatccaccaagaccacatcgccggcgatgtcaaccctaactccggcgtcaacggcggcggagaaggctacgcggcgatggcggaggcaaacggaggaggagttgaagaagaagatgacgatgatgaagttgggatgatggatgaagatcatcatcagaatcatcatcaggagcatgatcatgatggggatttggggtcgg
c44661.graph_c0	1419	p2	(GT)7	1357	1370	gtaactatgtcaattatatacatgcatgtattatatgtatgatgattatatgagtcccttcaatttatagatttttcagtgctacgtcaatgtattttcccgtctgagattgagtaacctaaagtattttgcaaccggtgcttgttattttgtgaattgtgctcttgacggagtgctgagttgaatcgagcagtttagtccaactcaagttaaataatagacattggcatggtgatgtggtttatttcgctaccttgtagtcattattaacaatttaacaaattggaatgtgttatcgggGTGTGTGTGTGTGTtgtaatgtttttcactttcccttataaagtaagctgttgtttctctgag
c44662.graph_c0	1933	c	(CTC)5cgtttccttgtcagcgttagatttagattcagattcagattcggatgggaacggtt(GTG)5	1399	1484	ggcggagatgtggccgatggtgtggaagagtgctggaccgagaagggcaacaaagaatttcttggaaactttagggtaaggttggatgccggatatccaaagagcggacatccagagagagccgacgaacagctggaacgaagcgagaaaccatgggtaagggaacagattcagagctttcttgttgtagatgttgaagatgacattctgaaaataccacatcccaaacaccaccgacaactgcaatgtcgtcgtcgtactattttctgcattactactactagtattagtattagtcatCTCCTCCTCCTCCTCcgtttccttgtcagcgttagatttagattcagattcagattcggatgggaacggttGTGGTGGTGGTGGTGtgaatttgcgaaa…
c44662.graph_c0	1933	p3	(TTC)6	1772	1789	ggtggtggtggtgtgaatttgcgaaaattattatcatcatcatcaaaagaagaagaagaatttgatgatgtggatgtggcggtgagatgatgatgatggattggggatgtgaatctggctccgagagtgagaggggaacaagagtggccgccggtggagggatagtagtgatagtgggtgagggattgagaatttcttttgctgctacttcttgtggtgatggtggtgggactgagtcggttacgatgatggatactaggagggagagatgactgtaaccgtaaggagagcattttctttTTCTTCTTCTTCTTCTTCgattctgggtcgcttcttgagcttcttcttgcttttgacggcgtaggggcgaaccatggctgctaaggttagggtttcgag…
c44683.graph_c0	1429	p3	(CAG)5	8	22	tcataatCAGCAGCAGCAGCAGcaattcagtaagttggcatttggagatcggcggaggcttcttgatctggtgaccagcaacattccgttcagggtttcggcggaactggagaatgtttccttgttccctaattgtttagaagaggagctgctgctgggggaacggacctccgcgctgattcagatgcataaggttagtggtggtgggagggtttgttggagggattcggagttcacgggatgggtcgaccaaagtagatttaattctaatggggacggggtaccttgtaatagcagcaacagtaatggcaagaagaggagt
c44704.graph_c0	1521	p3	(TCT)5	1427	1441	tgaactgaatagcagcaagagcgtccttgacctttttatagacattgataacccgaatcgcgtcgacacagtggtcggggttgtcgaggagctccagcgccttgaatccgatctggccatcgggatcgtcccctagggggtcgacgtaggcaatgaagttggagtatacggcgacggcgacgtccacggtaggtttggcgaggtcgtcggggcggaggttggcgatgccgacttcggagagggtggcgattatctcggggattgggcgatcgggagaagagaaggtcggcaacatcgctaTCTTCTTCTTCTTCTatctctgttctgcatctgccaaacaatttggatttttatttttatttttcccccaaatttgagtaagcgcaagggcgaga
c44710.graph_c1	1829	p2	(GA)8	1	16	GAGAGAGAGAGAGAGAgggagagtactgagtgtcgcactcatcttcagagacccaattcaggtttcatttgcatttggggaattagtcggattacccattaacccacaatccatgcatgtgtgaaaaaacgatgtgtttgtgatggggaaggacgagccttctttggtacctgagtggtacaaatcagtagggaaagggggtcacaatgcgaattcggatgacaatgttgatgggtcttcgtcgaggaacaggttgcatgtgattcctggtgataggggttctagaaggggtttggggagtgagggttatgcgagg
c44720.graph_c0	1779	p3	(AGA)7	1	21	AGAAGAAGAAGAAGAAGAAGAacaattgcatccagaacaagaaaaagaaaaagaaaaagaagaagatgatgatgatgaaggagaggagtcatcaagaaaccctgattcgagccctaacacaccttcctccttctccgtcggtgcctggaactttggaggcctgatcaagacgatttctacgaaatccgagtccgtgatccaaacctaccgtcgcgatctcgaagagttcagctctggattgaagaaggagacggcggttttcaaagaagtcgcttcacgtgtcgtgcaagatctccccggatctcttgaagtcggcgcctc
c44727.graph_c0	1221	p2	(GA)7	1166	1179	caactctaccaacagcagtccccacaggatttccaatgctgatatcaaaatagactttctgagtaactttagatagcggtgtggtctccttcaattcggatgtaatggagcgaccggatcgggtaagggacaggatccgagatgaaggcggatgacaagaaagtgacgacacgccggtgaagcttttccggaagctgagctgtacggacggcggagattcggtcctgctgcggcgggcgatggagagggaaggtcgaaagctggcttgggttgccgtgaaagaggagaccgccattagagGAGAGAGAGAGAGAgtgagaatgaagaagaagaagagataggattttggtttgcgg
c44730.graph_c0	1329	p3	(ATG)5	868	882	cccaacccaaaagggggttgatcacaccaaaaacttcaatatacagtcctgttgaaggaggaagcagcagccgaggctacctatcgactgtattcagcttggcaaagcaaaaggcagcagctggtcccagatggtccacaagcgatcaattaacattctcatcaaaaactgtgcagccatcagcaatcatcattggcagtgctcctactactgatgctgaagctgatgaattgcctgtgtcgagcccccttgttagtgaagacaacgtttttgctactgatgtcgttagaagtttaggaaATGATGATGATGATGtgtcgtcattactcaaaagttacgacaagttcagaattgagagagaagccaaacttgaagaatggcttcgagaagagggtgatg…
c44747.graph_c0	2173	p2	(AG)6	2152	2163	agggagattggggtcggaatcctgcatgaagattccgcaaccggggcaaacaaggaaggattcgtcttcatctcggccctggctgaagagggagcggttgttatgggttagggttttgggggagcgggtatttttggaagagcaggtgatggagagaggggcatttcgggaagaggtgcgggaggttgaggggcatttcgggaagaggtatgcgaggttgagggtggttgttttggggagtttgtggaagaggttggggttgagtggggtgaaagagaaggcttgggccatagaaagagcAGAGAGAGAGAGtgtgtggcag
c44755.graph_c0	3831	p3	(CTC)5	422	436	accagttgtgcggcaactgattggtaagctggaatctgtagtagattggaaggagcggaatttgatccatggtaacttagaagccgatctagagaagctgaagcactttctgatggtgaccactgatgtgctcgacgatgcggaagccagatccgtggaagataaggccttgtctgtgtggctgaaagatctcaaggatgcttgttatgatgcagacgatgtgatggatgagtttcaatttgaagcaggtcgtcgtcgacgtcgagatcgaggccgaatggttcaggttcttgaattcttCTCCTCCTCCTCCTCgagaaatccttttatatttcgctgcactatgagtcacaagattaaacaagttgtgaaaagaattgatgacctcgctgtagagaa…
c44778.graph_c0	2648	p2	(TC)8	9	24	tctctcttTCTCTCTCTCTCTCTCcggatctgcacccaaaaagagagagtttagttggcagaaagatccatctttggggtttcttcgatctacaaacccaaattcaagaaaaggtttttgtgggggataatgccggtgttaagattgatgggttttgcgtaattccgaagatggtgcttgcccttctgttgattctgctgtttctagcaataacattaagttcaacattgggctcatctctttcacctgaaatttctcccgtaatttggatggttacaccatttaggcttatatcagctcctgcaagttctccaggatatcatg
c44778.graph_c0	2648	p3	(TTG)5	913	927	gtcgccgtggtgaagaatggacggaagttaccctacatttggttccattgggagagaactttgataagattactgctttgttgatacatgacaggttttggcagaagaaagtacaaataaacagatctttatttcatgaatatgaagtgatatatgttcattacccaggactatctttctccccaccatcatcagatgggggaatctcagggtctgggcctagtgaagctgcaagtcaccaatatccgttatcagcaaatgttccagctggaaagactcacatgatgaatgccagaataaTTGTTGTTGTTGTTGcacttttttcatgtatagttgttttcgcgtgccttggattagctatttttgtgttgaaatcgctgaaaaatggccatcaaacta…
c44781.graph_c0	1370	p3	(CCT)5	118	132	aagggttaaaccaaaacccccaaatcccttattccacacagagcatagaaatataattaaaccatgtccggcgcctattaccaccagccgcctccgccctactaccctcctccgccgCCTCCTCCTCCTCCTtcctccttttaccccgactaccctccccctcccatccccggcgccgcccaccaccacccccctcatcctcctcctccttactacactcaccattaccacaccccggcaccgccgcctccgccacatcactactctctccctccgccgcctccgcctccaactcagcccgagattcagaacgagctccgaaccctcttcatagccggcctccctgacgacgtccaggcccgcgagatctacaacctcttccgcgaattccccggcttc…
c44798.graph_c0	1902	p3	(TGG)7	801	821	gccctactgttactgatattggtcccgaaattagggggttgttcgggggtggggggcacagggggaggacgagggggttcgactcgagcgacagctggcacgctgccgctgtcgttgccgaaaggggagggattggggttacggttagggtttttgttgacttgattttggtggagattggaggaagtgtgctgcatgaaattctcaccgacgttgacgtcgttgtagagatcgtcgtactcgtcatcgtcgccaagcatctcgtcctgggcgagggcagggatggcggcggcggcagttTGGTGGTGGTGGTGGTGGTGGggtgaagagggagagggaggatttgcagtcggtgttggtttcgccgaggttttacagagggtttggggagtttgcgag…
c44831.graph_c0	1169	p2	(TA)6	16	27	aaaaaataatatatgTATATATATATAttcgataattaagaaaattaaaaattacactataacaatcattgactattgtcatacgaagcatccagaaaaagagtgataaaattagggagaaatggcgagttcacagtgctgcgataacccaccgagtctcgctcccaactccggcgatggcgtcgtcgtcgacgacataggcgggctcaaggcctacaccgccggctcctccaactccagcctcgctattctcctcgtctccgatgttttcgggtttgaatcgccacttttgaggaaaattgcggataaagtggctgctactgggtt
c44833.graph_c0	1790	p3	(GAC)7	1769	1789	tgtaaaagctccacaacaagtgatggtgatacattaactcttgttgttgctacaaatagtaatccagcaaccttcacatgaatgtagttgaccccatctacattaaagacaggtggtgcttcctcatctgcttcatctcctttccaaaatttcactttgcgaaagaatatttctgcacttcctttttgcacttcaccgcgataatcacggaagacgatgttgtcgcctctctgagaaagaacgaagaactgagaaatcatggcggtgaaagtctcgccttcgatccaagaccagaactcaGACGACGACGACGACGACGACg
c44839.graph_c0	1014	p3	(AGG)5	8	22	gagaagaAGGAGGAGGAGGAGGagtaagttctctcttttctcagctctcttcggctattccagatccgacgtccacgtgaccggatcatctagaaggtcctcgaccgccacttcttggatctccaccctcattttcagaaacaggaatagagccgtcaaatcggcgacgaggtctcagtcgtcgttcgttcatgaacggggaatgtcgcccgatctcgacgatgatcggtccgtttgttccagcggctactcgacggagtcctcgtcgactaccggatggcggcggccggaaccgacacctgtccgtaggtttaattcttcg
c44857.graph_c0	1026	p3	(TGA)5	571	585	ggtctccttggaaagtgatatctttgttcctacatatgatggtaacatggccaaagttgttgaaggccatcgcagatacatgggctttagaacaacattcttattggatcgaaaactcctagttgagctgatagaccagtacagccttaggtctttgagctgggacgagttcgcaggatcagtgaaggcagctcattcaaatcgcatggggcaatcttctcagaggattgtgattcctgacagaccgaaggaagaagatttcttttatgccaatccccaggagtgcttagtatcacaaagTGATGATGATGATGAttcatggacttcttcctcttcgactgaatctatctagatgtctgttctactgtggatgtaggaaactctaatcctcttagactg…
c44889.graph_c0	1536	p3	(AAT)5	1449	1463	aatacattacattataagacccattgtgcctcttttagagtatgccgccactcggactcgaaccgagatgctctagcactgcttcctaagagcagcgtgtctaccgatttcaccatagcggcttacttgacttgaagtaataatagtcaattcgtgtgaaatcgtctaggtctagatttaaggattcaatatggtttagaaaacattagaactgatgaataagaacttttgaaattggatctttgagttttcaaaaatctttagcttagttagtctcatcataggttccgttttaaaaaaAATAATAATAATAATcaccctttgcgtaccatagaaatatataaatatattttttagtaagttctcccggaacggtgagagctcaaaa
c44912.graph_c0	2176	p2	(GA)6	286	297	tctcctcctccttcttcttcttcaccaccaaaccaaaacattctagagagagaaaccaaaaccataaaattctagagagagaaacaagcaaaaccatagcacccttcatctcatttcatgccatacgtgctgggactcaacccattaaaacccgagtcgtgaaaaccctgttttgaagtgatgaggagggggaggaggagatgggcagttgggtttctaagtgatggttggttgttttgattgttgaatcttttgagagagtgacaacggaaaggatatataattGAGAGAGAGAGAggtgggggatttatggaggagatgtctactgctttagttttgcctttagggatggctgtgtgtgaaaacccaatggaggttacgcggcttgccactatattg…
c44919.graph_c0	1083	p3	(GGA)5	741	755	cattaggcaagtattcgtagactaggaggttgtgagaactgttgctagtgcagtagccgaggagggagacgacgaagggggaggggggaatggaagagagaacggagagctcgttcttgaattcaagaaaagtgggagtgggatgggatgatactgagttcgtagcagtaatggatttgacggcgacggacttgccgtcggggaggaggccaaggaagacggaggcggaggcgccgcggccgagtaggcgggaggggtggaatgagttggtggcggagcggaggaggcggaaggggaagcGGAGGAGGAGGAGGAcgggaggggggttgggatagtcgaaggggagggtgggggaacggcgacggcggagtgagaagtagaggcagaggaagaggagaa…
c44939.graph_c0	1013	p2	(AG)11	991	1012	gcaaaagcctgggcttgcttgagggacgccatggcttggggattggagggagggataggaggcgcagggagggcctccgaggagagagtgcccatgaggccgccgatggcggctccctgggcggcgctggtggcggtgacgatggcggcctcgatgtgtaagggttggtttgagagccagagtctgaatccggattcgagttctctgaagcgggtttggagttgggttatcggatttgagattgggggtgggcccaccgccaccaccacccgagtgttcttgttctccatggctgagcgcAGAGAGAGAGAGAGAGAGAGAGa
c44976.graph_c0	1016	c*	(T)10(TG)8*	839	863	tgttcctggtactccaattaggtgtgaactcttcaatacaaatcttgaccaatatgtgaaaacattgatttaacttccagaggtaatgtttctgctgagagtggatcttatcgattcctcctacatcagcttgagagattgcaagaaaactattggtggcagaacttacaagttgctgtatagatttctggattagcctctttcctgcatgattcaaggccgtcagctattatggctactactgttattatttttttatgtctgaatcgcatatagcggaccttgccgtctccttcttcaTTTTTTTTTTTGTGTGTGTGTGTGTGttttcatgtatttccttgttctgttttgttaatcgtgagttttgtgtctcggtggactgttaatgcccgtctt…
c44996.graph_c0	1493	p2	(TA)6	982	993	cagtgagcacgcccttaagcagaatcggtaactttgtgatggtttttagccattctatgtccttccaactgaaagaagcatctaaggtttcggatgcaaatgatgcaaaacgattactagatttggaatccatttccactgatagtaggcctgccaagtttggtagttctggtacaatcagcttgtttttagtgtctgcttctcttcgacctaatctaggagtatcaactgtcagaatgacagccttgaatccattcttttcagccctcttaagcaatgttgctgaaatatctcgcctttTATATATATATAattgatagaagcgaatggcattgcagcttgaagcaacttcctcaattttgcagtttgaaccaaatgagagcaccattatcgtattgc…
c45001.graph_c0	1446	p3	(GTG)6	688	705	tgacacagaatgacaggcctggccttcctcctgctccagcctctgctattggtgcaataccgactgtccgcatcggtggggcccatttgcaggatgggtcccagtgccctgtgtgtaaggaggattttgagatgggggaggaggcaagggagatgccttgcaagcatgtctttcattcggactgcattgtgccttggttaaggattcataactcttgcccggtatgcaggtttcagttgcctactagcgatgatacaacaaggaatagtcagagattttctagaagaagtacaagagataGTGGTGGTGGTGGTGGTGgcagtgtaaccttattctgagtcagcggagtctccttctgcatctccaccaccttcatccattgtttcctggttgatatcc…
c45020.graph_c0	1670	p3	(CCA)6	4	21	tctCCACCACCACCACCACCAccgcctcctcctcctcgcatggccgttgaatcctcaaccctaacccctatcctcctcaccccctcaccctcttccctaaccctcaacctccaccgcctcgaatccttcctcttcctcctcggcttccacacctcttcttccttctcctccccccctctcctctccatcttcctcttctcctccgccttcctcaccttcggcatcatcaccccctcagccgccatctacttgtcgcgcttctctaactgttcttccgagtaccagatcgatcgtttcgacctctgctctctcgtttccgga
c45058.graph_c1	1609	p2	(AT)6	289	300	agaaactcaagagtgaagtgaagtgaagtgaaggagaatagtgagttaacagcagtagaagcttctcaactcgagtgctcgctcgaaaaaattagcaatgggtgcctttggtgttatgaaactcttcacctttgtttgtgtcattgtaatggtcaatgctgcgaagtttgatgagcttttcgacgcgagctgggctcaggatcatgtcgtctatgacggggagctacttcagctaaaactcgacaacttctctggtatagatataaaataaaatcctaaatctatttgATATATATATATagagagagggagagagagagttcgtaaccaacttgttctcactcataaaagtcatttgttgattaaccaacttgtcatcgatttccacaggtgccggtt…
c45079.graph_c0	1502	p2	(AG)6	1485	1496	aagaggctaagaaatgcatgggagatgggccactcagatctatagtagcctctgatgtactcattctccttcatgtactcaggcaactcctcatatgtgaccaactcgtatgaactttctttctcatcaaccctagagctactactaccactcttcttgcttttcttgctcttcttcttcaatgtcgtcttccttctcttgttgttttctttgagtagtcggagattactctcttccaactgccccataacttcttctatgtctctctctgtagtttcttcttctcttttgatcatatatAGAGAGAGAGAGaagggg
c45101.graph_c0	1735	p2	(AT)6	1644	1655	gtgattcccttgataagaaatggcaaattcaacctgttcaaaactcttaaaacatgcccatagcgtatgatcatgtactcgaatgtaccccaatttttttatggtgatcaccaacgaagcggtcgtagtcgaggccgagtttgaggatttgggagtggagggggagcccgagcgagaaggatgaagaggatggggttttggtgagggtttggcggagattggtgtaatggaagttggggtttgagtggtggtaatggcgtttgaacaggaattggagggaagatgggggcattgcatcaaATATATATATATgtatgtattcccgaacatggtaattatggataatgtttatacatgtattgtttggttgtttgcataaaaggtggaaaagt
c45104.graph_c0	1554	p2	(CT)9	1	18	CTCTCTCTCTCTCTCTCTtcatcaccaccaccatcaccatggacaaagtaccgtcggacccacgctcgaaacccctcatccaccgctctctctcccgccccgacgacgagctccaccacttccgatcctgcctccgcttcgtctgcatcgaccagtcccacacctggtgggcccacttgctatcctacgccctcttcttcctcctcgccatcgccgtccctatcatctcccatttcttcctcctctactccgaccaccgccgcccatacgactccgtcgtccagctctccctctccgccgcctcctctctcgccttcc
c45119.graph_c0	1821	p3	(AAG)5	1333	1347	cccgagtttcctcatcctggtcaggtagtctcaccatcttcacagcaacagccctctgcttgtagattcccctatagatcctgctatgtgcaccagaagcaaatttattcccaataaagagttgagaaagatcagccatccattcttcgcgttcaccccctgtgttcgactcaaacccctcaggatttgcaggatccaatagcatcgaccaagattccagactgtcccatctcctcttctccatgatttgcaaatcaggagagaggttattccttttaggtcgcgaagaagatgaagggaAAGAAGAAGAAGAAGgcagtgaaggtggaggaggagagggtaaggagattgcattggtactttccttctttccgatcctcaaggctcggaagaaacaag…
c45157.graph_c1	1383	p3	(GGA)8	220	243	ttttaatggtaccaaaataataaaatttagattaatctgtaattttaagaaaacgaacccatgaaaattttgccgaaaatcattcttatttctttcttgataccaaacatcaccaacatcatcacataacgccaactaaacttaagccaaaagcaacatcaactcaaaagccaaacatgacaatttgacaactctaattaacattatcaaaccatgcatGGAGGAGGAGGAGGAGGAGGAGGAgcatctaattaattaagcatcaacaacatccccaccaccctcagaagctgaagccaacaccatctcgggatgctgctgcaccactcctccctccaacgcgttcggccttcccaacgccttgagcgccagatgcgccgccttctgccccgatatcat…
c45171.graph_c0	1364	p3	(TCT)5	821	835	aaaaatctccagaaatgtcctcgaaatgcgcgtccaaaaactgatctgagatcgagctttccttgcacacacgatcggcccagaacagcgtatagcgttcggatctggtgcgggtagaacacggaacaccgaaacagccaatcagattgattctgtgcaccggatcccaggccagaacagcgaacacggttgtggatctgctgcggaacgaacaccgaacagcgatcggtgcgcacggatcttgaagagatcggacggcttcgatctgctcccgcccaaatcctccttcttcttcttcgaTCTTCTTCTTCTTCTtcgttcggctgagtagcgctcgagagagaggagtgacggcggctgcttcgttggcggcgactacggcaacaacggagtgcggcg…
c45173.graph_c0	1088	p3	(AGA)7	998	1018	gaggcctaccaggatcaaggacagaactcaattccacaaacctgtcattcaatctatcacgtcgcatcttctcacggcaagctttagatttgggccctgtacatgattcatcgcctgcccttttcctcgagcttgactcctcttgaaatccaacaccattggtagtcggcggcaaatcgcagaagctctcgagcgcgcaacgcagctcgccgtctccgacttcgtcgacccaatactccgaaatcggatccgaatccataacaaaatccgaccggattgggattggattccaagaatcgcAGAAGAAGAAGAAGAAGAAGAggtagctgcttcctctaacgtctacctctcaactctaggctagtattttcttttaagagagaagatgaag
c45180.graph_c0	1065	p2	(CT)9	1048	1065	tttctcccatgagaaagcttgcgcgctctttcagcatcaagttgggccctatattccctcatcattttatccttgtcggcctccagctcacctcttttcagctcatcctccttccgtttctttttgaactcttcccatgttatggtgtgagatttattcaggctggccaaacgagcagcatgccactctggtgaatgaaatgaaccatccatcattccgtcttcgacttcatcaggcccaccagcggccgaccccagcctcgatctctgcatggctttgtacgcctggttcttccccatcCTCTCTCTCTCTCTCTCT
c45182.graph_c0	1099	p2	(GA)6	1028	1039	aagtgattccaccaccaaacatggaccatttccttccaaaggcctttgaaatattggaagcgaaaaaagacgcaatcaacgcagagaaatagagtgatgaagtgaatgttgcaagcagttggctgttgaacttgcagtattggtttgtgctcttgtctaccttttctttttggtatactgatgggaagaacagaaatgccaatgccatagccgaaatgaggaagtgatgaagacgaagaatatcatcttccctggatactccttccctccatttgctcttacaattgctcctccagccatGAGAGAGAGAGAgtgagagagactttgaataaaaattggaatggaagaggagggtggttatgatacttgcaa
c45196.graph_c0	2184	p2	(AT)7	2012	2025	tggagagcccatatgcatgtgataagacattcgaggttaaaagtactgttccgtttagccaaccattcacgatcaacccctcaaaccctcctcctgaaaaggattatgatgtgtacttcaagactctaaaagtgggaataacagggaaagaagccttggagcagagtcctctgccagtttgaatcaaagttgtcttacacccatgctattattcatttctacaatattaaagaggtaaattatagggtaaagtctacttagcagtcgttaccatcttcgcttgtgacttccctttgctgcATATATATATATATgtgtcagaaacacactgattttctcatgatatgctgtaaatattacttacattcgaaatgaatgccttataatttatgtaattaa…
c45225.graph_c0	1686	p4	(AAGG)6	465	488	actcagcaagctgctgattacaatgagatagacagcataaagcttaaacaaaagcttctttaataaagaaacccaaaaagataaagaaaataaaaattaaaaaaaatgaaaagaggcgaaggcaaaagagagttatcttaggcgggtggttacagtttattcgcaccaccactgccaactccttaacgtagaggaaaagggctctgcattgcaatgttacaacaacaactagcctctaacttcctcttcttcacccccaaaacaacaaaccggcctcgaaaaaaggcctacaagactaacAAGGAAGGAAGGAAGGAAGGAAGGaacaccaccctccaacaatgacaaggaccgctttaaaataagccccttaccctgactacgtatatagaataatag…
c45240.graph_c0	1809	p3	(GAA)6	1675	1692	tcaggattgtagcccatggggaatttcaagaacccatatgggttatctggattctctggtggcactgggttttcgtcctgtttgccttccgagaagagggagccatattccatctctgggtcttcaccatcgtcgaacgggtcgagccacgggttcttcttcttggcattggtggagaagaggtagagtctttttgagagggagatgggtttttgagaggaggtgaatatgggttgggaggttggtgggatggggggtatggagttggggaggagatggaggaggtggtgggttgaagagGAAGAAGAAGAAGAAGAAagagtcgctgaatctaacgaaataaatgggctgcttttgagagtgattaacaaatcagacccggcccatttcacgtgctgt…
c45244.graph_c0	1196	c	(AAT)5atcttttacaat(AAC)5	362	403	aaatgctgtatatattacaaatcgataggatttgcaatcagttgaagactagattgaaaatggaagatgatacagagacattgttcagaacagacccaaccttagtgggtttggttcaaccacaagtgcgtatcgagatgagacaatgatgcagtctaaaatgacaatgaaattaaacaaaataaatgatgtgttcagtgttcttctcaaatacatagtagcagttcttctgaaatacatagtagtagcagccgcagcagccccttctcccatctaaaaatgaatgaaatccgacaagtaAATAATAATAATAATatcttttacaatAACAACAACAACAACtactactactactcaacaaacaatccacgtgacatccgcaatgtcaaaaaaattaca…
c45265.graph_c0	1091	p2	(TA)6	895	906	tgtcgattttgcataatgtgactttgggtgggaccgggaaggagtgtggggaccgccatccgaagattggggacggggttttggtgggggccgggacgcagatattggggaatgtcaaggttggggagggtgccaaagtgggtgcgggttcggtggtgctgaaggatgtgcccgcgtggacgactgcggttgggaacccggctaggttgcttggggggaaagaaaatccggttaggtcggagaggagggcggggttgacaatggaccacacctcgtggtctgattatgtgatttaaaaatTATATATATATAatcaatccactttgaccttgcttgaacatctggtgtggtgttgttgcttcctgggtttgtcggaatgtaaagagtgagctcaatgtg…
c45280.graph_c0	1287	p3	(GAT)7	1	21	GATGATGATGATGATGATGATgaacattcttgttggtaggcctgcaccacaagctcgtgtttcgcaaacaatccagtgaagataagaccccatgatccacaacccccatgaagttgggctgcctctagagggtcatcataccttagcttaagcgctaacatgttgaggcctatcagcacccaagccgaaatgaagccacacacaattgcagcccaaggctcgaccacagagcacccagacgtgatggctactaacccacccaacaaaccattgcaaacatcgagtgcatcccaatgcccaaccaaaaaccggcgtccgaat
c45285.graph_c0	1093	p3	(ATA)6	1	18	ATAATAATAATAATAATAaataattgtcaatctcatctcttctaacaaattttacaacaagggacagacagcacttgcgtccattctacaagatatgttcttgacacaacaagtgacctcaaagcaagaggagaaatcaagaccagttatataaactctgacatgcactagcacaaggtgagatcacccagcattttcaggtcttgccacgagcggttgaagggccttcacaacgatggtcatattaggtcggaagtcagattcatactgaacgcagagtgctgctactgctgccatcttggcaagtgcctttggtgg
c45291.graph_c0	1509	p3	(AAG)6	1	18	AAGAAGAAGAAGAAGAAGaacaaaatcaaccacagggacaccacaccagccatgctaattccatccccaaatcactctttcatctcactcgccacatcaaaccctaactctagttgcaaaaatccctcctctttctgtttccaactcccaaatttgaatcggataccccaatccatgcccactcgcaacaagtccccttatctcagagctgctctaatcgccaacccagattatttccaggtcggaagacttgttggaagctatgggttcatgaacatcaccagctattcatcattccaatctggggggctttcgagt
c45329.graph_c0	1022	p3	(AAC)5	1	15	AACAACAACAACAACaaaaaaaataaaaaattcaaagatgccattcatgacattgccaagtattttgttcccaccacctccatcgctattcgtcacggcaatgtcactgatcagcttcacatctctcgcaaacgctggcctctccgagatcagaggcatacacatgcgctactccaagttttggaacttgaacgctcccagtactaacaataaaaaggatcaaaatgaaagttcagatgcaaatccaagagtgaatgacagtgagataagtttttcaaacaggaccggaatgttctttctctacgcaccagctgc
c45333.graph_c0	1045	p3	(TGA)5	586	600	tgcttggaatccctgatccctccatcccaggttctagctgctcgcttcgcctcctattttttttgcctttccgccgctgttcgtcggtgcaactagggatttctctcattccctgtgcggatcttcctaattggatattctccctccatcaaagaaagacaagattgagttgaaggactttgttgaagcttgcaaatcctttattcccccttctcgcaatgctgatggtgtggtgtctcattcttctattgtagctaactctcctatggctagtactggattgaataatgtcattattatTGATGATGATGATGAagtgaatggcagtaccactttggagcagcctattctctcgtccattcaggtttcatcctcttccagtgttacagtgcctgagtt…
c45379.graph_c1	1218	p2	(TA)10	1	20	TATATATATATATATATATAagagaaaacagaagtataaacgaaggataagaagcttttttttcctttcttttagaacaggcttctacgtgaattagggtgaaggaccgagtcactctcttcagacacatacaactttcttgccaacatttctaccacagaacagcccgactaatgcagccggggcactctccaacccttcatccatgtcttcaatatatacaattttcccttgcttgtaatggttaacaatatagtccaaaaattgagggtacaagtgcaggtggtcatgctggataaagcccttcagcgcaactcgct
c45391.graph_c0	1775	c	(TC)6ccctaattttctttctttctcttcccttcttctggtcaactcctctttaatcgccttgtcctactcc(CT)6	64	154	gagcacacaattgaaaggcccagcccatttattcagccaatctcctttcatcagctaccagagTCTCTCTCTCTCccctaattttctttctttctcttcccttcttctggtcaactcctctttaatcgccttgtcctactccCTCTCTCTCTCTgttgctgtaatggatgaagagtacgatgtgatagttcttggaactgggctcaaagagtgcatcctcagtggccttctatctgttgatggcctcaaggtcctgcacatggatcgtaatgactattatggaggggagtcaacctcccacaacctcatccagctttggaaaaggtttagggggagtgataatcctccagctcatttgggttccagcagagattacaatgttgacatgatacccaagtt…
c45409.graph_c0	1530	p2	(AG)6	1512	1523	gttgaagtcaagttcctggcagaagatttcaacgcaaaagcgagaatcaagaatctgacaagtgggccagttgttagaaaggcgatctgcaaagtacttgctcttgtctttgaggatattggagtggcagtataaccaatcgtctcggccttcgacagttcttagcctaacaactacatcactggttgtccgatctccgatcttgacttgaatcttggttgattcatcgcccttccgggtcgcttcagatgctgacattgacggcgacttgagcaaggaagtgagtgaagaagaagtaccAGAGAGAGAGAGgagagag
c45413.graph_c0	1942	p2	(CT)9	1925	1942	tttgcatggcagcattgaatcagctgctttctctgctatgcagattttggctatgtaactttgtccaaaagtcagcagtaaggaaatgaaaccaagaatcatcaattctgccttaactttctcgagtgcttcatacatagcattcttgcgtctttccgtaaaccacttcccaatgtgatgaagacccttttcaagcaaaatggagattaaaacaatgatggcacaaactgaagcaacagcccatgtgggcgtttggtctagctctctagagttccctcctcccgctgccattacttacagCTCTCTCTCTCTCTCTCT
c45422.graph_c0	1039	p2	(AC)9	3	20	aaACACACACACACACACACcatcctccagttgatctcactgagctcgcaggcagccccagccaccagcgaaatggccgcgtcggcgctgcaccagacgaccagcttcctcggcaccgccccgcggcgcgatgacctcgtccgcagcgtcggcgacttcggcggccgcatcaccatgcgccggaccgtcaagagcgcgccccagagcatctggtacggccctgaccgtcccaagtacctgggcccgttctccgagcagaccccgtcgtacctgaccggcgagttccccggcgactacgggtgggacaccgcgggattgtc
c45422.graph_c0	1039	p3	(ATC)5	968	982	acgaccccgacacagccgccgagctcaaggtcaaggagctcaagaacggccgcctcgccatgttctccatgttcggcttcttcgtgcaggccatcgtcaccggaaagggaccggttgagaacctcttcgaccacatcgccgacccagtgaacaacaacgcgtgggccttcgccaccaacttcgcccccggaagttaaatgtgtttagcagccatccgtctgtccatcggacgagatatgcatgtgtacttgtacgtcgtggatcaacgtgtagctgcacgtactttgtgtgtttatttgtATCATCATCATCATCgagcgagcgagatgccctctccctagctgtgcgcaatgtaaattaattgagcacaag
c45430.graph_c0	3212	p3	(GGC)5	159	173	cccctatttccctttcaacaaactggtctctttctcttacatcatcttctcttctttttcgattttgatctcagatctcaatgtctggaagaggaccgtggggtcccggcggcggccgccgtggcggttctgatctcggtggtcgccgcggcggtagaGGCGGCGGCGGCGGCggtcgaagaggtggaccgccacctcagcaacagcaagttccggcgtcgatcgccgatccgagaacgcaaccgtcgagctcgcgtgcgaacccgacggcatcttcacagtcgatcaccgtacagacggagcgtgcgctaagcgcggaggtggagaagatggcgatcggtgaagcgagggaggaggagatggctgtgacggctagggacactgacgagctggtggcga…
c45439.graph_c0	1297	p3	(GAT)6	1250	1267	ggcggtgaggtcggaggtgcggtatgaggatcttgatttagatagacaaatataggcgtggttttggtgttgcggggagttatgatgacgtcggcaagagtagtgtgggttgtcgtaaagtttccaggttggtaatgttggagtcatcatgatttcgtgatcttccttctccattcgtttggattgttttcctcgtctttcttgattgtctttttctttgaggatactattggacttgagttaattttttttcttcttcttctctttttttaaagatgggagaaagggaacggggaagagGATGATGATGATGATGATggggccgtggaaatgaatgttgggacctga
c45444.graph_c0	1483	p2	(GA)8	1462	1477	cgatcttcctcccgattctcgtcggagctcgagatcctagccgccgacgcgtcggcgtccgaaccagaccgcggtaatctcgtcttcgttggtgacgtaggggaggacgatgatgacgtgtcgtacgtgccttctttctgggttttttgggtagagttggtgggatcggatctcagccgtaggattccttgccgcctgcgacgagcgatttgggactttttgccgagatcacccttaagtttttcgtctttcgtgcttagaaccggttgtgagcttgagttttcggccatggtgtttttcGAGAGAGAGAGAGAGAaatgca
c45446.graph_c0	3650	c	(GA)6aagagagagaagg(GA)7	1570	1608	ccttcaagtgtctcagaaacaacttcatcctcaccacttggagtaaaaccagaagctgaaaccttaacaatttccaacccccgaagctggatacatgttctgcgcagggtttgcaaagaggagaatgcggaagcagaagcaaatccgacgccattctccgatttggagatcgagatcgatcggatcggaactgaaggtgaagggcgactgaaagcggcgttagctaaacgaagacggtggtgaagagcgctgctagccattgctcttctctctcctctttctctctctaactcgggttttGAGAGAGAGAGAaagagagagaaggGAGAGAGAGAGAGAatggaggtggagagggttcgactcctaagcttagctttggatttcggattcgacgaagaa…
c45468.graph_c0	1121	p3	(TGA)5	8	22	atgatggTGATGATGATGATGAgaatttgaatcagagtgtgaatgggaatgactacatttacctcctccaccatgagcatgatgatgttcctcatggaagaaaaccaatcccaccatattcaccagaagccccccaacagaaacaattaaaagactatttgtcgatatttcctgagggtcaaagatcctctcaactgactcaagaacaatcagagcaccaacaagaaccaacaatactgcattcacataccctgaaagtacctcggttctacctcgaccataattaaaccgatggtcagcaggcagccgcgagataaacgaa
c45475.graph_c0	2497	p2	(TC)9	2480	2497	agggggccccggccgagccgcgacgagggcggcccggatgggcccggaattggatctggccctggatctgggcctgctgctgctaaggggtttggaccagtaagtggatgaagaggaataggggatagagagaggaaccaccagcattgtcagtcaaatttttttatttcttttaattcagtatatatttaagagttggcggggggatttaaagatcggagtgaaggaggagggtgggggtcatcttcttcttacttctttctttgtctctcttctgagttctgattatgttcgtgtctgTCTCTCTCTCTCTCTCTC
c45484.graph_c0	1464	p2	(TA)6	1373	1384	gaaacaacaggaacaacatgccaaagaaggcaaagaaagccaacagagtaagcaggaacaggaacagagtggaaatgaggcctaatgcttgcgtgaagtgtttacccgatcgcgtcgtctttccagaaaattttcattcaaagattttgtattttgatctaattaattttctttttccttttaatttacagtactaaagattgtaacccattttttctcacccgttatctccttcattttgtttaactggtcaaacaacatgaccagggaacaatgagaactgtatccgcagatttcgttTATATATATATAcaaaaaatattttggctagttggtcaatgtttgatgcaccactgtattctttatactgtattctttatgctgcttgttga
c45495.graph_c0	1661	p2	(GA)7	1623	1636	agggcttttcgatgccgatggagagggaggtgagggaggggcgcaggagggagagattgttgaggacgaggagcttgaagggaagggtgtgggggcgggtggaggggtggcgggagcggaggaagcggcggtgggagcagaggagggagatggaggtgacggaggaggaggcgaagaggagggtaggggaggtcaggcgggcggaggctagggcggcggaggaggggaggcgggagaggatctcggttaggagaggggagggcaattcttccattgttgctgtgaatgcgagttgcggggGAGAGAGAGAGAGAgttcggtgatttgtaaggaatgggg
c45505.graph_c0	1426	p2	(AG)9	1096	1113	gtcagcgaaattcagacaagccgatctccccctcagcgctatcgccgccacatcgtgtgcccgtgccgccatttcagcagttgggaatgtgccaagccagattctcgacttcttgttcggctccctcacctcgcaaacccacctgtcggtgttcctttggcgcactcctttgtagacggggtgccgcgtctcacggaatttggtccggccggcgcgccttttcgggggcgcagagtcgatggtggtgtagtaactgtcctcgtctgagccattgctgccgctgaagttgttttccattgcAGAGAGAGAGAGAGAGAGtgtgtgtgcttacaaggagaagcatggagtagtaacaaacaaggctaataaatagtagagcaaccgatgtagcaatccaac…
c45517.graph_c0	1094	p2	(TA)7	67	80	ggggtggtcagtggtatgatgataattaagcgctacttacctagagccgcagaatcttcaatcttgTATATATATATATActctcataaggtcttcttcaatccatttgagaagaaagtcctgcccaaggcaaggttatagttcatatcaaagaagaggagaatctccacgaagaatgggtgaccaacaagaagttaaaaaggaagaggagaagaaagaagaagagaaaaaggaagaaccaccagaaattgtgctcagagtggacatgcactgtgaagcatgcgccaggaaggtcgaaagatcacttagaaaatgtgaaggtttggaagaagtgaagacggatagcaagctgcaaatggtggtagtgaaggggaaaggag
c45517.graph_c0	1094	p3	(AAG)5	741	755	tctctccactccctaagccacctgaagaagaggggaaaaaagaggaaacgccaccaccagaagtgacgacggaagagccgaagccaacaaccgttgtgttgaagattcggatgcactgcgaagcttgtgcccaggttttacaaagacggatcaagaaaatggaaggtgtggaatcagttgagactgacctaagaaataatcaagttatggtcaagggcttcgtagatccaactaaactggtggagagtgtgtacagaagaacaaggcgacatgcttctatagtgattgacgaggagaagaAAGAAGAAGAAGAAGcgaagaaagaggaaccagaaaagaccgaggaaccagaaaagaccgaagaaccaggtgatggagagaagaaggaagaggaagaga…
c45518.graph_c0	1200	p3	(CTT)6	1	18	CTTCTTCTTCTTCTTCTTcagcatctgacctctttactttttctcgaaagtcaaacccatgaagcttgattgaataatacttctagaggatttgattgttgaccccaaaagacaccccatttatcactaaaggtaaataaagaaaagaccaactgaaacaatccttatctagtctcatcatctaccttcccttttgcctgaatctctgctaagtttgagttattcaggtactttaccttttcacactttctctgaaaattcccttttccaaaagtacccatttcattagattcatttactatttgaagggttggtgtt
c45537.graph_c0	1859	p2	(TC)10	1840	1859	agagatgccatcaggttgatatcttccatatagcgatggtagtggtctgcagcgacgtctccattgctaccatcttgtatcttcccaggtaagtgtgtgaaagtgtcccaattgctagcacccctgttaccttctgcaactgctccttcaatctgaaaagcagaagtggaggtgccaaagagaaatgtgggagggaattgtccacgctctatttcggctgcaacaccataactgcaagagagaagctgattaacaactactatcactgctatcacaggcgtataattcatgggtttcataTCTCTCTCTCTCTCTCTCTC
c45552.graph_c0	1015	p2	(GA)10	1	20	GAGAGAGAGAGAGAGAGAGAtgagcagttctaacggtagcgagagtagtggtattggtagtatgcaagttgctccttttgtgtggaaaacgtacgggatggtgagcgattcgcggaccgatgggctgattcggtgggggagagagaacaacagtttcttggtgcttgacccttccgatttcgcactccacctcctcccttcttactttaagcatgctaacttctctagcttcgttcgacaactcaacacttatggtttcagaaagattgatccagacagatgggaattcgcccacgagtcgttcctccgaggtcaaaccc
c45553.graph_c0	1300	p3	(GAA)5	1	15	GAAGAAGAAGAAGAAggcatcactccatttctcattagagtttggtaagggatgagctgcactcaggctagtttcctgctgcccaaaacggagcagcgggtgcccccctgccgtacttcctcatttcaatccttgaatgtagcacacgcttcgtatttgaatgtatgcgcaatccctaaagggaaaagcgatttgagctttccgagattgggttatgacccgttaaggagcagaaggggtggtgctgtttgcatggccagaggggattccaaaggtggaagtgaggaattttcatgggactcactgaagaaagca
c45630.graph_c0	1361	p2	(TC)8	470	485	tatctaaaccatattaatggaaaaagcaatttcgattaccaaggaactaacagaattttaattcagataaccttacatcatattatcatgattattgaataagaaaatacaaaacttttagaggacaaaagaagagaaaagagaggtgtaattgcaagtggattaggccctttagggtggagagagaatgtaattgaacatattcccttcctctgattcataagaattacattaaggcatattgctaagaaagccgcagcttaatagaagagtagacaaatccaaaaatacataaaagttTCTCTCTCTCTCTCTCtgaagaccatcttatcttgggtgaccacaaaagaaaaatggatgagtagcacatgctgatcatccatttttcttttgccaaac…
c45644.graph_c0	1048	p3	(GAA)6	1031	1048	agcattccaaacaaatatctgaagttggttctttcatttgttttcctccttttcagctgtacgatagataacacaccagaaatttgagagttctatgtgcatgcgtgggccgggggtgggtagcttatatgtgtaagaggtgtagaaggaagctgatcgagaagtccatatttgtaagccagatatgggtttgatttgtaggtagatcttgttacgatcccgatccgattgagcgatggatcgccgtaactcctaatagcctccatgaatcaattaggaacaagaaagaaacagtagaagGAAGAAGAAGAAGAAGAA
c45646.graph_c0	1480	p2	(AG)6	1361	1372	agtcacatatgcaacctgagcaaaatcagattctctactctgcatttcaacatatactatatctccagaaaaagagaagaactctttaatatcctgctgagatgcagacagcgatatattgctaaccttcactgttttcatcgacatcaggccgtatccgacgaagatctactgaaaattgacagatcagcggcgcagtggcgatgagggttagggtttgggttcgaagacgagacgagacgaaacgaaaatgataatgggggaagatgttgagaaaccgagcgaaatggtgataaagatAGAGAGAGAGAGaaaaagggaaggtgtaggtgtaggtgtagtggagttttccttaaaacaaaaaaaaagggggccacgtaggatgtcgtatttcagcgg…
c45670.graph_c0	2067	p3	(CAA)5	1005	1019	cttggcttatgtcatctcgttccttccctattactggcgtgcaatgcagtgtgtgagacgctacgtagaggaagggtgtgatgttacccacctagccaatggtggcaagtatgtgtctgccatgctggcggcagcaaccaggtggaagtatgccgtcgatccttcaccattttggttggcaagtgtcatcatagtgtccaccatggcaaccatctaccagctctactgggattttgtgaaggattgggggcttttccaactcaactctagaaatcggttgctcagggatgacctcattctCAACAACAACAACAAcatctactatgcatcaattatcatcaattttgtgcttaggcttgcttggatagaaaccatttgtggcctcagcctgggccctct…
c45678.graph_c0	2263	c	(A)10g(A)10	1	21	AAAAAAAAAAgAAAAAAAAAAcccagataattaagcaagcaatcatggctcaaatgaagggaggtcaagtaacagagtcagaaatggccgagaatcagccacaaaaggcattcacggtacaaatttcattaccctattgctttgttttcttcacttattcatgaagttttgctaagacttgaagctgtactggaaatcgctgctttaatttcagcagaaggcgcagatgagccacgatcagttttgcgattccatgaccgcagaaagccttcatcaccactccgagtctgttatgtcagcaccagcgaagaacatgatgcc
c45678.graph_c0	2263	p3	(ATT)5	758	772	gtattcacttttaatgttccataagccattctgccataagaaggctgaagttattgtttgatatctctttatgtactcaactatcaaaacaaattgtaacaaaaatctccacaactatgtgttttaatccccacaaatacatattgctcccgtttttgttttctatcgataagcttcaaccattattcatatgatatcacaaggagaaacataaacacaagttcatccagattttgttctcgatatactaactgagctgatcgtggaaagatatgatcacatgctaaatgcttgtttttgATTATTATTATTATTttttttctttctcctaaatgatctgaagatatatcaactactcaaaagaaatgacagcagctgcttctacttgtgatgcgagtg…
c45706.graph_c0	1651	p3	(AGC)5	800	814	cagcgagttcagcgaagaagaaatgctagagatacgtaaagcttttgtcaccatccatggggagatggtacttctgaaaaactatagttcccttaactttgctggacttgttaagatactgaagaaatttgacaagaggacagggggactgctgagtctgcctttcacacagcgtgcactccaccagcccttctttacaacagagcccctgacagggttagtgcgtcagtgtgaagccaatcttgaactccttttcccactggaagaagaggtcatagagtcgtcaggcacaacaccagtAGCAGCAGCAGCAGCaacaagagcacaagacaagtactctagtgttgatcataatgatcaaaagagttgtaataggaagactactgaggaggcatcatc…
c45726.graph_c0	1239	c	(TC)10tatgct(TC)6	1	38	TCTCTCTCTCTCTCTCTCTCtatgctTCTCTCTCTCTCtgtctcatgacatgtcaaaggcaatacttggttcaccttgcttcagtctcaatacccttcatttcttcatgcctcccttcatttcttcatgccttcaatcccagaagatgagctttccattaatagtttcgaacaaaggatttggaggaatctctggaagaagaatgaacactgtatcttgttctgtttctaaagatggaaacatgaagtcagtggagatggacattagatttcccagagattatcctgagcttttagaacaggcaaaagcagcaactgaattggctttcaaagacaaca
c45738.graph_c0	1087	p2	(AG)9	286	303	gtattatattagtctaatgcaacaagtcactaccactaccaaaattgaaacacgtgccacaaacccatctcaaatactattcaactacaaccctcgttccttctccttaatttctcttcttaattaattatattctaattaacatcctctaaattatacaaacattcagaattttaagattgcacatatgatccataaaatacatctcaagattcctttattacctaatcattacaaacagctgctatttctacgagtacagatccggatccttttgagtactgcAGAGAGAGAGAGAGAGAGtttagcacgcgcgagatccaaccatgtatcagtattgtaattgtaatgctgggcaactagatttgtgtactatactctctccagtagaaaaactat…
c45781.graph_c0	1412	p2	(GA)8	1	16	GAGAGAGAGAGAGAGAgtgagtgaaggagagttttaatggcggttcaggcgcagtacctctccaacgccttcacccctgatatccgcataaggatccagaccgacaacctcctcgacgacctccaagttcttcagcctcagcaccagatcaatgccgtcgtcgtaaacaatccgcccttcatcttcaacgacacggcggcagccttcagcaatccccaaagtgagcttacctgtaatctttccggatccaagaagcgacacagagacgattcctccaccgtccgcatggccaaccagcagtatcagcaagctccga
c45784.graph_c0	1120	p3	(GGA)5	568	582	cctcctcctcttccttacctctactcccctcctcaaagctatgtccattggacccaaacccccgactcccacatctacacagctaaccttcctggtataaacaaatcatcaaacttacaagtataagactacttgaaacacggtggcttctgtatctttgagaatatatatataaactctattgtttgttacttttttttctttgattgattttgtgtttttgtttgtaggagtgaggaaagaggagataagagttgaggtggaggatgggaggtacctagtgataaggacagatttgttGGAGGAGGAGGAGGAtgaacttagaggggaggagcagcggttgcggagttttgagaggaagttcaggctaccggagagggtggaggtggacaggatatc…
c45785.graph_c0	1422	p2	(AC)6	1105	1116	tacactcatttcctgaacaggttttcttagttgtccaacattataactcataaagcatggtcggttcacaactccaccatatcaaaaactcctttcaatcacaaatattctataagcacttctttaaactttagttatataactaatgtttgtcataatctctctagcttgataactgatagatcaatgttttaaatattggctgagaccaagaagatatacccattgcttctccgtttttggccaaataagatgcttgcctgaaaagtaaaaatgcaatataagctgatactgaagctaACACACACACACatgactaaaaaaataaataaatccaattctaagcaattgactaaatattttaaccacttttagatgccatatccagaaccctataca…
c45815.graph_c0	2971	p2	(AG)7	65	78	aataaataaacaaatcctggttttttaaccgatgacgttagagagagatataaacatggaagaaAGAGAGAGAGAGAGaagaagcagagatgatatacatatcttgggtttggagaagaagggaaaggtgaagaagaggaagaagaaagagagagaatttgctttaatttcttattgggttttgttaaaattacaaatctgttcaatatgatatcaattttataagaatcaatttagaaacccattggattgtttgtccgatcgattcaaagaggattgattattgggttgttcaaaaccgggggagctcggcatggcaaattcggatgttctaactttaatatctgttaagaatttcaagcattggattgaggtttt
c45819.graph_c0	1491	p2	(AT)8	1438	1453	gcgggaaggccagtgccggagaggggctcgagtggggggtgctcttcggatttggaccaggtctcactgctgaaacagttgtccttcgatgcacctaatgcttggccaaatatctgtgtgtattaatttcttccaaaaaaaataaaaaaaaaatatgtctgttaagatatttggcagaaaaggaaagttactatgtttggaagatgatgtttgtaagatgtgtttagtatgttggttgttttggagtgatcctgtttcagtgatctaaaaacgttatatatatgaacgtttaaagcatgcATATATATATATATATctcattacagcgacagagatatcagatatgtatccaaa
c45865.graph_c1	2327	p3	(ACC)6	159	176	cttttatcatcatcttccacctcctccttccctccgaatcgacatggatccttccgatccccaactcagacactaccaaaaccaatacccccatcaagaccaatctcatccgtacgatccctcccaatcccaatcctatgaagcctactacgccgcttACCACCACCACCACCACCagcaacaacaacattacgagccctccgcttatcatcagccgtcggccgtggtggaccccaccacccctcaaatccatcacggctactctgcacagccggatcagcaccatcctgcgccggcggcggagttatatggtggtggggcccaccaccaccatcatcatcagttgtatcagtacccggtgagtcatcattatccggtggtggagcaagggcaggtcgc…
c45890.graph_c0	1309	p3	(GTT)6	1111	1128	ttcgaccactaatggataatcttccaacagtttctgcatcttaattttcctctgtgccgggtcggtctcctcaaccgggtcagggttttggtcaagcatttcccttattttccttctcatttcctccctctcctctttcgtcctgagatacggatcatttcctctatcctcctcatcattgtcactgtcactagagtcatgtacacgggctcttgtgttattcttttcatgggatctcaccttccgagtaggaaatgtttttggcgtaaaaatggtagatttggatgtgaagtggaagtcGTTGTTGTTGTTGTTGTTgctgttcttcgatatgaagggccgttctcttagccccgcagccgagcaaccgaagagcaatggagactggagagccatttg…
c45891.graph_c0	1459	p3	(GAT)5	397	411	aaagatttctcgggctctcttcagatttctcctcaaactgcgatccttcttcgtcttcctctgtttcacaccgtatgcaacggtggttcaacggatcgaaaactgactcgatgcgattgagatcttcaaggcctggatacggtgtgaaatactttggattccttcatatagatcgctgcttcttccttttcctcttcttaagaagtactactttgagacttcagagtccgtgcttcgtgccgctttaagattcgagctgtacgtgccgatccatcactggcaactgtcgacccaagacaaGATGATGATGATGATgcgtcgaaaaagacccggcagcaacaaatctaagccgtccgtattcaacatctcaaaaatccggaaagttcggatcatcttcga…
c45893.graph_c0	1218	p2	(TG)6	854	865	caagaatctagctaaaaatacatttgatgcaggctataatccctttaccccacaatggaatactaacttaaacccacctgatattattataagattttgatttagttaggatttatcacatgatattttaagatagtaatattaaagataagtcttattttctttataaaacggaagccataatattcagtgtttatcttgccatagaaaggaccttcctgagcatatttggtaacttttattagcattggtttcagtaggcagcaacaccacaatataagtggattacatagaaacaaaTGTGTGTGTGTGtatgaatattcccattaatatttgatccatagttgcaaaatgagatgtggatatatatagagaacagaaaaggacaagagaatacta…
c45895.graph_c0	10950	c	(T)11cattcccggtggtatcaaaatgccgctgtgtctggatatcttatctgtctctccgggaaaatgaatatctccagaaaatattttcagttccatac(T)11	9798	9914	ataggaccatttttttcttggtcccaattcaatactaagcaagtccgaactaattgaatatttgtgtgagaaattcctcgaattgactttccatttccataaagaatataattgacaactctaagttggacattttctttttcctgcaagagatcttgcgggaaaagttttgcaaaatttatcccatcagctatttcatatgtgactacaggacgaactaaaacaaaatacttgttttttgtgggtgtgatccgttggacatagatccaattttgcaaatttttggattccttagcattcTTTTTTTTTTTcattcccggtggtatcaaaatgccgctgtgtctggatatcttatctgtctctccgggaaaatgaatatctccagaaaatattttcagt…
c45904.graph_c0	1765	p3	(CTT)6	1	18	CTTCTTCTTCTTCTTCTTcatcagtgggttcgaattcttcaccgttttccttcaaaaaaggcttcaattttgcatagtaattggattggagtttgatggcacaatacctgaatgacgatttagagtacatcgtggaggactactttgacgtggctgagtttgatgatgatgaatttgaggagagtgagcaacgaagggaagattgggagggttctgacctagaagaaggcgtggacttgagcaagcagaggactgatacttcagcattccagttccgaactgggaaagatatgcaggggataccatgggagagattga
c45909.graph_c0	1640	p2	(AC)8	2	17	aACACACACACACACACtcacacacacacgcacacaacatttttgtaccagtaccaagcacaaagcaaagaaccattgtatctttcttaatttaccttattttatcatccaacactagaacacctttacaatatttctcaattgcttttgcttcaatgggatggttactcccttcaaacacccttgtcttaggcctcattcttgttcttcaatcattagcaggaggttcattggctgtgattgtagggttgagaaggcaccaccacagtgcccaaagacggcgcccgggcatcgaaggtagccaaccactttgtgac
c45916.graph_c0	1044	c	(TC)8(GC)6	205	232	caaaagaaaggaaagaaaccacccaacaataaaaaagccaacggtgcagataccatattaaatttcccccaaatcccatccccatcgtctcctcctcccactcttctccagcgtccgatcctctctcctctttccctcaaattcctccaaaaatttccccagcaaataaaccaaaaaagaaaaaaggaaaaaaaattcacccaaTCTCTCTCTCTCTCTCGCGCGCGCGCGCtcttaaatacaccacaccacccgaaaaagggtttcgatggctgaagcaccggcgagtccaggcggcggcggcagccacgacagcggcggcgagcacgaggacggcacgcgcaacgtgcgtgagcaggatcggttccttccgatcgcgaacatcagtcgcatcatgaa…
c45922.graph_c0	1681	p2	(GA)9	1545	1562	aatttctcaatgagaggatgattgtcgatgttctcaaggttggaattccgattggcacaaaaaagtgcgctacctatgtacaaagcgaggtgccgttgataaacagggatgttgtaaagaatgcagtgaatacattgatggatggaggggaggaaggtgaaggaagaaggcaaagagctaaggaatttggaagaagatccaaggaggcaatgaaagacgggggttcttcatatgctagcatctcagatttgatccaccgtttttcagtcaatggtaataagactgatgaagggaaatgacGAGAGAGAGAGAGAGAGAttgttcaaatgaattgtaataattttaaaggccataaatagcaaataagagcatctgtagtcgtcttgacctaaatttggg…
c45933.graph_c0	1219	p2	(TC)7	48	61	cctttccttatttattccctttcagcagccaaaaattttcttcctttTCTCTCTCTCTCTCcccaaatcaagaagtccaccacaaaacttaagattgagcaacaggtaggtctttgaacagttccaaattatacatggaagaggaatagagtagcccttttggggttcttggcagatcagatggaaactaggattaagtttagatttcataatggacttctggagatgcatgagaattagaattgacaattttggttgagtggattagaaaaatgaatgatgaatgtttatatgattgccgataatgttatgatgaattaatgttgagccgtatcgtgctaaataaaggaactggccgagt
c45938.graph_c0	1605	p2	(AG)9	1	18	AGAGAGAGAGAGAGAGAGatctaactccccttcatcaacctctcctcctccatggctctcctctctttcatcccttcaactgactccaccaccactctcccccttcaccacaagccgaactctgcgaaaaacaagaagaaaaacaagaacaagactaggaagaaaacactaccaccaccgttaccaccaccacctcctcctccgaaaccttcgtcgtgggagaacttcaagaacctcctcagctgcaagagcgccacatcaacaccctctttgcaagcccacgccccctcctcggtgggaaagaccaagtacaccaag
c45938.graph_c0	1605	p3	(CAC)6	1017	1034	attcaaatccagttggacttgtatgaaaaaggacaacacccatctgggccccaccgccaccgtcggcattgacggcatcctcaaaatccacaacaccagccgtaccatcgcccggtttgaggagtaccgcaactccgttaagtccagctcccttcgtggtccccaccatcgatctgccgccgatggtaacgagctcctccgcttccactccacctccctcacctgctccctgggtgccaacaactccacctcgctttgcctcgtaacaaatgacagcagtaacaattcttcgcattcgatCACCACCACCACCACCACgtgcagtgcatgtacgatcatacgctatgggtttgctcgtgcacaacacgggcttatcaggactacggctagtagtggtag…
c45952.graph_c0	2671	p2	(CT)10	1	20	CTCTCTCTCTCTCTCTCTCTtctcatctctgcgaaaaaccaccatttcatcctctcctcttcaaaccactcaccccccaaatcctctaaaatctaaacattggaaaacccatttcaatcctccaaccactccagtcttctacaaaaactggtagatttgagttagtggaagagaagttatggatgctgctgagattgaagagagcctcgttgtagttagtgatgctaagttacatggagggatgtgtaaagtactctctttgattgtttataaagtgttggagatctttcccttcatagaagcgtcaagacccagaagca
c45968.graph_c0	1066	p2	(TA)7	77	90	gatcaatattgttacacccatcttcatattccattctctagattcacacaaatctttgatcttgaagcacatccacTATATATATATATAatcaatataatgaccttcacctaaacaatagatctgcgccatttcttcaacaatcaatgaaatgctacaacaagaccaaagccgtgaagaacaaagagatcaaccaaaacccgataattgacatgggcttaatattcgtcccaccattccaactagcataataacaattcgacgatgtgttcatcccattgacacaattgcaagtaaaggaattaaactggccagtgtacccacaaactccagtactcttctcacaatctgagcatgcagtaggatacccatcatcgacactaaacctgt
c45988.graph_c0	1293	p2	(CT)10	1274	1293	caggggagcaggaggaggttgtggggtccacaccaagtatctggtaaggggaagcagattgagatgcgatccactcgtgtgatattgatgactcttcttcaccaccattcgttccctcattgcttctgcagcttatttttagaggaggaagccttttcgaatggactttgcttctgaaaccaaatgggttgagagctgctgctgctgttgttgttcttgtgttgagagtttggagaagaaggactgaagtgaaaggggaggaggggtttgacataaattgggctcccatggccaacaataCTCTCTCTCTCTCTCTCTCT
c46002.graph_c0	1092	p3	(GAA)6	182	199	ggaagatggttttgaattatccggggatcttttatttgtcgaataagttgaggacgcagacggtggtgttgagggaggcgtataggagggatttgttggtggtgaagcatccgttgatggggttgaggtatcagtatatacatcttatgcataagggaaaggaggggagtggtggtgatggGAAGAAGAAGAAGAAGAAcaagttgaagaagaaagatgataggaggtcgacgggagatgcctatggtgatgagggagaggaacaagaagaggatgatgaggaggaggaggaagatcacgaggaggagaatgaggaggttttgggggtctcagatattgatgatacagaggaagaggagagcgacgatgatgatgatgagcattatggtactagtcaaa…
c46013.graph_c0	1314	p3	(AGA)5	1	15	AGAAGAAGAAGAAGAaagagatggtaattactaattcatctttcttttatctcctttctctttctgcccaacttttaatatcttgtacctatttatcatctctctcctcctgtctcctctctatttcatttacttacttgttttgatgagattagtagaattgatgcttttacataccttactgtcttaaggttgtacaagggagttgatggttgttgaatgtggattggtttaatttgctgtatcatctcctccggggattttacttattgaacgaaattaatgtcataatttcctcaatcggcatgcattaga
c46047.graph_c0	3301	c	(T)10acttgctcgaaccgagatttaaagcttaggaattatggatttgaatgagggagatgagatggcgcagtatgaggctg(GA)11	3193	3301	aatcttctcaaagctctcttgaagactaacccaatcattaatcttcatcgcattcttcatttgctcaaccgtcgcagccatctcatcgaaccgtttatcgcgggcagatttcacgactcggtggttatcatcagagtcgtcgctgtcactagcattgccttggaggtaccggctcccagcggtggggccggacgtgggctcaccaccttcctcctcgctgtggtcgctgatttcgctcgtttcctcctcctcggagtcggaatcacccccctgagtccaaaatcgagaagccatgattgcTTTTTTTTTTacttgctcgaaccgagatttaaagcttaggaattatggatttgaatgagggagatgagatggcgcagtatgaggctgGAGAGAGAGAGA…
c46050.graph_c0	1151	c	(A)12cagaggtttttgatacattctccccgtgtctttctaaaaaatttcaacttttatttgg(T)15	810	894	tcatcaccattcgaggtggaaggctcatacatccaccgttgttgcaccttctatgatgacaaaggccgtccggttgcagagatcaaacggaaagaacccactaaaaatggtagttatgggcttgatgtgttcaagttggttgtggagaaaggctttgatgttacaatggcaatggcgttcgtcattgttcttgaacagatgtttgggggggctacaggatattcgtcgtcgttgttgctccagcacctcatcaaatgtacttaaatcgaaagaaaacaaaccttaaaaaaacaaaaaaacAAAAAAAAAAAAcagaggtttttgatacattctccccgtgtctttctaaaaaatttcaacttttatttggTTTTTTTTTTTTTTTgaatgatcttcatt…
c46082.graph_c0	1340	p2	(TC)8	17	32	cggggtccgttccactTCTCTCTCTCTCTCTCaatctaagctcaaaattctagggtttcaaaattcccccaaaaatcactccctccgctcttccaatttccaatccagaacgatgcaatcagtttcaataacaaaccttccaaacttccaatccaatccctcgtcaaaaatccaattttcaaaacacccgaaaacccccaattctaacagctctttcatcaacggatctcgcctttggcgccaccgtcttctcaaagggttacggtcaacgaatagtagcagaaggagaaggaaggcttcgatgacagtaaagtccacgtggctatttcagg
c46109.graph_c0	1431	p3	(GAG)5	1264	1278	caacaacgccgcagcgtcctcgtccccgtcggccaagtggatcaagaagtcgaccctgggcgcgagctgggtgtgcagatcgaggttcaaaagcacagggcggcggagaatgatctcaggccagccgaagcggtgaaggaagaggatggtttcctccaaattgtgaatgggcatttcgaagaacaccttgcggatgttgacattgttgagaatgtgggggagttcgtggttggggatggagtagttattgaggaggtggagtttggattggaaggcggggaagtggtgggggtgggtggaGAGGAGGAGGAGGAGgcggtggagcttcgaggggaggagggagggggggatgtcgaagccgaggaggaaatcaagaaaggggttgatgggttgttggaa…
c46109.graph_c0	1431	p3	(GGT)7	1411	1431	ggtttcctccaaattgtgaatgggcatttcgaagaacaccttgcggatgttgacattgttgagaatgtgggggagttcgtggttggggatggagtagttattgaggaggtggagtttggattggaaggcggggaagtggtgggggtgggtggagaggaggaggaggaggcggtggagcttcgaggggaggagggagggggggatgtcgaagccgaggaggaaatcaagaaaggggttgatgggttgttggaagaggagttgggtttgcgtcggggtgaggccgagttggtggaggagggcGGTGGTGGTGGTGGTGGTGGT
c46116.graph_c0	1364	p3	(CAA)5	275	289	tattgtaaatctcttataagaggaaaggcaaaaaaaagtatttctccaactttacgggtcacacacttgccctcatgctcaggtttcacaaaaataaacacatatattgctcatgctaaccattcagtccctttttgtaaaacacgtacattgctcgtgctaatcatctggtcaccaattccaattttcccacctcataaacagaaacaaagaggaggaagataaaggaggaggacgaccaaaccaaatcaaaatcaatccatggaaacataccCAACAACAACAACAAcgacaaaaccatgaaatcaatcttcagaaaagtactaactacaaccatggcttcctcctcttcccccaaaccaaccaatctccaaaccctcacctcccacctccgactct…
c46121.graph_c0	1140	p3	(TCT)6	1121	1138	attataacaaagtcttttacatcaacacgcagcggaaaaaataaaatacaacaatgataaatgtacaattgtaataactttagcatttaattaattatcagcaacaaactcatctttatatcttcttgtaaacttcaagtcctgcatataaaactttttgcagattgggcagaaatcgcttctctccatccactcaaatatacagctcaagtggaagtcatgtgcacactgcattgttatccttgggttttctaaagtgtactctgcaattcaaaatcatcaaaacatgttgggcacacaTCTTCTTCTTCTTCTTCTtc
c46125.graph_c0	1059	p3	(AGA)5	988	1002	gtagagcacccacagcacctcggtagtatgcactagtgacagcacgatacctttcttgaccggcggtgtcccagatctgagcctttacgctcttgtggctgatgacgagcgtccgagtctggaactcgactccgatcgtcgccttcgagtccaagctgaactcgttcctcgcgaaccgagctaagatctgagacttcccgacggccgagtcgccgatcagcactatcttgaacacgtagtcgatcttctcaccgcttccagccatttttgcttacgtcactcaccgctctgaggaggagtAGAAGAAGAAGAAGAcgtgggtcgttcgaggatgataaatacctgggagacaccgcttccagccatttttgc
c46142.graph_c0	1268	p3	(CTG)5	918	932	gatccctctccgaactaatgcaggaatcgaaccaggaggtccctgtgtggctcgccaaatatgcctctcgttcttcatacagtggtggtggcaagaaccggcgtggtggtggagcccgctttggtggccgtgactttcgacgtgaaggaggcggtggtgttggtggcagtggtgtctatggaggtggaggagggtattcaggatatggtggtggtgggtatggtaatgctggtggtgggtatggtaatgctggtggttatggaggttctgctagttatggaagtagtggtagttatagtcCTGCTGCTGCTGCTGgatatgccagtgcatgggactaaatgtcattttggtatgtcgcaaaattgtcggtggccctcatttccttgttgatgaaattgt…
c46146.graph_c0	4326	p2	(CT)7	4095	4108	aaaacctccggcgtgctcacaaatcgaacaaacctttcgacggtgctcttagtgaaccagaatgcatcgatttgcgggtccggttcgagtgtaattgaataaccaccctttgcaatctgatctcgggcagtcttaagatgggcaagaaatgggttcaacaacccagatgcaagcttctctgtcttcccatttgctataatcaccaaatcacacctggtacgagtgggagtgagctggaacacggccgaatccagccgtgcatcggacttcattgctgaaatgaaaccagggtttgtttccCTCTCTCTCTCTCTtactctcactttctctctcgagaattagcggaagaaggagaggaattaaagcgcggtaaacgaagaggaagaagaaggagagggg…
c46167.graph_c0	2099	p3	(GGA)5	1641	1655	acacaaccacattcggcggacacccctcggccgtcatcgtctccaaaaccctcctggcaacacccacattgccatcattacacaacttcttgataacagtaacataggaaatgatatcgggtttaagaccggagtgtttcatgtggtgtaggatagaaaaagcggcagaggaaggagtggagggtaggcggaggacggagttgaagatggggacatcggggaggatgtggaagtgggggccctgcatgcggcggaggagagagagggcgaaggggaaggggaaagggaggggggaaaggtGGAGGAGGAGGAGGAgggatttgaaggttttgagggtggggagtggggagttttcggagaggtaggagtcgaggagggagtggaggaggtgagggtggt…
c46167.graph_c0	2099	p3	(GGT)6	2005	2022	ggagtcgaggagggagtggaggaggtgagggtggtgggcgtgggcgtgggaggagggaaggaggatggattgggaggcaagagcgaaggtggagggggggaggtggaggtgggagagggtagaggagtagaggaagaagcggagggagaggaggtggtcggagttggaggagggggaaggggtggaggagaggaaggaggagatgagggacggggtgataatgagattcgaattggagagggtggtttcgagggagggaggaggcgagtgggaccggaggaggcgccatagtttggtgacGGTGGTGGTGGTGGTGGTgaggtggcgggagagatgggaaagaggcattagaggatgggggttttggattttcgattgagtcccgttttctcctc
c46175.graph_c0	1044	p3	(AAG)5	552	566	cctccccctccttctcctccgccatcctccaaccacatcaatctcttcgacgaaaaatccgccggttttgccgatttggggggcgatgaaatcaagaaaccggcggtgaaggtggataaagaattggggagggagatgaagaggatgaggagggagaaggaaaaggcggagccagtgacggcggaggatgagaagtacaggttggggtatggggtggcggggaagggggtgaaggcgccgtggtatttgggcggatcgagatcaggcgcggattttgaggaggagaagcgagaggaggttAAGAAGAAGAAGAAGagtggagggggaggggggaagaagagtattgcggagttgagggaggagaggatgaggagggagaggaaggagaaggtgcgggag…
c46177.graph_c0	1506	p4	(CATC)5	1484	1503	tgaatgcacctttcattactgagtgccacttgcattttccatatgtgaattaacttaaatatattcttagataactgtgattttaatgtgcattggcattaccagcatgggtaggttatttttatatgtatgttgatatgcagtcgcagtggctttggcattaccatggatcctctttaaagagcttgcatttgaattgaccttatttataacccttctctctgccatttttgattacttttcaagtttattactctggaaggcatattcatcttttcatggtcggtccatccattttttCATCCATCCATCCATCCATCcat
c46182.graph_c0	2664	p2	(AT)11	1322	1343	aagaagaagcctttcatccctagagccatttgacctcctcttttccttattgaaatgaaggaaaggggaatcaagaaaatggaggcacaaacttggcggtaaacaatgaacaccatggggcttaaaccctcgttgaaagcggctttagccgtcagtgtacagccggcatagatacattgtacgcccaccattgccaatactgccaggtagttgttgttacccatggcttcctataccaaaccttcaattctaaccttgttgaagaggatgtatatatatatcgtcataataagttctcacATATATATATATATATATATATgtgagaacttattatgacgatatatatatacatcctcttcaacaaggttagaattgaaggtttggtataggaagcca…
c46184.graph_c0	1072	p3	(GAG)5	945	959	aaaaacatccaagagttgcttgtattgaatcacatttggatcatattcaacctgaacgcactcggcgtgatctcccaagttgcggtactcaggattgggtttggatccgccggagtagccgacagaagtgcggacgacgcccggaatgcatccgaaggcggattcggatctccagaagcttccgagggcaaagacggcggccttaacgggtcgggtggaatgatgatcaagaaggagggctgaatcgcgggtcggatctgggaagcggatggcatgcgctagtggatccgagaaggtgaaGAGGAGGAGGAGGAGgtggagaaggagatgggatttggcggtcagtggttccattacctttacccaaatgaatgatgaatgaggcaaaggcgcaaaaac…
c46190.graph_c0	3375	p2	(GA)11	1	22	GAGAGAGAGAGAGAGAGAGAGAtttaatcctgaccttccttccaaaaccccaccaatacttaaaagagaaacagggactatagcttcaaccagattgacctttgtctctcgaaagctaatcggactatttatattccttggacttgtctgtttatttatttatttatttatttgtctcactcctccactattacttaaacaattcttctttgattcctaatccgaaaccctttctctttctctcatggcttcgatctccctctctcgagccttcctctccttccaccacccaacgcgagacgcaactccgcttttgaacaag
c46190.graph_c0	3375	p4	(TTTA)5	151	170	gagagagagagagagagagagatttaatcctgaccttccttccaaaaccccaccaatacttaaaagagaaacagggactatagcttcaaccagattgacctttgtctctcgaaagctaatcggactatttatattccttggacttgtctgTTTATTTATTTATTTATTTAtttgtctcactcctccactattacttaaacaattcttctttgattcctaatccgaaaccctttctctttctctcatggcttcgatctccctctctcgagccttcctctccttccaccacccaacgcgagacgcaactccgcttttgaacaagaaatgtgtaggaaatgaaaatggaaggttgaaagttgcggcagcaaatgcgaagagacagcagcagcggcgagggtt…
c46207.graph_c0	1419	c	(GGT)5ggccatggtg(GGA)6	1311	1353	gtatcggcgtgtactattagtttcgtcgtcttcgtctggtgaaatgtgttcggagaatacgttgtgggaggtgaggaggcggaggaggcgctggaggttggtggaggaggaaggtgaggaggggaggttgaggtggcggaggatctggtgaggggagaggggggtggggtggtgggagtggagggcgttggggacgttgaggcggacgatggcgttgagggccatcggcacggagagcatgttggcgagctccatgatggccaggcgagcagaagcagacttattggattcttcagaggaGGTGGTGGTGGTGGTggccatggtgGGAGGAGGAGGAGGAGGAgctaagatggggcctaggggttggtttaatttaattgttaggtgaagagatttggt…
c46215.graph_c0	2017	p3	(ATG)6	1999	2016	ggtgggggggttggaggcgtaggctgaaatgagggcggagaaggcaaagatgtctgggtggggaatttggtcgaacaggtggtgggcagtggggagggaggagggggaatggcggaggtaggaatggaggagagaggagtggacgaaagggtcggagggtgagagagaggaggtgatggacagggcgtggagggggaggaggaaggaaagggaagaggaggaggatttgatgatggaagggagggtgaaggggttgagagggagagtgagagtgagagaaaagaaaggtttgatgaagacATGATGATGATGATGATGa
c46228.graph_c0	1067	p3	(TGG)6	228	245	gctctaatttttctccctacaaaaaaaagtttccccctttccgaatctcctcttcaaaactccgccccccccccaaactccaatctagtgacgacgatgcagaagccgagctggttttccggcggtccgagcagctccaggactggcggcggcggtctggaccggggcggttcgtcgttgttggccgattggaactcgtacgcgaattccagatccgaagacgacgaTGGTGGTGGTGGTGGTGGgttagggtttgatctcgaggcggcggtgaagtcggcgaacgataaggtcgccggcaccttcagcgtagttaccagaggcatgagtgggagcttccagactgctactagtagtgttccatctggaaagtctctgatgtactttggtcttcttctt…
c46240.graph_c0	1077	p3	(AGA)5	840	854	gttcaccgcctcaactgttgtgacagtgctttgtgggtcatcagagacttggcgaatatctttaactgcttccccaaacttctctttcaatactcgttctatccccatcttcattgtggtggtcgagcttgggcaagttccacatgctccttggagcttgagagagatgaccccatcttcaacagagaccacgtcaacattcccgccatccgagatcaggtacggcctgacgtcatcgagcaccaggttcacgttctccacagtgagatcatacagcttggctgagtatagaccagaagtAGAAGAAGAAGAAGAgggttcagagaacggagaggtaactttaccgctggttgagttgaccgacgatgtaagagaagatgtgcgttgcttcgacttgag…
c46248.graph_c0	1429	p2	(GA)6	1217	1228	atgtcatatcactatgcgtcagagtataagtcctcggcagcttccccggttgtttctcatcatccactccaagaaacaacaccttcaacttggaagcctcgaaaatcgctggcccaaataatctcgccttagggataagagaacggcggtggcttctcctagaccgcttgtcgacgagcaagagaggattctttctgaaattcaacgaacacggtggacagtttatttgagcaggcgagaggaagagaatagcagaggaacccatttctttagcttaattaagcccagaagaatagagccGAGAGAGAGAGAggttggaggcaatagaagcgtggaagttaatagaagagagaaaaaagaaaagggaagttaaaaggttttgttgcaagtgtagaagat…
c46248.graph_c0	1429	p2	(AT)6	1397	1408	agagaggattctttctgaaattcaacgaacacggtggacagtttatttgagcaggcgagaggaagagaatagcagaggaacccatttctttagcttaattaagcccagaagaatagagccgagagagagagaggttggaggcaatagaagcgtggaagttaatagaagagagaaaaaagaaaagggaagttaaaaggttttgttgcaagtgtagaagatggcttgagaaatacgactctaaccgccttcagtggtttctagcctttgctgatttcattttctaatgagcctggttttgaaATATATATATATagtgaggtggagtgaagactg
c46287.graph_c0	1211	p2	(AT)7	50	63	ttgaacatatacaatttcattttttctggcatatatgcaggagcttcaaATATATATATATATttttaataagaaaagagcatcaaatattatgcaaaataaatgtgcttgtcgttgctatcttccaccttttccaagaaacaacaacaacgtaagaagaaagcaagcaagaagaagaaaaaaacgaaaaaacgaaagaacaaaaaagggtgcttggttgtcatctttatgtctaagcttcatatgatcagttgaacttctgatctttcgcctccagcttcagtatgtgttcaagaatgatctgaacaatctcgagaatatattcttcttcataggaagtaacgaacttaacaaccccaagga
c46296.graph_c0	1612	p3	(TCT)5	1083	1097	gttttgtaggagttctccaaaaggcttgttcgacatatagaactcttgaactatctaccatctctgttgctgggcatgtaagcattctcagattgaagtaattatccgggtccctgctcgcctgctccttcgaaaacttttcaccggagaggctttcggcaacgacgcgcgcatggtcccacctcgtggtcgactttctgagccgctttaagattagtgcaccgccgatgaggaagagagctttgatggctatgcttcggaccctactcttccctttcccgggatccgaatccgtacccaTCTTCTTCTTCTTCTtattattatctcaccacttcacctaacggcccgcaacccatgccttctcctcctcctgctaccactactacaactccaccaatg…
c46313.graph_c0	1049	p3	(GGA)6	1030	1047	ggaaccttaatcaccgtcggatccaacgcccgctgaatcacagcaggattcccgccggaatccacggccagtctcgctagctccatcaatggcgccggcggccacctcaccatctcatcatcatcctcttctccatcaagcagctccctcttcgaaccctccggaaccttctcgaaccttccagaaggacagacgaggaaccggaggcaggaccggatgtcatcggcctcgttggcggggactttggcggactgctgatcgccggagaggagggagacgatgtcggcggcaaggttacgtGGAGGAGGAGGAGGAGGAgg
c46339.graph_c0	2517	p3	(TCC)7	1	21	TCCTCCTCCTCCTCCTCCTCCttcttctcagattctccacctaaatcctaacccaacaaattcccaacccgaatccgaatccgaatccgtcgccaccaccaacgagttcctctcccgcttcgtccactccatccgccccatcctcgcccaatcctatcccgacctcaacaagcaaaccgtcaactccatgctcctcctcatctgccagcgcgtcgtcgctgagatcgacggaggatacgaaggtcaagactcatccaccctcgtcgaactcagcgacgatctctggaaaaccatcaccgaagtcagcaagtcggtcaacga
c46344.graph_c0	1204	p3	(TGT)5	23	37	gaccccaactagttgggaaaaaTGTTGTTGTTGTTGTagtgacatcctctttttgtcaaattatcctctacatatcctttaagagactaaacttcatgtttgtttatgttccttctagtccttttgctccagtaactacaaccttatcactcttccgaactcttgctgcacatgccaaacaagctttataaactccatcatttgattcttaatggtacctgtaattgcttcagattcattcatttcttgtgtttgttacatgttcaccttccttgtttgagctattcttttttctgtgtcttaattgcctaacattctgacctacaaaatgtcttat
c46363.graph_c0	1788	p2	(TA)6	1593	1604	aaagaatttgtggcgccaatgtgttaaatgcaaccatatgattgaacttgctgaaggttgtttccatatgacttgcaggtgtggatatgaattctgctatacctgcggtgctgaatggaaagacaaaaaggcaacgtgcacctgccctctctttcagtatgacaccgacaatgactcagatgaatatgacgaccatgatgtcgagtacaacgaatatgatgaacatgatgaatatgatgtacactacggggagtatcatcttgatgtctatatgtgagtgcagctggatagtggataagcTATATATATATAttaattaaaattatcagttatctattatatacataaatttttttgttgaaggaatattatatgcattaagttatccgtttaaaacat…
c46367.graph_c0	1811	p3	(AAT)5	402	416	atcgatatgggcccaaccaccgatacaggtatctcattcagtgcaccgatattcaaccgtaaagtggacaggacaatgcctgcacgaagcatcaaccgacaattgtcgttagagactggatttgctaacaagggtaagaagcagaacaaggtgagaaaggaggctcttgcgcgtagtggggagagcttaggaggaatacgagaagtgaagggagatttcaacatttttagaaccaagtcgtcggtactcatgaagcagatgtcgttggtgccgacgagaaaggagaatgagattgatgccAATAATAATAATAATcatagaagtgaaggtggaggagggttaatgggaggaaagatggacggcggagacaacgacgtgcctgccggtaggtactttgcg…
c46367.graph_c0	1811	c	(AT)6(GT)6	1788	1811	ctgttagtttctacactactccatgcctttgtttggaggactttgcttcccaacgatcttgccatcgccatcaccaagagcaaacatagtgggccgagacagcatcccattaaagaaaagccagccaagaaaactgcttatgatatcaagcggtgggcaaaggagtcgtcgcgttcgcttgttacttcgattacaaagaaccactcagcagaaaaggaaagtgatgggaattgagattctcgtgacaggttcagctgggagtagtttactagaaagataccgtttgatgagtgtgtcaaaATATATATATATGTGTGTGTGTGT
c46369.graph_c0	1116	p2	(TC)7	930	943	cctgctacataggctcaaaccatttcaaattctcagtcgatacgctttcatttgaatctaaattgaccctacttctaaagtctcacaaaagaacacacatattatccgatcctttacattttgccatcacgaatcttgaatctctttaccggaagggcaagtacacttatctaccacacaacaaacaaatacacttatccacctcgtttactttctagtgctttacgcaatacaaaattgtcctattcattcagaagggggtcgcatgttgatcaaatcgccaaaagtctgttgaaattgTCTCTCTCTCTCTCtaaccatatggtatgccggcaaaaatcttgccatgagttaactagaacaatagtctccctctacattctgtcactatctatgtcc…
c46374.graph_c0	1422	p3	(TCC)5	1	15	TCCTCCTCCTCCTCCtcttcttctgacatagacccattactaaccaaccccactacctttgaaataacgaaggagaatgacaatgcagaggacgagagcaacaagatatgggagtgggtgttgttggtatctccattcttcttctggggtactgccatggtggcaatgaaggaggtgataccgaagactggaccttttttcgttgcgtcgtttaggttgattcctgcaggggctctgcttattgggtttgccgcggcgaaggggaggaagcagccttctgggctgctggcttgggtgtctattgctctgtttggt
c46375.graph_c0	1417	p3	(ACC)5	374	388	cttctataataaactacaagtgcaaatctctaaaccaaaataaacaataaaaatcatccatcaaattaacttaatatatcttcatcattaactaaagtactaaacccccccaaaaaatggaaaccagtcaacagtcaaacccccgcatcaagtcccccgtcaaaacgccccccaccatgccgccgccaccgcaaccgccactagtctcaacccaacctgagctccaccatccgccgaaatatcgtagaaccccccagtattcgcatctccgaccgactgtgccggcgaattcgccacgaaACCACCACCACCACCgtttcgactcgaattcatcgaagctggcttcaccccaatatcatacgccggcgtcccgtccggattaaacagcccataatgcct…
c46384.graph_c0	1226	p3	(GGA)7	1206	1226	gctggggatgacggtggagaaaaggacgctggtggatcacttgacccattttaggaaggagtttgggctgccgaacaagttgagggggatgttggtgaggcatccggagatgttttacgtgagtgtcaaggggcagagggattccgtgtttttggtggaggcgtatgatgacaaagggaggttggtggtggaggatgagttggcgggggagagggcgaggttggaggagttggtgagggaagggaagaggatgaggagggagaggaggagaggggtggggttgatgggggaagagaacgtGGAGGAGGAGGAGGAGGAGGA
c46387.graph_c0	1017	p2	(GA)7	1004	1017	cggttagggggagctgggggaagctagggtggcgtcatctatgtgtcggggtgaagaggggtttactcgagaaggagaatggacagctgcgtcgagggtttagggatttcaagatggagagaggagaggggctgcagaggtttagggatttcgagatggatccacgagaggggcatcgggggtttggggattttgtgagagtgatctgccggggggaagcggaagtgatgggattttcgaaaagatcgagctgggtttgcttcttgttgatggggttagggttttggaattgggaggaacGAGAGAGAGAGAGA
c46391.graph_c0	1487	p3	(TCC)5	115	129	aatcaacaactaacactcttactccaactagagaaggagaaaaagacagacacagatacagatacaggcctccctccatgaatcatctcatctctatccaatatttctccttgtTCCTCCTCCTCCTCCtaactcccaccacctccactctctcccctgatggcctctccctcctcgctttcaagtccgcagtctcctccgatcccacctccgtcctctccgcctgggacgaatcctcctccgacccctgccgctggcccggcatctcctgctccaatttctcaggcttctcctacccccgtgtagtcgcaatctccgtctcagacaaaaacctctcaggctacatcccctccgaactcggctcactgctatttctccgccgtatcaacctccacggca…
c46427.graph_c0	1098	p3	(GAA)6	1	18	GAAGAAGAAGAAGAAGAAgataatggagttttatgatgatgatgtggacttggggaggtgtttagttaagggatgctcatcgaggaaggagagatcaaagtatcttacacgaaaacaagaggctgacttctctgtttatctcaaggttggagccatggctgagaatacagacgtgggatgtggcacaacaatcggtagagcggagaggaggagaagtagaagcgatgaggcatgtctgcgagccagagaatgcagggaaaggattacactcagctacaaaaggcttgtggtgtccattgcttctccataccaaggcaa
c46428.graph_c0	2192	p4	(TTTA)5	2168	2187	acttgatgtttgatttggtttgtctttcacgtttaagatttgatgtattgatatattcagtaatttgtctaagtccaagtgtgtgtcatggtcctaggtttcagttatatgagcatcagaaaataattccaagtaatgaaggagatattgtgacttgatttctataagagcatccactatcgtttactaaagtcattgctaaatataacatttagaaatagcaataaaagtaccgtgctgtagttgttcaaattttaaaaatagaagcgacgaatgaacatcaactgtctttgtatttatTTTATTTATTTATTTATTTAtttta
c46440.graph_c0	1480	p3	(GAA)6	853	870	ttcaaaggcaacaatccttcataagctgcctaatcacgatatcactctagaagcagcgtggcctgagatgtttttggataaaaaaggaacttattgggaagttcctgcgtcagcatcgcttaatatagcatctctaatatccccctctgggttaagatacctgttcggtttgcatagaaatagtggtcaacctgaatcgctcaattcctcctctgattctgtaccctcatctttaatgccgggaacatgtgctaaagctgctctgtcgtatgaaaaaagcagagacctttggggagatagGAAGAAGAAGAAGAAGAAgaccgaaaaacctgtcgagccattctcgtatgatgtacgacttaaagatcctcatgcagcaatatccgggattattggtgg…
c46448.graph_c0	1689	p3	(GGA)6	1251	1268	gcgtaagcggaagcggacagtgacgtcatcgacgactgcttcttgatttggttcttgatctttttggagggtggagagggatgagacggcgatgccggagcagaagtgcgacccgcgagcggagatgacgacggcgcgggcggcgggggattggtcgaggaggtggagggcgcgggggaggtcggcgaaaaactggggggtgaaggcgttgtggttggggaggttgaggtagatgtagaagacggagtctttccggacgatttctagggtttcgaagcccttctcgagctccgattcgatGGAGGAGGAGGAGGAGGAggttgaatattgtgaatatttgttaactgtagtgatctgatcttacatgagtttgtaaatttgagaaaggaataatgaact…
c46481.graph_c0	1137	p2	(AT)6	65	76	aatgcactaaaacagtacacaggtaacaaatgtaacacaatactaaagctcaaaacaagccaaaATATATATATATtataacgattaatctaaatcatctcatcaagaaatgaatcttaaaacacactaataatatccgacaaacaaaacatatggtatgtttatttcaattatgcatacacataatacaccaccaagttaaacttgcaaaaacattactcaagctaaaagaagagcagcaataacaagcgcacctatcataaacagcagagccttgagatagttatccagttgctgtccttgcaccatctgccttggaaacccatgcgcatgcgcatgcccaccatggaacgaatgtccatacccatacgggtac
c46481.graph_c0	1137	p3	(CTG)5	378	392	ataacgattaatctaaatcatctcatcaagaaatgaatcttaaaacacactaataatatccgacaaacaaaacatatggtatgtttatttcaattatgcatacacataatacaccaccaagttaaacttgcaaaaacattactcaagctaaaagaagagcagcaataacaagcgcacctatcataaacagcagagccttgagatagttatccagttgctgtccttgcaccatctgccttggaaacccatgcgcatgcgcatgcccaccatggaacgaatgtccatacccatacgggtaccCTGCTGCTGCTGCTGccgctgccgctggccctggcacaggcccataagcacttgcatccggaaacccatgcacttgaaagttcaacaacggaaacaacc…
c46490.graph_c0	1403	p2	(AT)6	830	841	gtgctttgcggcgttccgtatttttaaagcatctcagggtggctccgaaagttcttgagcttgggttcaacttattgttgcaaatattactacttctaatactgagatatagcatcacttggatgaaaggtggatgccccgttcgctaatgtaaagtcatttcaggagcaatgtaatggaaggtctaagatcctttaacctttcaattttatcgtaagtagactatgcagtgtaaatatttctgtattctgacagcgatgactaagtagtggagctacatgtttcaagtgacaacttcacATATATATATATagtggtgggtgggtgacaaaggcctgagtgtatataccaccaccttagtgtgcatttgtattaattgtgacaagtgttctgatttgt…
c46505.graph_c0	1296	p3	(GAT)5	557	571	ttttttggctcccagacaaggctatcttgagcaaggaagtggcaaatgggtacagttcctggcttcacatgaagtagcttgaaagcgtagtggtcgggatgaaattttgctgtatccatgtggcacaccaccaccgtctctaccttggttccatcctccccaaccaagctaacctgatatgccttggtctcttttattaaatgacagtagaacactgcatacgcatagctctgagcatgacacaccaccacattgttcccatgcccttcaaacatcaaccttttggccaaccccactttcGATGATGATGATGATatgattgtgtactgctgctttactgaaatatcactctctttcttatctacatatacgtcggtcgacacagcctgaatgttgcga…
c46513.graph_c0	1382	p3	(AGA)7	1361	1381	attattatctcgagcatggtttcccgaaagttggtggaagtcagcagtgctgactgcaactataaagcggatggagtcattgccagagcaatgcacaatagggttgttatggctcttgattaggtttccggctagtggatagaaatggtgcagagccatggatagagaatgtttaaggatagggaggtccacgtcaaggaagtgagacacagggtttttgtagtcgtagaagaagaggcgttggaccggaggaaaggggaggaatacaagatcaaaaaatgtaagtggaagtgatggacgAGAAGAAGAAGAAGAAGAAGAa
c46518.graph_c0	1405	p3	(TCC)7	1384	1404	aggttttcttgcttggtcatggagttttgccctgggggagatttgcacacacttagacagaggcagcttgggaggtatttcagtgagaaagctgcaaggttctacgctgctgaagtgcttctggcattggagtacctgcacatgcttggtatcatctatagagacctcaaaccagaaaacgtattggtcagggaagacggtcatattatgctatctgatttcgatctctctcttcgctgctctgtctctcccacactcatcaggtcttctcgacatgtcaccatcgacatgccctcaaaaTCCTCCTCCTCCTCCTCCTCCt
c46519.graph_c0	1416	p2	(AG)6	1400	1411	cgcctggcacgtgagctgaggttgtatgtaagggcactccccttcctcatactgtggcctctcatcttcatcataaacccacctcccttcaaatatattgcacctactctcctccttctcttttgttggcggttgttgcagaggttgaggttggatgcatgcaaagtactcccagtagaggatggcaacaaaggcgatgaaggcaaggggaatgaggtaggaggagatggggttgctctttcttgatgttgttgatgagggggttttcatttgggttgaatagtaactagtaagagagacAGAGAGAGAGAGaaatg
c46530.graph_c0	1910	p3	(GTT)6	1778	1795	ctaagtgtttgctgagctgaaagaggatcatcccataatgaactgtctgcagccttcttctctagtaaagcacattcagttttcaacctttcaagaccacatgagagtctgatgtcctcaacacgttcagcagtagtttcaacatccttcctcaaagcataaaaatcttgcattacccactcagctgtctcagaactaagtcccacacttgattgacttcctgagtttgcaacctgcacggagaaagatttgggagaagagtagaaggttgagagaagggggaagggaggagaagagcgaGTTGTTGTTGTTGTTGTTtggcgagggaagtgaatagaagagattgtgctggtggaacaggataaggaggtgcggggcaggttaagagccgctgggagc…
c46534.graph_c0	1780	p2	(AG)10	1	20	AGAGAGAGAGAGAGAGAGAGaaaagaccagaagaacagatacaacgaacccaaggaccaaatcgataataaaaattcagaaaaagaaaacgcggatttttagcctcctcgtgatataaccaccacattttctgctgacaggtctctcaaagcgggtaacagccaagactgtgaaaggatacattttgaataaaacattgtgcaaataacacacctagatacgatcgcaatcggacggccaaaaactgcccctgtcgtaaattctagagaaaaaaatacgaaaagttcaaaaagtgccttgttctaactctgttaacaact
c46542.graph_c0	1673	p3	(GCG)5	681	695	gtgttctgatatccctgtgatggaggtataacgacacggcgaatgcctcctaccttcattgacttcactgctgcttcaatgcctgaaataacctttccagatcccaggacaaatacaaagggaataggattgcccatttcatccttgtgatcataggttgaatcaaatcgccacccttgttttgccgccaacctcccatagtaatgaattgcaatctgatcgccggcgaggggggaggggccggagccgagacggagatcgaggaattggagaccgccggagttcgggagggcggagaaaGCGGCGGCGGCGGCGgaggaggagccgcattcctgttactcgccgtcgaagcagaatctaacgacgaagatgaagaatccgaactcgaacacgaaatcg…
c46544.graph_c0	1093	p3	(TGA)5	408	422	cagctctaaaatggcaatcaccttctccgatctccacaccgaatctggcctcacttcactcgacgcctacctttccggaaaaaccttcatctccggagacgcgatctcgaaagatgatgtcaaagtttttggatccgtgacacagaaacctggagatggattttccaacgtctcgcggtggtatgagaccgtctatttggctcttgccgcaagattcccaggtcaggctgtaggagtcaaatttagcgggcaatctgcttcacaggcagctcctgctgcagaaccagtaaaggtgagtgcTGATGATGATGATGAtctggacctgtttggtgacgagactgaggatgacaagaaggcagttgctgagcgagaggctgctgtcaaagcctcttccaagaa…
c46570.graph_c0	2102	c	(TTTA)5tatttgtttacatacccccgcgaaaatatcggtattcagtattcaccatcgtccccaccccttctcgg(TTC)5	2	104	tTTTATTTATTTATTTATTTAtatttgtttacatacccccgcgaaaatatcggtattcagtattcaccatcgtccccaccccttctcggTTCTTCTTCTTCTTCttggagtattttctttaaaaatatttttgttcctttatttttattattatcattattattttttaactagactgtagccacacacccccacttatcccatatatatcttaattgggaattttatgatgcaagcataatacaaactccaccctcttacttgcctgcgaataggcttaaccggtagattacatgcgatatgcatcaaattattacaaggtacacctataaacaagaaagggattaattccaatcccacaagaatcttctcatcatctcgctttactgatcttttttc…
c46580.graph_c0	1074	p3	(GAG)5	365	379	atgaactccaccgacctccgcctcttcctcgccccctctcccgacctttcccgctacgcccgcgccgccgcccgccacctctactcctccctgtttcccctatgccctaacccgtccaagccacccttggacgagctcatcgtcgacccgaattttgacgctgagcagatatggtcccagatcgacctcctcaatcgccctgtcatgtcgttactccgcaaggagatcggcaggatcgagcgggccccacttgccatcccggtggaagtcaagaaggcaccggaagtgaaggccgatgaaGAGGAGGAGGAGGAGgcgccaaacaatggggaggaggttgaggaggagaataataaaggggtggaagaggagccaaagagcggagagggggcagcagaa…
c46607.graph_c0	1054	p2	(AG)7	1	14	AGAGAGAGAGAGAGgtcgccctttatcctcttccttccatctccaatgtcgtcgcaccctcgacgctaatctctcctctctctcctatttcactcaacaaagaagatgaagaagaaaaccacgacctctctctctctcttgaaacctcaagtacgctctccccctttcatacccctttcgaattcatatggaccattttcttgttccaaccgatcaagatctgttgaatctcaggaatcttttcatctgcatcgctgttcaagttgttttgttcttgattgaaatggaatctagggttacacttgatcaatttc
c46607.graph_c0	1054	p2	(CT)7	126	139	agagagagagagaggtcgccctttatcctcttccttccatctccaatgtcgtcgcaccctcgacgctaatctctcctctctctcctatttcactcaacaaagaagatgaagaagaaaaccacgacCTCTCTCTCTCTCTtgaaacctcaagtacgctctccccctttcatacccctttcgaattcatatggaccattttcttgttccaaccgatcaagatctgttgaatctcaggaatcttttcatctgcatcgctgttcaagttgttttgttcttgattgaaatggaatctagggttacacttgatcaatttcgagtcttggccaagatttggattaggttaaggtttcaagggggaaattgggggttttgattagatctgtgtttttgttgccgatt…
c46645.graph_c0	1265	p3	(CAT)5	733	747	cacgtgcatccccgtatccctatcctggcacggaatggccgccaccaaaacccacatcaagaagagaatgacagtttctactgtgtacaccatccccgccagtcccgcagcctcgctgcttccccgtggcacatttaagctccctgccatcgcctgcagctgcctcgccgcagaccaggtcctgcacacgctccagctctgcgacctcagctggcttgagctcgccgagttgttcttgatctgtttaaatgaccggaacggactggctgcgagcaacagcggcagttgttctgaatcttgCATCATCATCATCATtgtgaggtcagctagcgacttctttgatcgtatggtctgggaattctccaccgcggtgatggctatctcggcttgtactttcca…
c46655.graph_c0	2931	p2	(CT)11	468	489	ttgtgattgtagaaagtagcagtagtagtggtgatgtgggcctcccttctggacggcagaaaggttcttatttctttcccaagggccaaggacaaggccgggagaggacaaagagaagaatataaaattattaaaattaaatgaaagaataaaggtaaaggcactcgctccaaagtcccttcccctacaaataccacccctcccccttccctcactcgtcatcttccattcaaccaaaactcacataaactccaagagaagtgaaggggttgagcagagatttggagagaagtttgcagcCTCTCTCTCTCTCTCTCTCTCTgtgtgtaatgtatcagataagctttcacacagaataactcaataattattttttcaacatagttacaaaggatgttt…
c46658.graph_c0	1153	c	(TC)7cccctcccctcttttccctttgctcctaaacgccacccactctctcctctga(ATCC)5	74	159	gggaaagatgatatcgcttccaaaagaaatttcatgtgttgatttccactccaattctgctgcatttcattttTCTCTCTCTCTCTCcccctcccctcttttccctttgctcctaaacgccacccactctctcctctgaATCCATCCATCCATCCATCCctccatcccttcctccctataaaattcccgtctgattcacgctcccttgccatcatcaaacaaattcccccttcttgaaaacccgaacttcccccaaaatttcatctgttattggttctgcatcggagctatggagcccatggacatcgtggggaagtcaaaagaggacgtctctcttcctaaagcaactatgtttaagattatcaaggaaatgctgccacctgatgtacgtgtagctag…
c46672.graph_c0	1852	p4	(GATG)5	837	856	gccgatctgaagccgatttttgcggggcccgtttgcttcacctcgccgtcgccgagcgacgttccggttccgggattcctgaagaggggcggtgcttttgaggtcgcggcgaccaaagggttgcggtgcttgctcaggctcgacgctgttggtttcagatctgatggttgaatcagggttttgggtttctatctgttttgatgctgttgtttttttttaatggggtcccgtcgtctctcttctgaatatttttttgaaaaggagggaggggaggagatcaagaaaggatgatggcgaagaGATGGATGGATGGATGGATGggtaattgatcgtaggatgtagttgctgatgatatgatacctatctgatatggatggaggagtaatatgtactttattg…
c46676.graph_c0	1402	p4	(GATT)5	54	73	gtgggtgatgaagctgtcacgcctgcggtaagagagtagccagagagaaataaGATTGATTGATTGATTGATTagctgcactgatttgtgagtaaaaaaagtggaaacatgtctgttttgaagaagcaatgcgaatgccttcctttaattgtgatatatctttgtctcaaagaattttttaggatgtactttagaatatgcactgaacgctaatgaaatgaaaatgaaaaattaactccaaaaacacacgtacacgtacacacaaatgcaaagcttaattttcatcatctatctatttatccaacaaaagagtaggaaatgttcttagctagaaactgtactatgtaaaacttaaaccttatatctcggttgt
c46676.graph_c0	1402	p2	(GA)7	1215	1228	tattccaactacaaagaatgcaagaaacttttccataatcatgtaaagccatcaatcaaataaaccctattcctagtacctcaatcaatgccaacctcattcaattcatttcaatttttataaaaaaaaaactatactactttatcaaaagtgttcatgattgagcaatgagtacttcactcattgctcagtgttcatcagtaattcaggctctgagaagtccaatgcccacgagcaagccagcccacaagacaacaaaccaatccacatgtgaacttaagcgagtgttgattccaacagGAGAGAGAGAGAGAataattgctgccttatcattcccaaatccaatgagaaaccaaggcagtaatagtagttcaatcacatttgatttggatcaaaaag…
c46679.graph_c0	1040	p2	(AT)6	113	124	tttttttgacaccaataaattatatatactttcattatcagtctcaacagaaattattgacaatacatggaaaaatacaatttaccctttcatcatcaattacataatcagcATATATATATATtcaaataaaacttcacaccatgcaatcacatctacaacatcttgaatcattcatacatggaggaaaaaaagagggatacaaatctcaacctatgtgtcattttttaacattctcttcacataggtaaaaaacccttcaaaccatatatgcttcaagatgtgtatgtatgcgatttcggtatacgaatcaatctcaagagtaaacctcgatataacaacacaacacgatctgtgtacgtagtgtatgtactatactatacgtaaaccctatacacc…
c46689.graph_c0	1887	p3	(TCT)5	1839	1853	agggcgtcagggaggtcggtgggggtttgttcgggttgcgggtcgggcgttatgggtttggggctgggtttgggtttgttaaggaggaggtcgagttggggttgttgggtttcgttgggggtttcaaattgggaagagagagggaggtgatggggtcttggtttggttttgagcttgaagaagaggtgataggatctgggtttgaaatggggaagatgatgaataagaggagggatgaagtgggaggaagtagaagataagaaggaggagaacggttggtagtaggagtggatttgcataTCTTCTTCTTCTTCTtggtctctgttttgggtttgggttcagaggtgag
c46696.graph_c0	1492	p3	(CCT)5	402	416	agatcaaacaaagatccaatccaaacgagagacccaccccccccacccccccccaaaaaaaggaaaaaaattattggaccaatcaaagtcaataaaaatagaagggattgggagagagaaggaagtggttgtaaatctggcaaacattgggggtttgaaccacttgcgggctcggagacaaggcttgccaatcgaaggagaggaaggggtagaaggggctgcctttgaggagtgcaggccttggcgtcgcaggcttatgtcatcaatggccctctcttggtcttcccttttcaggatctcCCTCCTCCTCCTCCTcgtcgccgccatcatcactgccctctacactctccctgttgagaagtcattgaaggactttttggtttggattaaggagaacct…
c46729.graph_c0	1397	p3	(AAT)7	1377	1397	aatgttacacatcagctgagtaacaccaatggaagaactcgctccccacaaagttttgatgggtcttaaaacaagggttccaaaaccgtagtaaaaatgctttcctagccagtgccttctcatgtttggccataccgaaggtagttttctggccctagaggtgcaaggcatagaggagagcattaaaggggagagtttggagagcagcatggcgtgtgtgtttgtcgtccttgttcctttttaagagagagagaatgagagagtggggaagtttctttcgatctttcttttcccacctgcAATAATAATAATAATAATAAT
c46737.graph_c0	1977	p2	(TA)8	1822	1837	agctggtggtggcaatgtaattcttaggctaaaagatgtgaaggagccatcaatgacaatttttctggcttgtgatgaggacatggaagatgctatcatagctgcaagaaaagggttgtggacatttagcagtgattggttaatgaactgtgtaatgaaacaggaactcaatatggaagctcctcagtttgcagagtccctttagtctaagaaatgctgtagagtttgaaggtggttcacttaaatcttatatagaaacagctctacaagtcaaatgcttactgttttgaaattagtgtgTATATATATATATATAtggaagctcctcagtttgcagagtccctttagtctaagaaatgctgtagagtttgaaggtggttcacttaaatcttatataga…
c46737.graph_c0	1977	p2	(TA)6	1965	1976	tgaactgtgtaatgaaacaggaactcaatatggaagctcctcagtttgcagagtccctttagtctaagaaatgctgtagagtttgaaggtggttcacttaaatcttatatagaaacagctctacaagtcaaatgcttactgttttgaaattagtgtgtatatatatatatatatggaagctcctcagtttgcagagtccctttagtctaagaaatgctgtagagtttgaaggtggttcacttaaatcttatatagaaacagctctacaagtcaaatgcttactgttttgaaattagtgtgTATATATATATAt
c46758.graph_c0	1227	p3	(TTC)6	1184	1201	agaccagttgactccagcaatgtatcatttcctgcgtataagagcccctgagtgaaggcattgggatcgtgagggaattcgttgacgatctcaaacgagtagaactcggagtcggatccgatcgaggaagaagagaagttgttccaagcgatgcagaggagaaggaggagggacaaggagaggagaaggagggggattgaggatcctcttcttcttaatagggatctgaatttagaggttctgatgcgaggttgagatggaggaggggacagcattaggtcggagttggatcgcttcggaTTCTTCTTCTTCTTCTTCgttgacgtttcaaagaccatttttgg
c46765.graph_c0	2676	p4	(GAAA)6	1	24	GAAAGAAAGAAAGAAAGAAAGAAAggaagggcagctgagtcggctgttctccacttcacagccattcacttctattaatagcccaacacccgagactccaatttgtcctcaccttttccttctttgcctcctcttcctctttttatatctccatctccctatctaccaatacacaatggtagagcactgggaggaatccatccatggctcctgaaaggagccaggataatacagagcagggaagcgaaagagagaaggaatcaatggcttcaaaccaaaagcactagttttttttctcctcttcttctcttccaatatacaaac
c46768.graph_c0	1243	p2	(TA)8	1091	1106	ggccgcacactcaccagctacgacgtggcccctgccggttggcagtttggccagacatttgcagggactcagttctagaagaaaaattaagtaagaagaggtgcggtggtttctccggttgaatgcagaggtagccatattttgcacccgctaattaattttaaggccgtgttaggtgctcttagttagtaatttaggttattagagtgaagggttgttacttgaagttcaattgtggtgtaatttacgttgatggggcctggcaggaaattacgatgccaagactttgtggttgaaatcTATATATATATATATAcatctagtgctctccaaatgcacttcctctgtaattctatggttgttggttttacatattacacaattatagaagggtttgaa…
c46780.graph_c0	1096	p2	(GA)7	1068	1081	ggaagaccggtcaggcagcgacgcgtcgttagcaccgaaaaacacagtgaccacagccggtggattctcggtggaccccacaccctccatggccttctccatcactctcatcacccacctcgtgttgtacccactgtaaccccttacaactacatccacagagcgggagaagtggtgagcgagggaggcggcccagccgccggcgccgaaggactcctcggtgatggagtcaccgaaaagtacgatttttgggcgcatttttttgatacaaattggaatcttgattttttgttgaagaagGAGAGAGAGAGAGAttcttgggattctct
c46791.graph_c0	1537	p3	(CAA)5	351	365	gctgatggttttaatgggccagcatctgctggtgagagagttgttgatgattttagatgtgtcaggcccataaagattggagatagtcggtttatgggcccaagtacaaattatcacgatgaaaattatgacattcaagtgtataaacccagactagcatgttctgtaggtgctcagaaaggaggtaggacaaggtcgcttgcagccagttgggaaagggatggacaatctccaatcattgacaacctgcagcaacagcaagagcaaccccgacaacaacaagaccggcagcagcagcgtCAACAACAACAACAAagtgatcctacacctactgctagaatgccatatatgatgactgaaacaaatcagagagcacgccgttcatctgccgaagtagaa…
c46795.graph_c0	1300	c	(T)10cttgca(T)10	562	587	caaaagaactgagattgaaacagatgtacaaaaaccttcgtataaaacaaccagatgcacagatcactccaaagtgtagacaacttcctcacacaaacaccactgattgcttttatgaacactatgaagcaattgcatagcacttcctcacttccatagccagaccaacccaaaggatctctcataataaattcgaacaaagaaccttgagatcaattgccttccaattcccattttggtataagattcaaatcaatgagagctgatcgagtggctttctccttcatagcatagaaaccaTTTTTTTTTTcttgcaTTTTTTTTTTctttgatgcatttgaatatgaagcttgggtctcacaacttgatgcactttgcagtgaataaatcagctcataa…
c46800.graph_c0	1060	p2	(AG)10	1	20	AGAGAGAGAGAGAGAGAGAGatgacgctgaaggtgtatgctgatcagatgtcccagccatcgcgtgccatcttgatcttttgcaaggtgaatggaattaattttgaggaagtgaggattgatctattcaagggtcagcacaaaaccccagaattcaaagaaataaatcccatgggccaggttcccgcaattgttgatggaaggtttaaattgtttgagagtcatgccattctcatctatctcgcatgtgctttcccaggattgccagaccattggtaccctgctgatctatccagcagagccaaaattcatgcaatattg
c46812.graph_c0	1711	c	(TAG)6g(AGC)5	1497	1530	tatcgtcccaaaagttggagtagatgttttgacacaattccatgtactcccaccggccgtttcaaaattgggtgacggtgtaatcgtcggcaaaggggaacttggttttatggaggacgttacgaagaccgtaacgacaggcaccacaatatttggagtgtggatcgttgttgaaggaatcataagtgacctggcaaaagtccccgctgcgaaggacgaggtcgaggagcgagaggtcgacggggtccagaaggttttcccagttggtggaccccagcaactccggccatgaagtcctatTAGTAGTAGTAGTAGTAGgAGCAGCAGCAGCAGCaacaggaggaggagaaggattggatggctgttcttcttcttccatacggtgaaagtaatggacta…
c46813.graph_c0	2226	p3	(GAG)5	290	304	gaaaaaaaatcaagatatcaaaaatccaatggtggacgcttacactctccacctggccatggcggcgctggtcggcgcctctttcgtcgccgtctccgcttactacatgcaccgcaaaaccctcaaccagctcctcgacttcgcccgcgccgtcgagcccgagcgcagcggcgaggaaagcagcgacaaagtcaagaagagagcagcggcgaatcagttcaggaaggagtactatcgagggggatcggcgtcgcttcccgacgtgacgtcagcggatagggacgaggacGAGGAGGAGGAGGAGgtggaggagggggaagggtgcgaggagggaggaattggagtataagggtttggtagggtttatggaggaagaggtggtggtggttgttgatgtgg…
c46817.graph_c0	1459	c	(GAT)5ggtgattcagaggg(T)12	1272	1312	ttggccacgtcatcatcaccaactccgatctcgacgacggaggctcggaagaaggtggagacgaggaagcggcggccctgcgggtcccacttggcgcactcgcggagcaggccctggcctgtgtaggagtaggtggactgggtggggcccgcggaggaggagaggaggagggagatgggtacggcagtgagtaggaggaggagggcgaaggtgcggcgagtgatacagcagcagctgcagcagtcgtctttctttgccgcctgctgcgagttatcatctttaggattcattgcatgtatcGATGATGATGATGATggtgattcagagggTTTTTTTTTTTTggatgggatttatgagggaaggggagggggtggattggatttggtgagaatttgagat…
c46817.graph_c0	1459	p3	(AAT)7	1438	1458	ggagggagatgggtacggcagtgagtaggaggaggagggcgaaggtgcggcgagtgatacagcagcagctgcagcagtcgtctttctttgccgcctgctgcgagttatcatctttaggattcattgcatgtatcgatgatgatgatgatggtgattcagagggttttttttttttggatgggatttatgagggaaggggagggggtggattggatttggtgagaatttgagatttgagatttaatcggtgtgagggggtttactgagatcttgactttgtcattggtagatgagaaaaaaAATAATAATAATAATAATAATa
c46819.graph_c0	1043	p4	(TTTC)5	492	511	ccaaacaaagaattgtactaaaaaacagccgactcaagagtttgaaaattctagggaaaaaaggccagatttccaaagggtggtggcggtctcctctcccctccatcaactgcctattaaatccaaatttctgagaaatcaagtggagagagaatagagaagacggccaaaggttcaagcaatgtcgcaggtttcacctctagcctcgctggattcaatgatgaagagatcttgccgattaccagctgatctggccacaggaagacctgaacaatttggtataaccatatgagggaagtgTTTCTTTCTTTCTTTCTTTCtggtttcagcagtgacgattctggctcttcatcactgacaactatgaatacagtctggaggtcggatctagcagttact…
c46832.graph_c0	1133	c	(TC)7caactccaaacccaccgccccctct(TC)7	1	53	TCTCTCTCTCTCTCcaactccaaacccaccgccccctctTCTCTCTCTCTCTCctctcccctcaaaacccctctcaaatcatccacctccatcttctctgccaggcccttcgatttctcgccctctcggtttgtcgttcgaaacgtcgcggtttcgtccgagttcgagcaggaagaggaggtcttgagcgatgcagaggaacccagtttctctcctgacctcaaggtcttcgttgggaacttgcctttcaacgtcgacagcgcaactctcgctgagttgttcgagcgagctgggaatgtcgagatggttgaggttatatatgacaagataactggaaggagccgagggttcgg
c46835.graph_c0	1095	p3	(TCT)6	5	22	atcaTCTTCTTCTTCTTCTTCTtccgaatcgaagcacctcaccttcactctcgagcacgccttcgacagctccgccttctcccccgccggcgtcttcactgcccgccaccggtctggccagtcgctgacgaagctgcggtttgcgaggaacaacttgacggcggcggagagggatgctttcaagagggtgttggaggaggatgggttttataaggtgagggttccgtcaaacgtggcgaatccggcggggaaggagtatgttgtttcatcaatgagagcgagatgcatttccagggacactttggatgagctcatcgttatt
c46844.graph_c0	1104	p3	(ATC)5	525	539	aaccatgtataaactcatactcagccagccaaagcctcacaggaaagaattcatcatcaacaaaaataaaagaggtttacaaaataattgatggcctcataatcagtatattgaataacttcatagatcattgacagtcatcatctccaatatgcatagattttaaaattgctggcctcatcatcattattttctcatgtgaatatcatcaaaacaccttgtgagcatgttcatcctgcaattagtcagttgttgcataacctctcttatttccacaccttcagacaatgatacctcattATCATCATCATCATCaccatcccatcattccaatgccactttcgcgccgatctccttcaacttctcaacaatcttctccgcctcctccttcgtcacccc…
c46847.graph_c0	1030	p3	(GAT)7	1010	1030	tatcggataggggaaggcttcctttttggctttttagttcttggcttaacactggccttaaattctgaattacattccttatagcaaatttgtcatctttctccttctagactatttgccttcatctagagagtttggaggatgccaagtggtctaaactctcatatcatagttttggaatttttgcatcaactgattagagatggttgatgtcaggtccacattcggtcataaaactttgtcaaatcttctaagagccttgacttcttagccgaccccattttaatgggctacaacctaGATGATGATGATGATGATGAT
c46857.graph_c0	2195	p3	(GCC)5	639	653	ttccgtcaaatctgatgcttcttctgattccaaggtgaagttcaagagcttgagcttagagcccaagtccgagagcttggattatgatgccttgtcaattccacttccgtcgaaaggcggtgatgatgccgagccttggaattcacagatacaatccaagaagagtttcattaatacagagggatcgagtttggtttcttctacttcgttgctgaattattcggccgtttcaacttcttctggtccaaacttgtcgtcgtttgaatccagttttgattctccaagtaagcgaaaagcaaaGCCGCCGCCGCCGCCgagtttaatccctcccgccaccttctccttctttcctgatggttcgaaattgagttcaaagtggtcagattcgagcacggttcc…
c46859.graph_c0	1131	p3	(TCT)5	9	23	cttcttccTCTTCTTCTTCTTCTactagtgaaggaaataaataggcatgtagcataaagagaacgagaacattggttgatagaactttatgaaaaaagattagggatacaattaatgatagatcagtttaggtacaaaaggagctctctctctctctctctcttagccctctctctcttagccatgttaattgaactccaaatggttagaaacacaaagttcactatagaataatcaggcgaactatttgtccagaaaaccgaaatgactttgccgcttctcttaggcatttgttcttttcatcccgagtccagtgctgcaga
c46859.graph_c0	1131	p2	(CT)10	144	163	cttcttcctcttcttcttcttctactagtgaaggaaataaataggcatgtagcataaagagaacgagaacattggttgatagaactttatgaaaaaagattagggatacaattaatgatagatcagtttaggtacaaaaggagCTCTCTCTCTCTCTCTCTCTtagccctctctctcttagccatgttaattgaactccaaatggttagaaacacaaagttcactatagaataatcaggcgaactatttgtccagaaaaccgaaatgactttgccgcttctcttaggcatttgttcttttcatcccgagtccagtgctgcagaagtgaaaactcgccaagcttgttcagcttctccctcaccccactcaacagctcttgcgcatctccttcccatttat…
c46866.graph_c0	2360	p3	(GAT)6	206	223	tgccgccgcagccccgatggctgctctcctctcgaacatcacctcgaacatcaccactattactagtcccatagtcaacgccatcccattcccaccttcatcttcttccttcgctctcagtctcaactccaacaaaatcaacctgaaagtgaaagtgaatgtgcggaccaaacccttgaatatgaagatgacaactaatgaagtaGATGATGATGATGATGATtctctttccttccaaaatgtgaatgtccaccaccacctcctactccgctctaagaatccccatatcatccaccgccacctccgccgtctctcccaccacgatcgtctcccctccaccctccccatcctcgactacctccaagcccgaggcatccctgtcgaccccaccaccttctc…
c46868.graph_c0	1335	p3	(GAA)5	1249	1263	caaggccactggttgcgggaggatgatgagggtggtgatggttttgatggagttggatgtgaggcagtaagggaggtggtcgaggcagttgggttcgggtgcaagtttggttgtgtgcggctgcgcggtttgcagaggcggaggcttggtggcactgcggcgttggacaacaaaaaggaaagaggatgaggtgtgggtgaagacgcggggaaggcttggtggagctcgggtgatggagtgagagagagaaagagactgtctgtgtaatgggttgagaagttggagctttggtgttcggttGAAGAAGAAGAAGAAgagaggtcaggtgtatttggagttgaagaggcagtgaggggtgatttagatgggagtgattaaggagttaga
c46869.graph_c0	1729	p3	(GCT)6	292	309	cccacttctccttacacctcttcgagttccgattgtaccccagccgcttcatccccgccgagatgtcttcccaaaggggacccttgggtcccgattcctgatacctcgaatccaattcgcttcgcaaattaatcaacgcatggacctctgatttgggccacctggacgatgataccaaatcaacactactactagtcccagttacagtcccaacagtaccttcagaagacactacaggcatcaattcagccgagttaggtgtttgttcttcctgattgttcggcggctgcgGCTGCTGCTGCTGCTGCTgaatcacaacccccgccgcactctccttcaccaccggcagtttgctcttcggtttatttaaaaccggtggagatggtggagttaccggcg…
c46869.graph_c0	1729	c	(AG)6tacagtaacgatgggaaacagcaggtggtgatggggatgatgaaaatgatgatgtt(AG)7	1534	1615	cctggcgcggccacctgttacctcctcccgatccgccgcctccgccgccaaacagctcatcccccgctgcagccgccgccaccgccgctcccaattcatcgaaattggtgctgccagaattgcccgctggcggtggaggagccgcgtagggggacccacttccttgttgcatactgtaattcaaaattagtagtatgagaaagttgcaataagcacgaagcagaagtaggaagagaatgacggtttgacaaaagagggataggagaattggaggagagttaaatagttgggtatggttttAGAGAGAGAGAGtacagtaacgatgggaaacagcaggtggtgatggggatgatgaaaatgatgatgttAGAGAGAGAGAGAGaaactggtaaaggaaac…
c46877.graph_c0	2186	p3	(CAT)5	97	111	cgaatttccgatccaaaaacccaagcttgcaagtgaccctcaccgctacgtcagcgttgaacggccgctgccaactataaagttccactatttctcCATCATCATCATCATctccgaaaatatcccctaattcttcacaaaaaataagatcttttccaaacaattccgatgccatctttctgaagaatcggaatcgacgatttgtcgatgataggattgtcatcaatggcgacacccatcgagggtttccaattctgtgtatttgatttgaaaagaggccaacttgaagggcaggagctcgacaagatcctcttcttcttcccttctgaatgcccttattcacttcagctatcagttgttgggctttgcgaagggctcattacattcacaagaattttt…
c46911.graph_c0	2320	p3	(CGA)5	149	163	ccactctccttcctacaaaacacgtacaatacacgtgctaaacaaaacttaaaaagtccgtatcccctctttagggttcttcctcctcctcagtcctcatcatcaccatggatctcatccgctcctacgccgacaacaactccgacatCGACGACGACGACGAacccgtaccaaaccctaatccccgaaccctagatcaaaatcgaaatcaagaaaacgaagaagaagatccagaatcttcacctcctcacatgatcaccctcccgtccaaatccgcagccccccagatcgacgacacggcccttaccctctccacctccctcaccaaccgcctcacacaccgccccctcgacccctccctgcactcgatctcctccttcaaccccaccttcgaccagc…
c46924.graph_c1	2241	c	(GAA)6gaggaaagaatga(GAG)5	2	47	tGAAGAAGAAGAAGAAGAAgaggaaagaatgaGAGGAGGAGGAGGAGgaagggggatattgttctcctccgcatcttcccttcaccgccgagctctcactctcaaaacccttgtccaccgctatggaccgtcatccccttcaaccctccaccgaattagggtttgctcctactccgatcagatccagcgctcccccgatcgccgcccaggtccactttctctctacagggatatggttaagcaagggaaacttcagcatgatacttaccaagaaaaagttgcttttgaattggaagatttacttggtagactgaaccagtatgagaaggaaatggaggagtatcatg
c46939.graph_c0	2539	p2	(TA)6	1648	1659	tcagcaaactcctttcgaacctgccaaatttttattaagaaaaaaataatattgaaatatttcgacattattaaaaaatttctaaatctaaaaagaaattgtcggtcagttactttgagattctgtattttaagaattctctgatatacaattcaatttcaatattgaaatagctgaactaatgaaattgcatacaccatacttgtaccgatgaactacatcaaactaccttataatgagttgcaggaacaccatgtcatattagaaaaaccttctttaaaataagcctatcctcaaaccTATATATATATAagcattatacttcaaattaagaagcctttgtaagaattaagttggccttaaccctctctgtatgtattcaacacgtaaagagaagca…
c46950.graph_c0	1285	p3	(CAT)5	204	218	actggggtattttttccatatcttggaaaatttgggaatatggcaaacgagtacagatgctctaacgaactgtggatgctcttacaaactcaatcaacagtccctaccacccactcccaaaaaatatcttaaaagtatgacagccacagagagaatacttccttttcttcttcttttttaattaataattaatactaaggcagCATCATCATCATCATagaagaacaaagacgttgataatacaaaggcgcgagtggcagacaaaacactagatggaacaatacgagacagctaaatacaaaggcgacttgatcaacggccaagatttagccgccctcggcaagaaagatagtattacataacaaacaaacacctactcctattaatattaattatccc…
c46954.graph_c0	1136	p2	(TC)7	87	100	atagcctcggaccatcgactttgtaaagataaaaaccacttctctcttttctctgtattcatcaaacccctcttattcgtattactTCTCTCTCTCTCTCgctgtccaaactggaaatcgaccaagaagaaaccccatacaaagaactgatgctgaagaacagaagagtgatgggatttggggggcatgaagaggacaaccattggcccccatggctgatgccattattgaaaacaagcttctttgttcaatgcaagcatcatgttgattctcacaaaagtgaatgtaacatgtactgcttggactgcatgaatgacgctctctgctctctctgcctggcttaccatcgcgaccatcgtattattcagatcaggcgttcatcgtaccatgatgtgatcag
c46954.graph_c0	1136	p3	(ATA)6	887	904	cgtaggtacctccccggatttcaacaaagtcattcacaacagaattagcaacaagagcatcaataagattaaaaagaagaagaagaataatgccacaacgacactgcagtcatcatcagactcagaagagtcttattcgagggcaaagagcaatctgatacagagctttagcccttcaaccccgtcacctacttataggactgcaaaaaggaggaaggggataccgcatcgagctccacttggaggcctcattttggagctgtaagttataaatgtatggagaagatgtttattgtatgtATAATAATAATAATAATAgaataggtaatatatagcactctgtgcttctttctatatatatgggggtctcggcagtgcttgcttgatcagggggtgtag…
c46954.graph_c0	1136	p2	(GA)9	1116	1133	cgagctccacttggaggcctcattttggagctgtaagttataaatgtatggagaagatgtttattgtatgtataataataataataatagaataggtaatatatagcactctgtgcttctttctatatatatgggggtctcggcagtgcttgcttgatcagggggtgtagttagtatagtataaaataggaagggagggaggggggaaatatatacatatatttgtgctttgtcaatgtttaattaggttaactctacatataatataagtctcatgtgaaatgtacaaatgaatgaagtGAGAGAGAGAGAGAGAGAgcg
c46957.graph_c0	1609	p3	(GGA)5	1383	1397	gtacttggcgaccacgttttgactctgcgccagctgcgcgtcgatcctcggcaactgatccaccggcgtcgcgatcctcaaacacgccacgtgggccgacagaagctgatcgtacagcggatgcgcgagaacctccgccttccacgccgccacgccatcaccgccgccgttgacctctgaggcggcggcgttgacctcgtctgaggcggtttggaggtggaggaagctatgaccggattgttgacggaggatggcggagttgagccacgtggggggaggggagggtttgccggcgaggttGGAGGAGGAGGAGGAaggcgaggaaagatgatggtggtggtggtcggtggtgaagttagggatggagaggttgtggtaggacatggcggtggcggagga…
c46958.graph_c0	1222	p3	(AGA)5	1208	1222	cccctcccacagcaaaattaactcctcgcctgaaattcccacctttcaatcctactcctccaagaaatggagggacgagaggcactcccatagcctcagctatgaagtcgataatgatgcgaccatcggagtagcggccagtagggtgacggaagaaagtttctccataaggagagtggcctatgatatcatggccattgacagagagaagatagttccctgtgtcggttaaggaatctccaaaactaacaatggagttgaaacaggaaagagtagatcgcgggaagattagaatcacagAGAAGAAGAAGAAGA
c46963.graph_c0	2956	p3	(TCT)6	1	18	TCTTCTTCTTCTTCTTCTtcctctgttaaaaaaacaggggtgggaaaagctgagattagtggggagaatgtgaatagcttcaatgggcttcctgtgctgtatgatgatgggtatgtgggtgtgagtgtgaaggactactttgctgctgcgaaggtgattgttggtgcgaaggatggtgggccacccaggtggttctgccctgtggagtgtgggcaacctatcagggatgcccctgttctcttcttcttgcctggtgacaagtggattgctttctttctttcttcctttttaagcatgtgcagtacatgtgtttttctt
c46981.graph_c0	2065	p2	(AC)6	1582	1593	tagcgaaaaagccctttctgcatccgatcctcccactccccgagaagaagggaatccaagaaagcaacgggaggctctttgttctcgtgggcacgaagacccttttcaccaacaatctcattcaccttcttgaaagcataaagaggtagcttcgcctctggaaggcaacacttctggaggcaattccggccgcaaccgcctctaggctgagcaccttcctccgactcatccttttggtaattggaaacaacagtaggaaccctcttgatcctcaacatcatgaattcagataaaaacaatACACACACACACcaagtagaaaaacaaaccgatcgagcgacgatagatatagaaaccaaggatataaagaattttaagaattattgttgggtaaaacta…
c46984.graph_c0	1279	p2	(AG)9	1	18	AGAGAGAGAGAGAGAGAGgaatgtgatgggaaaaacccacaagtcccgttttattgtgttcattacatttcattcttgtgtttgtacaatatatagcattccaagaaggtgctagttttctcagaataccctaccatacatgattgagtggagagagaagaaagtgatgggaagaatcaagactcccacaaatcctgtatcatcatgtctgttgcaatgcactgcactcgaggaatgtgcaatccttaaaattgacggttgggtggagaaagagagaggaatgtgatgggaagaatcaggagatatggaattcccata
c46992.graph_c0	2264	p3	(AAT)5	1164	1178	agcactccatcggcatgtgatggtttgtttagtcctgcaccttgctgatcgtacccacagccaaaagtaagccgaggccgcacagacgaactattagtcaactgaaacgaaacaacatcagtgacaagaacccccagcgacgacccactgtcggcgtactcaatctcgtaatcacattgctccatcgactcacatccatctttctgattcagcgaatcacgcagccaaacacacaactcctctttacacctcaccaagccgctcttcttcggcttataccacggatgcggcccctcccacAATAATAATAATAATaaaataatcagtggctaatgcccactagttttctataaattggtgaacaatgagaagtggagatctcatccatccagctatcaa…
c47042.graph_c0	1456	p3	(GAA)5	1440	1454	cggtagtgcatcggaacacgccgccgaagctgacgtcctcgccgaacacgtaagaacgagggtcggattctagggcgatgtgaagagcttggttgattgaagagaagagattgaggagctgaggctgttgtttctgtggttgctcgatttgggaattttgagaagtagaagaggaagagaataatcgaggagtagttaagattgaagtagaagctcgtcttcttaataacaattttgccatttttttccggaaaagatcgagtttttttttgtttcagacagggaagacagaaaagcgagGAAGAAGAAGAAGAAga
c47084.graph_c0	1725	p3	(GTT)5	1621	1635	acagctgctgctcatactcgagattcaatcatgcaatccctttcccaaacatcaagagaccatgccatgttgttagctgacaggtggaagccgctaaagtccaatcggtgagctggggtcccactttcccttgtatcggatgcagatcctttgggaccttaggtactcaattatttatataaagatttatataaagatagtgtaccattgttgtaacattcagtagcataatgtatctattctatccaagagtatgatgttgaacccaaaattttgggataaaggtttgttgttgtagtaGTTGTTGTTGTTGTTgtaatgtattgtgttgaacagttgtgttgagagctatgtaggaactgattctgacaagattcacaatgaacagattgaaatttc…
c47090.graph_c0	1528	p2	(TA)6	112	123	tctctctggtttgggaggggaagtatcccaatttttaatgcctagagaggcaaaagtttcttcttcttaaaccttcccctctgggagtagagagaagaagatacttacactTATATATATATAcatagatatagataaatatagaaagagtggtagccatggattcaactccaccaaccaccaccacctccaatgatggcgtggtcgtcgctcacaaggacgcgtctttggtcgatcccttcttggttgaggctctccaaaacactcgtcatcgtctcaccattctgcggatggaactcgatatacagaagtttctgcagaatcctgatcagcagcagtttgagttccaacattttaccacttcctaccttcgtcttgctgcacaccgtgttgctcaac…
c47095.graph_c0	1414	p3	(AAC)6	743	760	tgggacatttgggtacttggctcctgagtattttatatatgggagggttaatgagaagatcgatgtttatgccgtcggcattgtgcttctcgagcttctttcaggaaggaaacccattagtcaagagggtcctcagggccaaaagagccttgttatgtgggattctaactgattacaggaatcacttgaagtccgactcgttagagatgctcgtttacacagaaaactggctgaaggctgaagataggatacaagggaaagcattatctacgtccacaagtgggagcaactcgtcagaagAACAACAACAACAACAACagactacaagttacaagaagaagaagagtgggtgtgaacccaaccaactaagcaaacagcaaaagcataaaataaagtaga…
c47095.graph_c0	1414	c	(A)14tgggacaatgggtattaatcagagcagtaacttagactgatacctcctcccccactttgagaggacagaatgcagatgggtg(T)15	1102	1212	aaccaactaagcaaacagcaaaagcataaaataaagtagaaagtataatttgaccaaaagaaaaagtggaaaaaggaacaaaagagtaattaaaaaaccaaaaaacaaaaaacaaaaacaaacccaactctgatcacaaggaatcttaattccccttttcccttgtaccctcctttatctttcttttctgtttttcatgctaagttggcttcaccatcaataaaagaagatgaacaaaaagcccaagaatactcccatatctagaaactcacactatataatagaaattaaaataataacAAAAAAAAAAAAAAtgggacaatgggtattaatcagagcagtaacttagactgatacctcctcccccactttgagaggacagaatgcagatgggtgTTT…
c47107.graph_c0	1016	p3	(AGG)6	7	24	aggagtAGGAGGAGGAGGAGGAGGgtgcaaagagagctggagatgcttgctagagtgaagcaccggaatgtgatgagcttaagagcttatcttcgagatgagggcaaaaagttgtttttggtgtatgattacattgcaagtgggagcctggaggacgcaatgaagaaggtgaggttgggcgagttgagccttggttgggaagtgcggcataggattgcggttgggattgtgaaggggttgaggtatttgcattttgagtgcagccccagtattttgcaccagaggttgaagcctgggaatgtgatgttggatgaggggttcgag
c47123.graph_c0	1061	p3	(CCT)6	294	311	ttctccataatatcactgattcctctctcactctctctccctcacatctacatcaccatagtcattagaggttgctactaagagagatgggaagtagctattatggagaattagggcttggaggtggcaagtcaacatcaaggaaggggaggaaaaacagtagctcagataaacagaagcaaccgcaacgagggcttggagttgcacaacttgaaaaaatcagattaaacactcagtttgctcatcatgaacaacaaccactctacatccctcccttcaatcatcatcaccacCCTCCTCCTCCTCCTCCTacctttaaggaggaggatttgcgagtgcaaatggctttctcatcatcacctccaacgatatcttcttcttcatacatagcaacatcat…
c47123.graph_c0	1061	p4	(TGTT)5	1040	1059	atcggctgcaaagaagaagagcagaacgaatgctctagcaggaggaatggaatgatgctatggttgcaattgaagggatggccggggaagccaactataaagtgcacgatgatattttgcttttgaggagttgtgactactatattttgattgtactgatattctatattgtgttgcaaactcttaaaatggatgtatatatgatgtgggaaatgtggatgctggatgcaatgctttagtagtaaagtggggactgtgatgtttatgctggccggggagctatgtttgggtctccttcggTGTTTGTTTGTTTGTTTGTTtg
c47138.graph_c0	1310	c	(TG)6gttaatgcgcaaattgcgctaattatagttggtagtgatg(T)11	1092	1154	ctgcagcagaagtgatttatgatcttgttgatcaaaatgcaaatttaatattcggagcagtgatagatcaggcactaagtggtcaagtaagcataacattgattgctactggtttcaaaggtcagggtgatgacacagaagttcggtcatcatccaagggaccacagccaggtcctggcgacaacccgggagggatgaacagacgcttgtcctcttcattcaccgatggaggcatcatgcagatccccgagttcctaagaaagaaagggcactcccgtttcccatgagtttatatatataTGTGTGTGTGTGgttaatgcgcaaattgcgctaattatagttggtagtgatgTTTTTTTTTTTgataaaagttggtagtgatgttaataaacagataat…
c47166.graph_c0	1476	p3	(CCG)5	104	118	ttaagaaccaaaaaaagatttcgtctttttcattcccatttaaacctactcggctactcccaaaacccactttccactttccccaaatccgccatggccgcctCCGCCGCCGCCGCCGcctcctcccacctcaggttctcccctctccccaaccccttatccaaccaccgctttctccacctcccttccatttccatccccacccccaaaattacctccctaccctccctccactcctcaaaccctaaccctaacctccccacccccatcatttccctctccggttctggatccgggtccggatccggatccagttccggcgggaacggtggtggcggcggtggcggaaacgatggtagctcttcctccgacggcggctctgattcggtgggccccatc…
c47168.graph_c0	1129	p3	(CCA)5	325	339	agagaataataatttgcccattaaaataccacaaattcaaaatctcatgcactaactttcatacattgatcctagacgttacacggttcaccacaccaccaacgtacgtcttcacactgacggaccaatctccagataccacagtccaaaaatgccgactaaaaatcacatggcaaccaattaactgacattcaattttagccagcagcacaatcagtgaacttgaatcccaggcgcgaatctcgacgatcaaacaccatctcgaacccctgctgcatcaagttcccgatcaccccaaacCCACCACCACCACCAttcaccaccgcctgtatccccaaacacctcaccccctcctccacctccaccatgtaattcctcgtcggaggcgacatcttccca…
c47186.graph_c1	1094	c	(T)10ctttttttc(T)12	932	962	cctcatactttccgatgtggggagcgagccgatcgatgcagggctccgggaacggcgttccgttgtcccaaaccagctcgtcgttcaccggaacgggtttgttggggacgatgtggcggccgacggggaggcccatgccggcgcgggtgcggatggaggagaaggtggatcgggcaaccaacccgtgaccgcccaggatccgagatgcggcgccgctcaatcgacctgccattgtttttctgctttttttttgcttttttttaatgataaaatttctgcttctattttaccctttttttcTTTTTTTTTTctttttttcTTTTTTTTTTTTctgtttgggtttaattagtggtaattattatgtggtggagtgaataatgtgaagttgggggatattgc…
c47194.graph_c0	1662	p3	(ACC)6	54	71	tcaacatcctacaaaattcaagatccattaagaaacagagaacgaagaagacgACCACCACCACCACCACCaaaatggaggagagtagcccaagagggagtagccctcgaagtccagaagcggagatcgggtatcgggtcgaggatttgtgggaggacctgatccaacaaccccaattgagcccatctgagaagctcaactcttgctttgatcaaatccctgtctcttctttcccgcctcctaatcatccctcagaagaaattatgtcagtaattgagatatcttccgattccagtctagccgatactgttgaaattttatctaaacacaagatcctgagcgctcctgtcagaaatgtagacgcaccagaa
c47201.graph_c0	1110	p4	(TCAT)5	68	87	caagagagcttctagaagacccattattgttcatcgattccattcttagctcctcaaaaacccaccaTCATTCATTCATTCATTCATtccattcttctcagatctcgatcttgatctctaataattaagatttttctccttgaaatcatcaattagcatttatgggcagcgtggttgaatcttccaaagcttctgacgtgaataaggatgccaatgggagttttttcaatgataagaaagtcacagtcgtgtttgtgttaggtgggcctggcagtggaaagggtactcaatgcgcaaatattgtcgagcattatgggtttacccatcttagtgctggagatcttctgcgtgctgaaattaaatctggttctgagaatggaactatga
c47204.graph_c0	1938	p3	(CCT)5	3	17	ccCCTCCTCCTCCTCCTcatcttcatcgccgccgctgccgtctcagaacctccacaattcctaatctccgtaggctgacctctcgcgtcgtcgatctcactcgaagaaaccagctcaatcaaatatttgaagaagtggaagtagcgaggagaaagtatgggaaggtgaacagaattgtgatgaacgccgtgatggacgcgtgcgtgaaatgtaaggacttggattctgcacttaagctatttgatgaaatgtcggggagctgtggcgtagatagcgtaacctatgggattatgttgaagggtttaggtgaagctcga
c47223.graph_c0	1914	p2	(AG)9	1892	1909	ttgcacacgtcacactcaaaatcatccccatcattccctttcatcttatcgccgacatcagaaacctccacgtccctgagcttcatcttcacagacctgctcttcggagagtcagatccccgagaagcactacctctcttctttgacacatcaagtccactagaaacccgtttcctcttccgcttcaaaacccagttcctatttatcatctcttcatgcaaagagccggtttctctcatattaaaacctcccctcaaagagcagatgcgtggagtcggcggcgatgttgtagggttttgaAGAGAGAGAGAGAGAGAGggaga
c47224.graph_c0	1888	p3	(GCA)6	235	252	gacgagaagagaacaatttgcattttcagctgagaataacaaacatacaactttcatctaagtaaaatccaaacacccgaatgatcgacaaaaattattttacttcgataataaattcaaaaggccgacccctactagttgggaaaaatacttcgttgttgtaataaattcaaaagcaatccgatttctcagctcaatgtcatatattcacaactaattattcaacagaaatttGCAGCAGCAGCAGCAGCAgttcttattatctgataccaaaagaatatcgcatctatgttcaccaatatccactaaactgaaatttctcatgaatcctcagaagttgttgtcattgcagttcttgaactgtactgttgcacaactaaaacagaggccaaaaccgga…
c47225.graph_c0	1873	p2	(TA)7	1851	1864	catcagactatagcagtgatgttatttgaagttgtcatattttgtgcgggattggctgtttgcttcttcccttttgaaaccagtggccgtgaattgagtgataccgcaccgcactgagtgattctgcaccggctgcagttcagtttgattaaaatacgcaccaaacaagtttacttggtgcatcgtgttatgcagtcccgtggatagtcttcattgtaaattgtttagagtctacagtggatgatgaagtccaatgcaaaattagactatacgtgatttactttcttttttcttttctttTATATATATATATAgagagagag
c47250.graph_c0	1357	p3	(CAA)5	306	320	ataattataacaaaaaagagcatatacaaacaattatcgttatttgacactaattttgtttgaagaaagcaattcttttcacaacattacatcttcatgaatcatgatacaggggggtaaaaatgagagacacaaattgtatagggcaaaacaatttgaataaataaacatatccaagctaactaagcaatgcacccccttcactctatatcaatggctttacctgttgaacaattttccaaaggatacgtggtgaatgtcgtttgcaattcaacaacaaaagtaaacaacaaacaatacCAACAACAACAACAAcagcaaaccaaatcaccctttttcgcatctcacccctgactccttccatcagaatttcgcaccccatcggatatcgccaacgaa…
c47250.graph_c0	1357	p3	(GTT)6	1340	1357	caacaaaatcccaaagctaaacacatcggttttagtactcaaattgtcaggcgtcacataggccggatccagataccccagcgtcccagcaggcggcgtggcatctccattggttatatcgttgagtgcgaggccgaagtcgctgaggcgggcgttgaaggcggcgtcgaggaggacgttggcggacttgatatcgcggtggatgatgggagggcaagcggagtggagggtgaggatagctttggcgatctgcagacatatcttgaggcggcgggggaaagaaggagggggatgactggaGTTGTTGTTGTTGTTGTT
c47251.graph_c0	1684	p3	(GAA)5	10	24	gaagaagatGAAGAAGAAGAAGAAtaactttctgaaaggggtcaagtggtccccagatggctcttgctttctcaccagttccgatgataatactctccgtcttttccacttaccatatgaggcttatacattagactattcggaacaacaacaagaagaattagaaatggaagattctttggcttcacatctcatagtcaatgaagcagagactgtctatgacttgtgttggtacccctacatgtcttcatcagatcccacgacatgtgtttttgcaagtactactcgggatcatcctatccatctgtgggatgccgtttctgg
c47252.graph_c0	1532	p3	(CTT)5	1327	1341	atcttctctaaatttggtaagctgatcagataatttttcctccagtatatgatcagatgaggagcgtagttgtttctccaaacgccttatcattctttcaatcttgcgtctctcaaaaaatttgatctttttgtccctcatatgaattttgcgttcagtagccaaacgggattgaagctcctgatgccttttgagttcatccaatttctttgcctgagcatccttaatttcaggaggaagattcttacgaagcatccgttcagttgatcgaatctggttcttcacggaaacggatttagcCTTCTTCTTCTTCTTccccttcttgttttcgggacctaaaccccgggatcgacggtgaccatcgacgggcctccggccctcgatccggcgtctcccata…
c47256.graph_c0	2343	p2	(GA)7	2166	2179	ctctgaaatcgaagttgcgagttgaggaaggaggagaaggggaagaggagtggagtctagagtgggttggtttgatggggttgtttggggttgtggtgaaggtggtgaaggtgaaggtggtagcattgttggggagtgagatgatgggttgttgtttgttgagggaaggggaggggaggagggagtgaggcaaagaaatggtcatgatttcttttattattattttattttattttatttttgtttgtgttaagtggtcatggagatttgtgtaaatatttttgcaaggagaaacaaatgGAGAGAGAGAGAGAaatatatatgagggattacctgaacggaatatgggagatgatcgatgtttgggaaggaaggagagtgaagacggagatggaaggc…
c47281.graph_c0	1214	c	(A)10c(A)12	2	24	gAAAAAAAAAAcAAAAAAAAAAAAcaaaaaaaactaagatggtgaactttgtggagctacaaaagccactcctgcatgggctggtgaaaatggccggactccggaaacacaccgtagaaatcgcacccggaaccatcatgagcttctgggtccctaaagagaaggtcaagaagaacaaggctagtactaaaaagtgtaagaaagagaagccggcagtgattctagtgcacgggtttgccgcggagggaattatgacgtggcaattccaggtgtgccctctggcatccaagtactcggtgtacatgccggatttgctcttttttg
c47299.graph_c0	1679	c	(T)13ctt(TC)6	1	28	TTTTTTTTTTTTTcttTCTCTCTCTCTCctacttacttgtactatttacatacccccttcccttctcactctgtatttatctcatcgattcttgatagtgtcttccccaaatcctctgttactaaatttagcaaactaatggcgattctaagagcagcaaagcaagctattcaaaccctaggatctagggttcctggctcctctccgttctcaaggcagctccatgcttcccctgggagcaagaaaattgttggggttttctataaagcgaatgagtatgcatcgatgaatcctaactttgttgggtgtgctgaaggaagcttgggca
c47300.graph_c0	1757	p3	(AGA)5	1610	1624	caattgcatgtgaatgagacgtggcaagcacgtgacatgtcggggttgggtgacgtcactctgagggggtgggatattttggggataaggcggagatagttgttattcccggaatatccctaatgaatattgtcagtttgtagtagtacataggcaacaaaaggtgggactggggggccaaattgagctggtgtaacttgattatggaattcgaaaatgttggttggttaagccgtacgcagttgatgtggacttaacgtttgtgggcctctgtttagggcccatatggcatgtgaagctAGAAGAAGAAGAAGAcaccaattcatcaatgtgtggtttagttggtgggtttaataaatgatttgggattcgtacccaaagcgtaaacccatctaatca…
c47306.graph_c0	1733	p4	(ACAT)5	1702	1721	aggctgtgagattgtctgggtcttctggttctctaatggtgggctttaagaggaatctgaccaggaggtggagaaggccagagatgaagaagatgactgctaggattactattattagcagcatacttgggcttattttgttttctagatttgtttctaatgaagatgaagatgaagatgaaaaaataggaggaggaggtggtggtggaaagagagggattgggagatgggatggagaaaggaagtttgtttgatgaacaacccaattcatgactttggttttggtttaactacaaaatgACATACATACATACATACATaatgcataaaca
c47308.graph_c0	1188	p3	(TGT)6	1	18	TGTTGTTGTTGTTGTTGTtatacaaaaaattgcatttacaaatacacaacaatttatccagaaatatgaacaaatttaaaacatggaatgattaggttacaagaataattgctaaaaaaatttgagatgcaaacaggaggcacgtatagcaataaagtactctaaagattgcaacctagataattaagacttgttaataaaatttataatttaatctctaaccaattgaatctcatattttatgttctacaagttcataaatgtcttgttgagcagcacaataaggtacttttaagtctttagcttaatgagatgaga
c47308.graph_c0	1188	p2	(TG)7	1175	1188	atgtggccaaactttatataacgcataagccaattgtcttggcccttcctggtctttggggctgtgtatgtgtttaccagataacatctataccttcaccaggttttgttatggtgttggcgctttgttggtctactggagctatgtctgcttgtgcctgcatgtttaccactacaggcctaagcctccaaaggggttggttagttacgaactacctgtgtgcatgtgtgggttggttacgaactgtgtggggatgcatgttgggtggggttattggttaaaatatgaattttgtgttttTGTGTGTGTGTGTG
c47314.graph_c0	1561	p3	(GAC)5	1533	1547	ggtccaaactcagcctcctcgtcctcgtcctcgttgtcgtcatcatcgtctccgcccccgcccccgccgccgccggggttggatggcggaaagtggtcgtcaccgccgccaccgtcgacggtggaggcgattagggtttggggattggatgtgagggagagggagatggaggggaaaaagagcgagtagggagcgaggggtttgaatgaaggagatgagaagaaggaggagggtttgaaggagatagaggaagaggacgagaggaaggaggagggaggagagtggaaggagatcgccattGACGACGACGACGACgaggaggaggagat
c47317.graph_c0	1572	p3	(GGA)6	1430	1447	tgcttctcctgtgggacaccgaacacctcgattaacttctggaactttccgacaagcttctagaagttccggaccagcagctctatgtatggctccatcaacaccacccccaccaagcattcgctggttagctgcatttacgatagcatcggtggatccatcaatgaaccacttagtgatgtcacctatctgaagctgaagaaaactcgaagaagagatattgaatcgaaccatctgattgctgttgctcatgctcgacaaaatcctaaccctcggattcgggttggggaagaagaatggGGAGGAGGAGGAGGAGGAattagggtttcggggtttcaagaatcggaagggccggagaatttgggaagtgaaggcagtggccatttcatctcatctcat…
c47327.graph_c0	1243	p2	(GA)9	1226	1243	gatcgggggcagtgaaatcgacgtattttggggcctcgatttcttcgtagaactcctcatcttctcctccaattacggcgacttctgcactcccttctgatccaacaatatccatttgcccaatttgggagattgaaggagagagatcagagatgggaagagaaggaaaaggaaagagaacgactttaacagcatgagggggtcttcggtggtgatggctcgagcagaaagggcggctcgacgggaatcgccgggagagaagatgggtttgggtggaaagtggaggtagacggctgacggGAGAGAGAGAGAGAGAGA
c47330.graph_c0	1803	p3	(CCA)5	5	19	tcctCCACCACCACCACCAcaaaccatgaacgccgccgccgccacctcccttctccgacgaccaccaccacccacctccctcttcctccaccaccaaaccctaaccaaactcccacccactctctcgctccactcccgattcccaaaacgaaccctctcaatccaatcactctttcccaaccccaaaccttctcactcccccaactcaccgtctcttctccgacctcaatccacctccgatccctcctcaaacaccgccaatgacgacgacaatggcgaagccatcagtacaactgaaaccttgagtttgcgggaagtc
c47332.graph_c2	1084	c	(CTG)5agaggcaggaatccggttgggggagtcgactgaactggaattggcctccgtcatctccgcattcaactgcctgggttgtg(GTT)5	882	991	cagctggccgcgaattgaccttggtttttcattttcttgtaccaccacagcagacgaagaagatgaagaagcagaagaagcagagaaaataggagtatcatggagattaagataaggatgtggctgattgaagacagggtagatggggcggatgacgtctgcggagttgttgttgtcgtcgtcagtgctactgacctgaacaaaaaaagaaaactcgaaatcatcatcgtcttcatcatcatcaccatcatggctctgcgctgattcttgctcctgctttttctcctcctcctccacctcCTGCTGCTGCTGCTGagaggcaggaatccggttgggggagtcgactgaactggaattggcctccgtcatctccgcattcaactgcctgggttgtgGTTG…
c47346.graph_c0	1528	p3	(CGG)5	317	331	ttgtttgtgtagaaaaacccccaaaaggaaaaatccgtcccttccctcgctcccattaaagtcgtcgtcggtgtttgacaacacttaccacttttccccttaacattctcccattataccagtagagattggcaccaaaagaaaaagatctaatcaaaaaaaggaaaagaaaaaaagaaaaaaaatcttgaagaggaaaaataagaagaagaagtagaggaagagagagagaaatcgagtgaggttaagatcgatgttgtactggggttgggtagagggcggcagctggattccgaccgcCGGCGGCGGCGGCGGtggcggaatgtcgaaaccctaatcctaatttgagctccactttttctcgtatttgacagcgagaaagttagaggaagaattagg…
c47350.graph_c0	1460	p4	(ACAA)5	1	20	ACAAACAAACAAACAAACAAacagctaaactccaattctgatgtcgtcggctacgccgattacggttccgggttcaacccgccaattcaagctcgcccgagagagcgaactgcgggtcgaagtcggatccgataacccgctccgggttcggttactcgccggcaccgccgagatcttcggcaccgagctcccccctgagaactggctgtccatcccccctcggcacaaattcgccgtttttacttggaatggtgccacggtggagttggaagggatcagtgaagtggagtatgtggctgatgagacacctatgattagtt
c47356.graph_c0	1028	p3	(GGC)5	1013	1027	atccgccgaccgaaacgctgccgaaacattcccgaagtcagtcacctcctccaccaccaaacacaccgagtagctccggttctccaccgccctccttatccgcttcttcctcccttccattatgtacggatccaacgcctcaatcacctcccttccccccagttccgtcgtccccgctctgtagaggtcgaggtaagggaaccagcgaccgttaacgggttcggatcttcgttcgagcttcatcagccggtcgatttggtcggagcgagtgaggagggtttcgacggtggattcctcggaGGCGGCGGCGGCGGCg
c47358.graph_c0	1287	p2	(TC)7	205	218	gggacacgtacccccttcccattcgcccaatttcccgacaccggcgccctccctcagcctatcacgtgctcccctcctcccttctcgccacgcgtccccctctgcctttaccctacacgtgtccgtttccatcctcgttaaatatctcattctagggtttctaccttccttgtcaaaacaaaaaaaacatctcctttcgcttctTCTCTCTCTCTCTCtgatttcttcatccttcttcaatctgcatggaagtgatgccgaggtacggcggacacgtctacggcgaaactgacgtcgcttggaaggtgtgccggatcatgctccaataccggcccatcgcaccaaagcccgtcaccggcagtgcggccacggccgctcccgttgacctgaagtcatgca…
c47362.graph_c1	2645	p3	(CGG)5	310	324	caatagcagaaacaagaatgcttgtacatctctttacatagagtgttagtaaggagtaaattagtaaaagaaacaacaacccactaacccacatggatccggattcgctaatcctccccgaattcacaaccctcatccttggcgccgttgactaccgcaaccgcccggtcaaccgccacgccacgggccgttggacctccgcctccttcatcatcggagttgaagttgctgaaagatttgcgttttacgggatatcgtcgaacctgatcatgtacctgacgggtccactgtcggagtcaaCGGCGGCGGCGGCGGtggcggtcaacacgtggtccggggtggcctccatgacgccgttagttggggcgtttgtcgccgactcgtttctgggtcggtatc…
c47368.graph_c0	1568	p2	(CT)10	1	20	CTCTCTCTCTCTCTCTCTCTtattgtgcagtctaaatggaagtggtagctctgtgaggggttttcccggaatttttgattaatgggcaattgcatattttgggggaatccatcagtttacagagtatcttccaatgtaaaatcagaatctccaaaacttgaaatctcttcagagaaagaagtagaggaggacaggaaattaccatcaaatcctgaagaagttgaggacttgcgaggtgattcagctgcaaacctacttatagcattcaccttcaatgaactcaagaaaattacagggaactttaggaaagattatgtttt
c47371.graph_c0	1859	p3	(ATC)7	1	21	ATCATCATCATCATCATCATCatgtctctgttgctattcgatcttctcaatcgatggaccacgacaatgtctacaaagagctaggtttattctccctaaaaaagaagattgaggatgcggttaatcgtgccgaaatgatagcacccttagcattggatgttgcagaagcgagacggatagaacaggaagaaatgcttctggattacaacctgtggaacgattcagctagatcaaatgattccctcttggccttatcgaatgccatcaaagtggttaatgaactcaaagatcttcggtataaggcagaagaagcaaaactga
c47374.graph_c0	1006	p2	(AT)7	96	109	gtgctgaggttggtgcaccaaaaaagtctacaacaaaccaccaacaaattcttccaatttttcatcccattccaactccttctcccacaaaaaaaATATATATATATATtcaaaatcaaaatccagtctttgtcaatggcttctacttttgctcccaaattgagcatacccacttcttctttcagccatggaagaggaagaccatcaccaccaccatcatcatcatcatcacaagtgtcaatggtggtgagagcttcagcatcactggagaagagcagcatcaacaatgaaggaggaggaggaggaggagttggtaataattcaaaatatgtggttcctttagataaggcctctcctgggcttggtcgcccacttgctgagattttgagagatttgaat…
c47374.graph_c0	1006	c	(CAT)5cacaagtgtcaatggtggtgagagcttcagcatcactggagaagagcagcatcaacaatga(AGG)6	215	308	gtgctgaggttggtgcaccaaaaaagtctacaacaaaccaccaacaaattcttccaatttttcatcccattccaactccttctcccacaaaaaaaatatatatatatattcaaaatcaaaatccagtctttgtcaatggcttctacttttgctcccaaattgagcatacccacttcttctttcagccatggaagaggaagaccatcaccaccacCATCATCATCATCATcacaagtgtcaatggtggtgagagcttcagcatcactggagaagagcagcatcaacaatgaAGGAGGAGGAGGAGGAGGagttggtaataattcaaaatatgtggttcctttagataaggcctctcctgggcttggtcgcccacttgctgagattttgagagatttgaat…
c47378.graph_c0	2536	p3	(CCT)5	317	331	cttcctcttctgacatgtgcagaagacggagaaacatccttgctttggagcctagaccagcagcaatgaggcaaccagcatctcacaacacatctgctaccatccagacgacaaccactaacaacaatgctacctcctcctcatcctcctcctctacctccgccatcaccacttccagcgctaccacctcctcttccatctcaacccaccaactctccctctccatctccaaaaacccaaccctctatccattcaccgacatctccgctgccaccaacaacttcctctccaagcgcctccCCTCCTCCTCCTCCTcagcctggcgctgcaatctcagaggcaaagacgtcgtcatcttccagcgggcttaccgcggcgatcctgtaaacttgccctctc…
c47378.graph_c0	2536	p3	(CCT)7	760	780	cttcttggtgcgtctgtcggaggtggctacatctaccttgtttaccagtacacagcaggtgctagccttgaggattgcctgcggaatccaagaaacccgaattttacccctctttccaagtggatctcgaggatgcagattgctgcggatctcgctcagggactagattatatacatgtccactgcaacaccattcacaatcggattaagagctccagcattgtggtcaccgagccctttttcaatgccatgatctgccattttggtgctgcagatctcgcccacgaaattcctgctgtgCCTCCTCCTCCTCCTCCTCCTgtcaaccaccctctcccttatcccctccaccacttccaccaccagggcgaaaggccgatggaaacttcttaagggcaa…
c47387.graph_c0	2112	c	(TCA)5tccactacacttcctaatccggcggcagcgacggcgacggcgacggcgagcaagagaagagtg(GA)10	1784	1881	tgtcaaatcgtgtggtgtaatctataaccgccgcatcccctttactttgaacatcgtccacaatgggttttaccacaccgaaaatggatgtgaaatcaatgcgaggccgagccttgaggctgtcaacctcaacagcactaagctccgacaatctgtaagatttcatggcacacgtcgcagttcgaacccccgaaccacaccgaaatttagggtttttgcgatgaaaaatttggagatttggggtggttgattggaggctgataatttgattggtccctgacaaaaatgaaattgcagtgcTCATCATCATCATCAtccactacacttcctaatccggcggcagcgacggcgacggcgacggcgagcaagagaagagtgGAGAGAGAGAGAGAGAGAGAa…
c47399.graph_c0	1567	p3	(CTT)6	86	103	aagcaaatcctcattatcattactaaaagtcagcattactagtactattaatacctaatctgtcccttatgtttattttcttgacCTTCTTCTTCTTCTTCTTcattcagttcagtacaaacccttaatccctaatttgattctgattctgattttgttccatttttggaattattgattatgatggaagcttcttctattgctcctccttccaattcagccatggcttatctcaaacccagattgatcaattcccattcaatctcattactcagtccaataagaacaagaacaagaatgtttgaatttcttggaattaattgcagaaggaggaggagtagtagtagtagtagtagaagagatgggtttgttgctttatctgctaattttgactcgcct…
c47399.graph_c0	1567	p3	(AGT)6	337	354	tactagtactattaatacctaatctgtcccttatgtttattttcttgaccttcttcttcttcttcttcattcagttcagtacaaacccttaatccctaatttgattctgattctgattttgttccatttttggaattattgattatgatggaagcttcttctattgctcctccttccaattcagccatggcttatctcaaacccagattgatcaattcccattcaatctcattactcagtccaataagaacaagaacaagaatgtttgaatttcttggaattaattgcagaaggaggaggAGTAGTAGTAGTAGTAGTagaagagatgggtttgttgctttatctgctaattttgactcgcctacctcttcttttaagcagttgattgagagtttgata…
c47399.graph_c0	1567	p3	(ATT)7	1545	1565	gggagcagttgcagatgctattgtgttgaatgctgctgccgcccttttggtgagcgggagagccagcagtttagcagaaggtgtggccatggctcaagagacgcacgcttccgggaaagccatacaaacacttgatttatggatacagatctctaataaacagctgcaaccactgcaggagtcgcttgaatgaaatccacaagaacgagttctcttatatttcaactctggttgtagattggaagaaaatgggtgaataaatttctctgacaaacggttgcttatcttttggctgtcaggATTATTATTATTATTATTATTat
c47411.graph_c0	1394	p2	(GA)10	1	20	GAGAGAGAGAGAGAGAGAGAgtcatggaggttgttgtgaaggatgagtttgatgtcatcattatcggtgccggaatcatgggcagttgcacggcttacgaggcagcaaagcttggcaaaagcgtgcttttactagagcaattcgacttcctgcaccacctgggctcgtcacatggcgaatcgcgcacaattcggtctacctacgccgaaccttactacattcagatggttgatcgcgcattccaactctgggaaacggctgagtctgaaatagggtactcagtgctgaccagaaccccccatttggatgtcggacccgaa
c47411.graph_c0	1394	p3	(GAG)5	1173	1187	cacccttgcgatccagaccagaggagatggagattggaggaagattccgaaaggttctcgacactggtggggggcgtagggaagtggattcagaagttaatgccggggtgtgtggagtgggagaagccggtgttgatgcaatggtgcatgtattcgatgacaccagatgaggatttcgtgatggattatgtaggaggggagtttgggaaggacgtagtggtggcaggagggttttccggacacgggtttaagatgggcccggtcgtggggaagatattggcggagatggtggtggtccccGAGGAGGAGGAGGAGgtggtgggggtgaggtggaggtgggtttcgggtttgtcatacattgtagagtaaagagagaatgagaagaaggatgattcttct…
c47421.graph_c0	1638	c	(CGG)5cgccgtacagatacgac(GAG)5	248	294	gctggccagagcctgcgcacaagtcacaacgacctccactttccttcattccttctacttctcctccttcgtttctgctttaaaattcgcgctgcgctttcgtttcttgaattgaatggggagttgatggggagggcggcgcgttggttgcgcggtctttttggcgggaaaaggtcggacgattcgaaggacaggaagcgatggggatttgggaagtcatttcgggaaaaggacaagaggagcgaatCGGCGGCGGCGGCGGcgccgtacagatacgacGAGGAGGAGGAGGAGcagaacaagagagcgatagcggtggcgacggcgacggcggcggtagcggaagcggcggtggcagcggcgcaggccgcggcggcggttgtgaggcttaccagtagc…
c47421.graph_c0	1638	p3	(TTA)5	1521	1535	ttcagattatcctaactacatggctaatactgagtcgtcaaaggcgaaggtgcgatctcagagtgcaccgaaacagaggcctgagtttgagaaatcgagttcttctagaagggcaagccatggatatgtgcagaaatcttcggcttcttcttcttcgctgcatgccaagttcaccaacaaggcttatcctggttcaggaagattggacagaatggggatgcctcttaagatgtgaagttgtaatatgtttttcatttcatcaagttaatagttttgttttagcttcgattagctagctggTTATTATTATTATTAtaagttctaaccaattatgtgttcaacctttgtaatgaaatagaacttgtttgcattgaaatgaaatgtaatgtaatgttttct…
c47433.graph_c0	1616	p2	(GA)6	730	741	aataaaagagtggaaactgctattgcccatctgccctttgtgtcctttttactcacttgcatgtttactcttctaattcagttcaaatttgatgcaatgacagctcaaaagcttggccccttcgttagctaatcagaaagcaaacgcattccaaaatgaatggccacaaggatttactggctacaatttcctaccgaatttcctattatgcgatgaacgtggccttattccaaatataaaatcatttagaaaggactatataaaaaaaaacaatttttgatgataacatagataaattgcGAGAGAGAGAGAttcagagttgaaattgtacacactaaggttgcagctgagatctaacaaacatttttttttgggggggtcagacggtccaactgaaag…
c47433.graph_c0	1616	p4	(TTTA)5	1484	1503	ttgttgggtttgttgataggcggtatcgcgtggtgatggtggtggtggtgttgttgattggttctgtgggcttgctgttgctgttgttgttgttgctttgaggtggtttctgcagagccggtgagcatctggacgacttgtttgaaggagtgggtgtcggcttggatgaaggtggtggggtgagggttaggggttgaggggaggggtttggggctgagcggagggagggagggggtggtggagctgctgctggtgttggggaaggtggtggaaggggatgggactttacggtcttccattTTTATTTATTTATTTATTTAtatgctgttgtattgaacttgtatttgagtgatactattatctgtgtgttgtacacctgtggtgttggttatatggaca…
c47440.graph_c0	1260	p2	(CA)8	97	112	gccttctatttccctctactgacacgaaacaaaaattgtactatataattcatgtccttcatgatccaagaaaattctcatgacaatgacttattcCACACACACACACACAgagaaagattcattcaatcaaatgaggtctatttcaatgcctgatggaacaaatacaccaatacttcgctttcctcatatgttcacttcaaaaaggaaggagcaggtgaacttaagtatagatcataaaaagttcagtccttatacagtataaacttagcaacctcagggagtccgccctcgacataacattcagcaacgcgattgacaatgtcatcccaggtcccttccactgaagccaaatccagtaaaaaagcagcttcatcaagggccacctgttcaggttgt…
c47440.graph_c0	1260	p3	(TGA)6	1242	1259	cacaactggcatctccatctcagtaggagaggttggccatctcaaaagggatgttaaagcacctgattggctttctgatagaggaattacaagaggaaggatcccttccttggcaccaggagatactacctgttccccgcgagcttggagcatatcgagcaagcacggaaggtgatcgggtggccgtacacccgccacgtcggtgatgaacgacacgtgatcgagtgaggtacgagtaggaattgggggagatgaagaagagcatctgacggttctgattctcctcaaaaactgcgacggTGATGATGATGATGATGAt
c47444.graph_c0	1261	p3	(CAC)5	454	468	tagctagtacgagtagctaagagttgagttgagttgagttcagacttgatacatatttaaccacacgactataacatgtaaaccagcatacaaatacacaacatcagaatgattattaaaaaaaaagatattaactaccatatgtagcatttttgttgcttaattagatctatggattccacaccccccaccaattgtcatcattactagcctggttgctgtcccggaacatgccgcccaccggaatattatagttacacccgtcatcgcttccatcctcctcttcctccgacgagcggaCACCACCACCACCACcgcctgcaattggagctccaatatcaatgtagttgccttggaagcagcagctgtcctggtggaaataggactcgtcgctgctga…
c47444.graph_c0	1261	p2	(TC)11	1239	1260	agtaggtgcacctgctcaggtgtgaggcgacgcttcttctcaggaagctgctcatcgtagtactcttcatctaaaagctcttctggggaggtgaaaaacggtcgtcgcttgttcgtgctctcctccatgcccaacaccgatctcggcccttcagttctctcgaaagatggagtttcctcctcccaagattagcatgtgtccagaacgggaagaagacgacgaatcaaaaatcagatggccagaatccatgacttatgtctcaacaaattaagcacggatcgatgaacaaagagttcaggaTCTCTCTCTCTCTCTCTCTCTCt
c47461.graph_c0	1783	p2	(AT)7	148	161	tgccaatctgcatatttcgactcaaactacacacttgatatcataaatggtcatttgctaaatcttaagctttcttccttgcaataagcaaatacatctggaatttaatttacacttgcatatataattctcaaacaacacctctaaATATATATATATATgcgaattacctaccaaacaaatagctgaaactgaaagatggcattggtcatagagcaatcaaaagcgggtagaaggcaaagactttgcgtcaaggaaatgggagagaagtgagagagacctgtcgggggcaaacacgggaacttgatgtccagcaccacgaatggtggccaatgtcaacccctcctcgtattcaaccacccaaccacccacttgcttcttatagtaccaagccctcca…
c47461.graph_c0	1783	p3	(AGA)6	1685	1702	ttgggctcgttgcttcggataaggaaagggcccagctcctgcgctgctccgtacgccactgatgagcatccgggccctccattaagccagagcactaatggcttgtcgtcagccttgtgctcagcttcgaagaaccaatagaatagcgccttgtctttcgccttacccaccacgacatacccagcatagtgtctgaacccgactggcggttgacccggtaagccgtacactctgtcgggttcgtgcctggcttgctcaatgtcgacccggatccgagaagcctcgttgtgtgcaagtagcAGAAGAAGAAGAAGAAGAagtaagctcagaattgtgatagtgctcattttgagagagtggtattttggggtttgagagctgagagttgaaagttgagaa
c47470.graph_c0	1388	p3	(GCC)5	1094	1108	attagaatgttcctttagacaacaaatccaaaccagagtatctgttctcaacatccacagctcctagatctcaagcaggtcatgtaaacagtcagtctcattgtcaatatccatcttttagagcatatgatagcagattatatcggagatgaagccgctgacgcgggaggcgtacggcggggggatgtacggaacggagacgagaccggcggcggagggggaggaaaggcggaggaagccggcgagcgagacgcagagcgcggacggcgaagggggagaggcggtggagcctcagcaccgGCCGCCGCCGCCGCCgtcgacgggggatcgggatctggacattacggggcagagttatatacagtagtgagatttgtgttttgggagatgcatgaggtg…
c47477.graph_c0	1019	p3	(ATC)7	366	386	ctaatttctcagtcgctggccttgatccctagaaaaaaagttgggcttggattcaggtttgcagcccaagcccggcccgttgccagctgtatagcctataggaggatatcaatgtcacggaagaagatagaagcaagataaggcgtagtcccgaaaaccccataaacgagagagaaagagaggaacaatgttagcatcaacagcagcagccacttcattactttccttctcttcatcaaactcaatcagtactagtttccctttcgttcagcgtctctctattcccaaaacctcaaatgtATCATCATCATCATCATCATCctctccattcttcatccaagccaaagctaccacccgtcgagaaaaccgcactgctcgccatgaacgcatcaggaaaaa…
c47485.graph_c0	1000	p2	(TC)6	91	102	gtcactcatacccgttttcgttggaaaactaattctggaaccttctattccgagagagttaaattaaccccttcttcttcttcctcatctTCTCTCTCTCTCttcatatgagaaatcaaaggtcattcatttagcaaaaaaggaagatgtccttgctcgagaatgttgttggtggtaagcttaagctgaaagggaaagccttaaatgttgctggtggtgtaaagaagaagaagaagaaacataagaagattcatgattattactctcaaatcgtgagaactgagcttcatgaagatgggagtgatacgacaagagatacaatagaagccgacaaagttgatgaaggtcatgggatagaaggtcatgggatagaatacgatgatcatctgaccccagcgg…
c47485.graph_c0	1000	p3	(AAG)5	222	236	gtcactcatacccgttttcgttggaaaactaattctggaaccttctattccgagagagttaaattaaccccttcttcttcttcctcatcttctctctctctcttcatatgagaaatcaaaggtcattcatttagcaaaaaaggaagatgtccttgctcgagaatgttgttggtggtaagcttaagctgaaagggaaagccttaaatgttgctggtggtgtaAAGAAGAAGAAGAAGaaacataagaagattcatgattattactctcaaatcgtgagaactgagcttcatgaagatgggagtgatacgacaagagatacaatagaagccgacaaagttgatgaaggtcatgggatagaaggtcatgggatagaatacgatgatcatctgaccccagcgg…
c47500.graph_c0	1882	p3	(ATA)7	1	21	ATAATAATAATAATAATAATAgaataaaaataaaataaaatttcaaactattcaactaaaaacaatatatagaactaaggcttagttatacacaagctttagcctcaaagttgggaaacaccacaaatgcaatggacaaaggttccactgatataggtgagttcacaggaacaagaacaggattcaatgccggaatatttccatcttccgtgagttgcaacgggttcccattcagtaaggaagttcgccctagatggttaccatccatggcggttaaatggtattcttctcttgtctccgagccatcagacgctttcctcc
c47500.graph_c0	1882	p3	(AAG)5	1742	1756	tatgcgcaaaggtttgaaggcttgaatggcattcgccagaaaaggatgatgtaaatccaaatttagagcagaagcttgtccccatggacactgattgtagttgcacttctccttgggccaccaatctacagtagcacacacaaaagcatcgttggtttccgcgataagctcagaactgcgaactataaccatgacatctggaggttcttgagctaaaatccccaaaatcgagcatacaaataggacgaaaacaagccgagaaaccatgcctgtttaaacaatcttgaaactcaagggaaaAAGAAGAAGAAGAAGccttttggataaattccagctacaaaatgggttctattattacaatggaaagaaaaattcttggatctcttaaatggagcatgg…
c47510.graph_c0	1792	p3	(ACC)5	46	60	ctctcccccaaaccaaccatggggttctcctcccttctaaacactACCACCACCACCACCgtcccattcccgccatctccctctccttcccgccaaattatctcacatttgaaaacccaacggctatctgcaccctccttcccttccaccatctcccaaccccttacaaatttcaaaccagcccactacagatacaagtacggatcaactactcgttcagaagctgctactgttgaacccccagcaaaggctctccggagacttctggagtctccagggatctatcagggtcctgcttgtttcgatgctttgagcgctaagcttgtggagagagctgggtttcagttctgtttcatgagc
c47519.graph_c0	1495	p3	(ATG)7	640	660	tagctcaggataggaaactcgaacctcctggttttggctgactacccacatcatcattagtctgcttggtcgcagcagtgagaggtggggagctggcaattatgggtgggaggttatcaatagatgatggcctggaacttggtgtggctgacggttgggtagtagacggtgccaaatagtgattaagtgcgtcagagtaagcactgcctgttaagctccctctcatctttcctgtgggtcgccagttctggtcagctgccaattcagcagcagcagctcctgttgttggtggtgataacaATGATGATGATGATGATGATGttgatcatctttgaagttattggcatggaccatcccactgggtccagtctgaagaactgccgactcggggcatactgt…
c47530.graph_c0	1251	c	(AAC)5ac(TCA)5	151	182	ctttagaatggcgtgaaagtgggagaagataaggaataataatctcgtcatcccaagcaatagaatggcgtgctccccatcccaatccatagaatggcgtgctccccatctcttcttgcccatcatttttactcctattgttatactactAACAACAACAACAACacTCATCATCATCATCAtctcggattcgcatcagtatcattgaatttgtttataaaccatcgaagacacgcgtttcgctccctctattcctccacccccgatccgtacggaccgccctctctcattttcaaaccgtcttccatctccaacttcccaggggtctctatatgtgctagcctcggtagaattgggattgaactcaatagactttgtaagatgggtacagctcgaaga…
c47536.graph_c1	2473	c	(CT)10ca(AT)8	1	38	CTCTCTCTCTCTCTCTCTCTcaATATATATATATATATacaaacactcatctcactcttgaatgtcggctcgtgtcctcttcttcgcccccctcaagcgcttcctgttaccctcccattcccactcttccctccgattcatcgtcaccatgccctaccacggaaagcggcagcaatatcagaagcaatggaaggagaagccgagttcggtacaggcttcgtcgacgtcatcggcgtctctttcggagagtgtggagaggttgaggataggggagaccgcggcgcaagtgtggaagcccaaggggttttcgactagtgcgggccccactggtgaggtgt
c47547.graph_c0	1103	p3	(GAA)5	532	546	ccgttgtttccaatggcctcccaatctcccgaagcatcatccacctccacaatgatcgagcaactccgatcgagcctgttcccgatccttttcggcctgatgggccccactcccgactctgaccaccccgaccgccttgtcctcgtcaaccccgcgactcgaggcatggtcatcctacgtggcgactccgccaccatcgctgagatcgtctccgcaggtggcggcgaagccataggaactccgcctgcagcaaagtccgcgatcgaggcgttgaaggaggtggaaatcgatcaagattcgGAAGAAGAAGAAGAAgagtgtacggtgtgtttggatgggttgaaggagaggaaggaggaggtggtgaaggagatgccctgtaggcatcggtttcacggg…
c47564.graph_c0	2421	p3	(CCA)6	5	22	gccgCCACCACCACCACCACCAgtttcggtgtcaaactttgttggatatctgacaatgaatttcattcatttgggttgcctgataattctttgcaacaccactgtccttgccctcctaatgtccctgctacacctatcagcctgctcccccaactcctccacactcttcatgaacccttccaacaccttccttatctcctccaccgccaacctcaccccgatcgccacctcctcctcctcctcctccccttctccgccacccccttcgacctctccaccgacaccgccgccctcctcgccttccgctcctccctcccaaacc
c47564.graph_c0	2421	p3	(CCT)6	228	245	gccgccaccaccaccaccaccagtttcggtgtcaaactttgttggatatctgacaatgaatttcattcatttgggttgcctgataattctttgcaacaccactgtccttgccctcctaatgtccctgctacacctatcagcctgctcccccaactcctccacactcttcatgaacccttccaacaccttccttatctcctccaccgccaacctcaccccgatcgccaCCTCCTCCTCCTCCTCCTccccttctccgccacccccttcgacctctccaccgacaccgccgccctcctcgccttccgctcctccctcccaaacccctccgtcctcctcacttcctggtcgtcctcatcctcatcctccccctgctccagctggcacggcgtcacctgctcc…
c47564.graph_c0	2421	p3	(GGA)5	1197	1211	tccctgcaatgtcaccaacgtctcaccttctcctgcccctgcccctgccgctgccggaagtggcggtggcgggctctccggtggggccattgctggtatcgcgataggcgcagtggttctgcttctgctgctggttctggttctggttctgttgtgtaggatgaagaaatcaagaaaaggaggtggtgctgaggacgtggcagcgactgctgcggcagtagcagcagcaaaacctgcggaggtggggggagggaggggaggggggagcgaggtgaagaagctggtgtttttccggggaggGGAGGAGGAGGAGGAgtttgatttggaggatttgctgagggcgtcggcagaggtgttggggaaggggacctacgggacgacgtacaaggcggtgatgga…
c47592.graph_c0	1762	c	(CA)11(CT)8tcatggattcatcttcttcttctctcttcctcctcttcctccttctctcccccctctcatct(TCC)5	1	115	CACACACACACACACACACACACTCTCTCTCTCTCTCTtcatggattcatcttcttcttctctcttcctcctcttcctccttctctcccccctctcatctTCCTCCTCCTCCTCCtcactcttcgaatcatggtgtacccaacacaacaaagtctactcctcccaacaagagaagctcgcccggttccaagtcttccaagacaacctcaacttcatccaatcccattccgcacaaaattacagttacaccctcggcctcaacgccttcgccgatctcactcatcatgagttcaaggctacacgcctcggcctcgccggtggggccctccggttgccgagtcagcagagagcccatcggagcttgttttctggattggatagggttggtgcaatacccga…
c47594.graph_c0	1513	p3	(AAG)5	1	15	AAGAAGAAGAAGAAGgaggagaaggaaatctctcagatctcagttttgttcttagggcttagaagtagggttcgggttagggttaaggttatgggagctgattactacaacatcttgaaggtgaatcggagcgccaacgatgacgacctcaagaaatcctaccggaggttggccatgaggtggcaccccgacaagaaccctaccaacaaggctgaagctgaggccaagttcaagcacatctcagaagcttatgatgttttaagcgacccacagaaaagagctatatatgatatgtatggggaggagggcctaaag
c47597.graph_c0	1198	p3	(CAG)7	1	21	CAGCAGCAGCAGCAGCAGCAGcattcatccccagttatgtcagagcctcaacatgtgattaatgtccaaccttcttgtttagttgttccttctcgatcatcaaatggtataaatgttgggcagagtagtctatctatgaaccacagctctatagttgttccgtctcaatcttccattaattctgggtccaacttcaacagaagcaacatagttgtaaattacagcctacttccatctgtgtcaaataatacttccttatgttctgggaaagcaactggagacatcaggaatataggggtgttaaatggttccccagggtca
c47608.graph_c0	1527	p3	(CAT)5	692	706	ctattgtattcaactgatcaatacaatggaaagaattggaaactaaaaggaacaaatgaacacatttcacacacgcattcacaactttagccggagcaccaattctagttctgtgttatagcacaccggtacttgaggcttttatctcggaagtcaaacatttcgaacttgaaggtgctcttggttcatcttcttcctctagatcactaaaggacacatcttcctcatctccatatgggataatcgttcttcccgacaccatatcactagcttcctccttaataaaccactcatcatcccCATCATCATCATCATaactctgaaagttgggttgcattgatcccctttctttagttacagactcatctacaacgccatcctcggcatagcctgtatgct…
c47622.graph_c0	1948	p3	(AAG)6	1929	1946	caccacagccgtctcctccacttatctcactactgccaggacactggttgtcataagcgcagctgttgagaatggtttccagtccattgtatgttattacctttagtgattgcatgtcaataatcaagcttgaagtggcattcctacatggaaatcttggatctctcactgtcgtcgaaatcaatgctgatctctctggttcgacgaccacagcatcctaacttcctcattacacccaccgttcagatctgatgaccccccaaaaaactatcaactctgagctgaaaagtctactgtgatAAGAAGAAGAAGAAGAAGaa
c47628.graph_c0	1406	p3	(ACC)7	1	21	ACCACCACCACCACCACCACCaacccaacaaacccaacaactgaagaaacccacaccctcactctcactcccacctctccaataaccggaccaaaacccaaaagaaaacccaacaacaacacccgaaaaccccgtaaacgatccagcaaagaaacccccatcaaagaggaccttgataatgatcatgatcacctcagaaaacccaagaagaggaaacaccaacatagcaaacagcccatgtcaccaaatggtgatatgctgcctttggttgcttcaattccatcttcaagtccagggctgagtgatgggagtggaagtggg
c47629.graph_c0	1702	p2	(AT)6	1392	1403	atttatattgctgggaggtgttcaagtacatgctctcaatgtgactggattggttgttaacactgctggtggtgtctggtactcatacgccaaatataaccagaagatgagaacgccaagaactccaagaacgccgcgaaaggtaatgcccgacgaggaggccaatcataaaaaagaatataaaccatccgagtaattattgttttctttttatgcttgttatctttcctttccttcatctgttattaactgtatagaataatatattcacttctgtaatcagtaattcaaaagaaaaaaATATATATATATaaatgggaaattaccataataaaaggatcaaccaaaagcttgaactgttgtttcccctaaaagcaatggaggccaaacaatttaata…
c47637.graph_c0	2181	p2	(GA)6	266	277	tggttgtgaggacatgtggactatgattttgcacatgtatcatgcatgcttttatatttccattactttataccaatttcatgtcacattagaagttggtgaactttatgacaaattgaaagaataagaacattagcatatgcagatatattatgcatcaatggaattataaacgaaggctctaaaaacctaaaattatgatgagggaaaaccaacccagtgactattgaaaacaatttgtgaatgggtttttacgtgtgtgcgtGAGAGAGAGAGAatgcgtgtatttaactacagattttctattaaatttattaaaatacgtttaacaaaaacacttttcacaaattccgaataaattcaaggattaacaaagcgtcaactttactttttaaaatt…
c47649.graph_c0	1404	p3	(TCC)5	1	15	TCCTCCTCCTCCTCCtcttcctcaccctgaccctcaccctcctcttcctcctccacttcacctcctacttcctcttattcttcatctctctccccatcttcatcttctctctgtttctcaaaaaaacaagaaaccgcctcaaaccaacccaatcggtccaatggtttattggggacgaaacctcgagggtttcaagaactgggtcgtgctcaaaatccgatcttgtcaaggaaagagtggagttttacagcaatggggatttttatgagggggagtttcataaagggagctgtaatgggagtggggcgtacaact
c47656.graph_c0	1145	p2	(AG)8	129	144	gaagcctggagtcgcacgcaccctcttccatattccgccactcctgagtttttccaccaaaaggttggagtgttggactgagatttcaaaagccgaaggccctagaaaatattattaaatattaaaaaAGAGAGAGAGAGAGAGaaatggcagagcatttgtacgctctggatttcgatggggttctatgcgacagttgcggagaaacttctcaatccgccgtcaaagcagctaaaattcgatggcccgaactcttcaacggagtggattcagccacggaggactggatcattgatcaaatgaactttctccggcccgtagtcgagacggggtatgaaactttgctgttggtgaggttgctggtggagatgaggattccatcagtccggaaatcatcgg…
c47689.graph_c0	3143	p3	(CCG)6	169	186	tctctccttatccacactctcatactcccaaccaaaaaaaatgtccctctccctcccctccacacctctccagttcccccactccttccaccaaatccctcccgttccccgcccctttctcctcctcctctcttcaatatcagccgttgccaaatccgaacccaccctCCGCCGCCGCCGCCGCCGccagcccccccgagattccgacgacccttcctcctccgccgtgtccaccgtcgagcgcgccctcaggttcaccttcatggaggagctcatgtgccgctcacgtgacaaggaccctgccgctgtgtctgatgtcatttatgacatgattgctgctgggattagccccggctccaggtcctaccatgggcttgttgtgtcgatgtgcctctccgg…
c47696.graph_c0	1215	p3	(CGA)6	1100	1117	caccagtgccacaggaccaatcgcaagctgccgcgacgaaccgaatatagcatacacaaatatcggaacaaatccagagtaaagcccatatatcggatgaagccctgctaactttgcgtatgacattgcctgagggacgagcatgacgccgacgctgacgccagccatgagatcgagctgcaagtactccttccagtcgtacgtcctcatccatcgcgagcacgggaggagcgtctccatccactccaccgccgtcatcctccgaaccttcgccgtccaccgatcgcgccaccccgcggcCGACGACGACGACGACGAtgacttcgcagtcggagatgacggatgctggaacgggatcaccttcaccgtccgtacgacgccgttagaagacggaggaga…
c47710.graph_c0	1022	c	(AG)6ttattatag(A)10	983	1013	tatacattttgataaatgggcagtcacaacctctctgataccactttcattgatctaagcagatatgctccagtcgaaaaaattacaacctttactgtcttcatattctcgccaagtcttagcatcgcatgagttaactactacctccatttacagtgtccattggggctgaaaccaaaatttgatgtaaaagcggagttgggtgacgtggatgctcatgtcaatgcaggaattggaggttgagagatgcagagagcaagaagatgaagaggggggcggaattctaagggtttagggaaaAGAGAGAGAGAGttattatagAAAAAAAAAAtccattttt
c47712.graph_c0	1488	p3	(CAC)5	9	23	agcagcagCACCACCACCACCACctttgatatccttcacatgccccgaaggaaaccacactgcaacctgccattcaccacctttgtctctgttttttcaacctgatgacctcgcttcttctgctcactgtcccgactactttaggtggatccatgaagaccttagcccatggaagaccacaggaatcacaagggaaatggtggagagagctcaaagaactgccaacttccggttggttgttctcaatggcagagtctatattgagagatatcaacgtgcttttcaaactcgtgatgtgttcactatttggggcattctccagc
c47715.graph_c0	1286	p3	(GAA)5	1205	1219	ctggctgacagccctggcagggcacctcccgatatcgaaagccgcattaaaactcggtataatcacacaagtctcgtggcccccaacggagctcccctccaccatgtacccttctacctccacccctttcctctccacctgcgccctcgccttcctgtactcatcctccttatccatcgcacgctcgattgccgacacgaatcccggtggcccccctaaagaatttggcgattttctgggtgccacggcgcggcagacgatggtggtgggtgtgggtgcgggtgcggagcggggagagggGAAGAAGAAGAAGAAggagaaggagaatttggaaggagaggaagtaggggaggtggatttgaggagggggcagtttccgacg
c47718.graph_c0	1334	p3	(CAT)7	4	24	gtgCATCATCATCATCATCATCATtatgcttgtgggcccgcctaaccgacgacctgacctccctgatcctctcccacctccccctctcctccctcgtccgctcctccgccgtctgcagccactggcgccgcatcatatccgatccatccttcgccaaaacccggactcgaaacgtaccatggttcttcctttacggccagaacaacatcttcctaaagcagaaccaggcattcggattcgatccggagaccgactgctggattcgcctcccaacctcgtccacttgcttctcaggcgctgccggcttcatcttttccaccaccc
c47726.graph_c0	1663	p3	(TCC)5	257	271	aaaaaaaaaaaaagaaaaaaaagaaaaagaaaaagaagaatgtcgttagtccggttcctctctgccgacgacgccgtcagctgcttcgtctccaactgcactggcatctgcttctacgacaactgcactcccccgcccctaatccccacgaacggatccgaccccgattcgaccccgacccggatccaactccgccacccgaaccgcctcctcttctacttcctcatcgccgccgcctccctcctcgccctctcctTCCTCCTCCTCCTCCtctcctacttcctcctccgcctccgccgccagcgccgccgcctccgcctcctccacccccagaaccataaccataaccataaccataaccctcctccctttcaagatcccgatctcgtcgacgacctc…
c47726.graph_c0	1663	p3	(AGA)6	747	764	cgggttagacgagcacgttatcaagtcgatcgccgcgaagatctacaaatccggggagggactgatcgacgatggaggcgattgcgcggtttgtcttggcgagtttgtagatggtgaggctatcaaaatccttcctaaatgttcacacgcgttccacctgccgtgtatcgacacgtggcttcggtctcacgtgaactgccctctgtgtcgtgccgcggtcgttgtgggacccgcggagttggatggtgctgctgtggagattgtggatactccgataacgaatggagaagaagcagcagtAGAAGAAGAAGAAGAAGAagtgtgtgtggttgtaatggatttggaggctgggtcctcgtcatcgtcgaattcgaggagggaagagagtgagctgcagcc…
c47736.graph_c0	1370	p3	(AAG)6	1	18	AAGAAGAAGAAGAAGAAGaaattaagccatctctgagctttcctctccttgtccaaaacccaccaaccccacaagctccccccacttcttgctgcttcttcttccatgattctgacatcctgactgaagttcggaatcagctgaagttagcagggcctctgattgcagtcaccctccttcagtactcacttcaagtcatctccatcatgttcgtcggtcgtttcggggagctctccctctctggtgcttccatggccacctccttcgccaatgtctcagggttcagtgtcttgcttggaatattggtcctttgaaatg
c47748.graph_c0	1191	c	(T)10ctttaa(T)12	949	976	tcgataaggacccgcttgcggtttatactatcgactcggtgttggagccggtggagctgttcaagccggtggaggcgcccgctccggctccggcggacgcaccggaagcggatgcgccggcggcgccgaaggggaagaaggggaagaagagagcgccggcggcggtggcgccgagtgggccggatgccgcgccggcggacgagaaggcggcggatgagaatgcaggagggagagtggtggtggtgatgaggtgggtggcggcggcggctgcgatggtggtggttggaattgttgtttagaTTTTTTTTTTctttaaTTTTTTTTTTTTcgtttttttctttgtttctgattgtgatttgtttgattggaataaaagaggtttgcataattttggttgtt…
c47752.graph_c0	1089	c	(GTCC)5(CTCC)5	198	237	tgatctggtcgctgactggactggactgtccgggagaagtagtttaatttctttgttgtctttcagtctatctgatgaatggttgggttgggatgcccaaattaactcccgactagtttagttttggtgttgctattactctcctacctcatcacctcatcttaatcggaccatcgagcaataatccattaacctcaGTCCGTCCGTCCGTCCGTCCCTCCCTCCCTCCCTCCCTCCctcttgatcttgcacatgtttccaccccttattgtgtgcccccaatctctcgatttcaaacgaagggctggagattgctgttttgtttttatgccgagcttgttactacaatcatgttgtggggtcttttctaagtagcctgcccgtcttcaactcagacgc…
c47754.graph_c0	1831	p3	(AAG)6	1812	1829	cctaaacctcggccacctcattcctacttcaattttgatttggaagagttgagaactccacaagaccatttcagtcctttgaccctcgttgacagtggtggctcctcaagtgatgataaacttcaacaaactgaaaatatttacggcgagcaagacagtggccctcttgatctccaactgcccgatagcccgtttgcatcgccccgcttcgcaacaaacaacattgcatcgccccgctttgggaccaccaacatggcagctcctggctttggaaacaacatttacacagtcgtatagagaAAGAAGAAGAAGAAGAAGaa
c47763.graph_c0	3221	p3	(GAG)5	1	15	GAGGAGGAGGAGGAGgtggaggagagggtggcgatgctggatttggggatgattccgccggggttgcctcggctacagacggtggcgggaggcaataagcaatctttttctgcaaattcaaacaaaagaacaggaaatctaatcagaacaacttctcctaagtctcctggtgctagcgttagtgcctttgagagcctggaggaatcagatgatgatgaagttctgcatattgatgctaatcttgataattcctatttgcacgccaatggggatctggtaccagagtccaagggcttatttcagactttgccagat
c47763.graph_c0	3221	p3	(AAT)5	3130	3144	ttcaaattgatggaagctgatgaaaaacacattttagccatctctttaaagattttgaacaatgagggagttttcctcagagggcagaaaatgctaaattgcctcaaaatctaatgattaaagagaaggaaggcagaaaacaaagtacggccaaaaaaattgtgggagttggccaacgccgacaatacttatagtggagaaataacaagtcgtccatagcagattgacctttcaacttttctttcaatgagttttattggcatgtacattctctttctagtgtgaagaaattaacataacAATAATAATAATAATaaaattaagttttttggttcaaatacacagttttacatgatcaatagttttggacctgcatgagaaaccgaactgta
c47764.graph_c0	2273	p2	(AG)7	2177	2190	ttaaaaacgggggtttgtgagaataatttgggagagatagataagtaaggaagggatcgaggtgaggattggggggattcgaataatagataagggtgaggaatttcagaaaggaatggaatcaaaggcaagcaaaaaagcgagatcactagaagaaaaaacactgcaattttttgaatggaaaaagattagtcaacttagaaaggttgggaactaaacaaactaagatcaaatataacaagagaggctttagagcattaccatcttcttcaaagaagccaaattgtccatgtcctttttAGAGAGAGAGAGAGtacaggaagtgcactctctctgcttcggttttatacgggacaaagaccggaactctgcaactagagatttttgttgggatttg
c47780.graph_c0	1206	p3	(TGG)6	1033	1050	gctgggactggtaggaggcgtagacgtccaaacgatcgtaatagattccgatatgatcgttgggattccgggaggagatggtgacctggagctgggaggtgaggaggttgggtggggtggagaggttgaactgtaggacggtggcgtcttggagatagaattttggtttggtggggcggaggacgaggaagacgatgaggatggtaaggaggatcatgaagataagggtgacgacgcagcagcaggctgcgcggatgcgcttttcggtgttgtggttgccgcagtctttgtctttcgccaTGGTGGTGGTGGTGGTGGaggagtgacgaagctttagagagagagggagggagggaggagaatgagtgaatatgtagatgggaaagggaaggttatggg…
c47780.graph_c0	1206	c	(T)10ctcattc(T)10	1171	1197	cggtggcgtcttggagatagaattttggtttggtggggcggaggacgaggaagacgatgaggatggtaaggaggatcatgaagataagggtgacgacgcagcagcaggctgcgcggatgcgcttttcggtgttgtggttgccgcagtctttgtctttcgccatggtggtggtggtggtggaggagtgacgaagctttagagagagagggagggagggaggagaatgagtgaatatgtagatgggaaagggaaggttatgggataggtggaggagtttataaatttggtggcatcttaaacTTTTTTTTTTctcattcTTTTTTTTTTaaagacggg
c47789.graph_c0	1076	p3	(CAC)5	461	475	atagacatagagctatcctctacaatctcaactctgaaccacaaaactccacataggcatcaaattctgacccaccaaccttaaccaatcccctcccctcattcttctatatcttatctctctcttctcattcccttccatatcaaacacacctgcaaactctccaaactctctctttgcagtagcagcagaaacctctccgaaaactaaagaaatggcatcaacttcagctgttgctatggcagtaatgccccccaccccctccaccaccccccagaagctgccttcgaccatcgccatCACCACCACCACCACcttcaaaccattgaagaccggtgcctgtattgagaaggccagagttgagtccaaggtttccgtgaacgagcaggcagttgcagg…
c47816.graph_c0	2974	p3	(TTG)5	2696	2710	tactactgctcatgttttgacttgatgctatgaaattatgttgtggtcagcaccataattctctttatctggtcatgctttcttatggagatatagtacaattggattatgattacaaagatctatgttttgtttatgttactagcttttctactgcttatgttttgacgttttgatcatggtatggttttaagctcaaataatgttgaactttagtgtgtatctgagccattctaatgcttcgtatatattattacattactatttgagtatactttcatctgaattcttgttgctattTTGTTGTTGTTGTTGtttctatctaatatttctatcttatactttgatatgcaattgcagtacagttcggtttatagttactgagatttaagtttttga…
c47822.graph_c0	1105	p3	(TCC)6	659	676	ataacccaaatttcttcatcacatgcagaattagcatgtgcaggatatgcttctcttctgctatcaaacacttgccattcctccaatctcttgcaaggcaatccatttgcatctctcaatcagatcattcattcatcatcgatgaatgacacgttccttttcgaactttgtacttgttgatcttggtcgatcttccaccaaggcacattgccttcattccccaccaaattcaaactcccattatcatcctcgctctccgcttcaaacccatcatcgtcatcacattcactcctctctttgTCCTCCTCCTCCTCCTCCttgtacctccactccaacaccttcaacaaccccttatccttccacctccccactgcattcccggccgccttccttgccttc…
c47827.graph_c0	1262	p3	(TTG)7	1242	1262	gcatcatccatcatggtacaattcccctgggtgtagtagagacacatgggcttccaccgcgtattctttgaaggagaataatcggtttgttcggtatgggaagaagcataggagttggtaatggcagaagagatggagagatagcgacgacgaagatgaaagggaagaagaggaaggacgaaagaatggagcaatgggtaatgagaagagaaacccaacggagaaattctaaggaaagaagccatggaaaaaagttcagttgagaaagtgaagattgaagaagaagaagatgaagtcctcTTGTTGTTGTTGTTGTTGTTG
c47838.graph_c0	1036	p2	(AT)6	34	45	gaagacacaaaacatgtcaatagctacaatatgATATATATATATttccaattgttacaacaagtgtggggtacatcatagaatacaataacatgaattaactactcttaagggtgttgcgtcatatacataaatagcttgcagatctgtcctagaaatataatatctaatcaagcagctattcagccaatcttctccgtgtttgtatcatcagatggccatataacagtttccatgagccgctcacgcatcaactccaaattctgctcagaaatttgttcgtacatctttgcatgatcgcatttcttgatccatttaccgtacaaatgtaggcgcgtaatcatc
c47896.graph_c0	1033	p3	(TTC)7	1012	1032	cccaaagcttcgtcctttcgagaccgagctgccggattctggcagctcaacgaatacaacttctcctaaatggccctgggcatggtctgtgattccaatggtagccacagaaccctcatgattcacccattcatgagaagaactatacttcaacccatccaaaacagtagagaagcatctggagaaagaaaaggaaggagcagttgaggccttgtaggaaaccttgagtgcattggctgttgaagaagcccacagcttgagagccatgttagttacttaattaatgtttattattatattTTCTTCTTCTTCTTCTTCTTCt
c47904.graph_c0	1481	p4	(TAAA)6	1	24	TAAATAAATAAATAAATAAATAAAgtgtttgttttctcaatttccattatagtgccctgatttatcactgccccgcgatgagggttttgtaggtggctgtgtgaacaaactcaagaaagagcttcttgattttttgggagaaaaaaaagatgtctgctcggccgccgcatgtcaccatcaccctcggcctcagcggtcaggttgtcaagaaagaaaggtctaatcctgataatagtcatactgattatgtaccatcatcaggcagtaagaggccaatcagggagagattgggaaacaatgtggatgatcaccgttcatatggta
c47913.graph_c0	1129	p2	(TC)9	1	18	TCTCTCTCTCTCTCTCTCtacatggcatcaactcggcgagctcgattagtgaaccaaccaaaggaactttcgattccgaaccacttccgttgcccgatgtccctcgatctcatgcaggacccggttactgtctcgaccggcatcacctacgaccgaccgagtatcgaaacatggctttttgatatgggcaacctgacctgcccggtcaccaacctccacctgtcggtcgacggtcccatcatccccaaccactcgctgcgaaggatgattcagaactggtgcgacgaaaaccggtcaaatggcattgaccggatacct
c47913.graph_c0	1129	p3	(GGA)5	391	405	tgcccgatgtccctcgatctcatgcaggacccggttactgtctcgaccggcatcacctacgaccgaccgagtatcgaaacatggctttttgatatgggcaacctgacctgcccggtcaccaacctccacctgtcggtcgacggtcccatcatccccaaccactcgctgcgaaggatgattcagaactggtgcgacgaaaaccggtcaaatggcattgaccggatacctactcctaagattcccatcacctctatgcgagccaccgagattttgtccgagatttcttccttggttcagagtGGAGGAGGAGGAGGAgatggtactggtgttagagtccacgaattggctaaggaagttggtaggctttcaaaagagagccacatgaaccggaggtgcttg…
c47930.graph_c0	1996	p3	(TTC)5	40	54	aatgaagtcaacttccagttttcgtcattcaagctattaTTCTTCTTCTTCTTCttattgcagtctctgacaatgaggaaaccgatcgttacagatatcaagaagaagacaatgccaagaactataatgagaattcttatcccagatgataaatcatttgaagctgatgacctgtaatcacacttttgaatgcctagagttgagtcatatgaacagagactagggtttgatctgaagctctgatcaaaaatcggactctgtaatgaagctggaagtacaccagaaagtttgttggaagagaggttcaggaaattgagcttcatacttcccaaaaccgcaggaactccacctgtg
c47930.graph_c0	1996	p3	(GAG)6	1977	1994	gcagttgtagagggacttggggaatgaatttggaatattgttgtaagagaggtccaaaacagagagatttatgaggttacaaatggagggaggaattgggttggaaatggactggtctgaaagtgagattccggttacggaactgtggttgcaagcaatgccagtccagttacagtggggggtggaagtggaagaattccaggaagtgagggaagggggattaccccagtcctgtttgatttggaggagttgctgcttctcttcggaaaccggcggtgattgggaagtggatggggaactGAGGAGGAGGAGGAGGAGga
c47935.graph_c0	1682	p3	(TTG)6	1632	1649	agttgcaccaccaccactacaaaaacatcatctggttccagatactgaggattctatcatcatcaagcgggctgcagaagttctctccattaccgtaaaacgtgccttgtccccagaaataaaagctcaagcagctaaaatcgctgagagaatttcctcggaggatggagttggagaagctgtaaagatcctcaaagagaatgtcatgtgctcaatcgaggaaaaaccgtgcagcctacaagaataggaacacgcaacactatgttagcgaaagccattcttgaagcttaactgcaaactTTGTTGTTGTTGTTGTTGtaactctcgatgtttgtaattgtttgcgctgtt
c47938.graph_c0	1806	p3	(ATC)6	4	21	attATCATCATCATCATCATCattaacttaatcaaagcagataaccagagccatcctccataatctttagattcactcctacgatacaaatcattcatcacccacctagaatcttcctctttcaaaacccttcttaaaccccctccttcctcattctctcgaaccacataccaaaacatggcatctcttttcgtcctattagccttctttgttactgttcttgtttctgcttcagcccaaattttcctaccgttgactcatattcacagtcacagtcacagtcacgaccctgtccctacccaccacctcctgaaaacctcc
c47952.graph_c0	1336	p3	(CTC)6	191	208	ggacatttgaggcccaatattattggctcaaacaatactagtcaaatatccatttctttcctcatcatattgagatttatcgatcatcctcatccccaaaaatagaaaattccgccatggccgaccacaccgccgacgacctcgaccaactcctcgacagcgcactcgacgacttctccaccctcgatctCTCCTCCTCCTCCTCCTCcgttcaaagatcaagaaacggagccgaagagcctccgtcgtcgtcgtcaacggcggtgaaggggttaggtttagggttaccagaattgggggcaaagaaaaaggggaagaagaaggagaaagagccgtcgcacgcgtcggcggcgttggaggagctgagacggcagacgaaggagacggtgagggggttgg…
c47955.graph_c0	1601	p3	(GAA)5	111	125	acaaaatgcattcaaatgaagaaaccaagcgccccctaatttgtccatcccaaaacccaaaaccccccaaactttctaaatctcgagaagacgacgacgacgatcaaaacGAAGAAGAAGAAGAAgatcgagatcaagcaatcatgtcccaaaaccctagaatccagcgctacttggtggcgatcgaatacatcggatctcgattcttcggttctcagaagcagcccgatcgccggaccgtcacttctgctctcgaggaggcttttcgccagtttgttgggcagcctgtttcggtatgctgctcaagtcgaacagatgcaggggtacacgcattatgcaatgtctgccatgtagacgtggagcgtataagtaaaagaaaacctgatcaaatgctaacac…
c47960.graph_c0	1042	p3	(AGC)6	515	532	aaaaaattaatcgcacatctcatgtacaccatccaacaaaacaaaaaatgacaggaatcttgctatatctgccataacaccaggcaacggtgttaactcaccttctcttgatcaacaataaagtacaacatgaacatttacactgcgacaagatttcagaatcaacaaactcagctatcacaaaactaaacaagaggaagaagaaaaggattaagcagcggcctctgtagtgtctaaactagggggcggcaactcagagtctacagcatttgcagtcggactactctctggaagcggagtAGCAGCAGCAGCAGCAGCagtagcagcagcagcaggagggacaaccacttcttcctcctccataactccacctaccgaacctccgaattcagcttcatc…
c47962.graph_c0	2244	p3	(TCT)5	580	594	tcccaccccaatattctcagggcccactgctccttcaccgtcgacacccgactttgggttgtcatgcccttcatggctgctggttcttgtcattccatcatatcttcttctttttctgatgggttacctgagccttgtattgcttttattttgaaagagactttgaatgctctgtcttatttgcataacgaaggacacattcatagggatataaaggctggaaacatattggtggattcgggtgggagtgtcaagcttgctgactttggggtgtcggcttctatttatgagacttcatcaTCTTCTTCTTCTTCTttacttttgaatgagttggcaggcactccatactggatggcaccagaagtcattcattcccatgtcggctatggaatgaaagcc…
c47962.graph_c0	2244	p3	(CAA)5	828	842	tgtcaagcttgctgactttggggtgtcggcttctatttatgagacttcatcatcttcttcttcttctttacttttgaatgagttggcaggcactccatactggatggcaccagaagtcattcattcccatgtcggctatggaatgaaagccgacatctggtccttgggcataaccgctctggaactagcccacggccgccctcccctatctcacctccccatctccaaatccttcatgatgaggataaccaaccgactcaagctagaagatgcacatgaccaccacaacaaaaccctaacCAACAACAACAACAAaaagaaaaaattctcaaaatcctttaaagaaatggtagcctcctgcctctcacatgatccttcgaaaagaccttcagccgataa…
c47963.graph_c0	1323	p3	(GAT)5	1309	1323	ataagctgccggaaagctcttggtcttcctatagaagaacctggaagatacgatgtagatactgaattcagaaagggccgatatgatccaacaaatcctctataccgctatgattactggggagagcccaagaactcggagaagagcaaacaagagagaatgactgaagaccataacaaatccattattggcagaggtaatctctggtatgagatgtcttacgaagaagcaatgaaacagaaggaaaatagagaagctgaaatgaagaatatgcctcaagagagtaaagagaaagaagaaGATGATGATGATGAT
c47964.graph_c0	1418	p3	(GGT)5	1322	1336	gtgggagatttggtcaaacacttcgcgggcgtgggtggtcatgcgggcggtggcgtaacagaggatgagagaggagaggaagcgttcggagtggggtggggagagggagtggaggcgggagaggaggagggagtggatgtcggagtagcggcgggagcgggcgaggcggcggacggtgaggtcgagggcgaagcgggaggaaggggaggaggagggggcagaggtggagaggagggagagggcgacatcggggtcgaaggttttgcggagttgggttttggcggaggcggaggagatggaGGTGGTGGTGGTGGTggagaggtggcggaggaggggggattggcggcgaagggaagaggagaagtagagtgacattttttgggattttggaaggggg
c47986.graph_c0	2908	p3	(CAA)6	1	18	CAACAACAACAACAACAAcacaagtattgaacagattggtgcctatgagaagaccagatggtggggggacaacagggattcaatctatccaggtcctcgtcaatcatttcccaatcaactacaatgagaaaagcaaaatcttactctaccaatttggcataagacttgaaaatccaccaccctcgaaatctgcagccaaaaccaaagagctctcaaactcagataattggctttctctgtgtgtaaagaagaagctattcagatcggaggaaaacctgttcccaccatcctcaatagcttacgacgggaagaggaact
c47989.graph_c1	1346	p2	(AT)7	1008	1021	gcaactttttattggatatctgagtatcgcttctcttatctcaatgtttgcatctccgttatccgtcattagattagtaattcggacgaggagtgttgagttcatgccattctacctatctcttgcaacgttcttaatgagcatcgcgttctttgcgtatgggatgttgttggaagacttcttcatatatcttccaaatgggatcggatcgatcttgggagtcatacaattgttgttgtatgtttacttcaataagagtctcagaggagattcaagaatgtcattgcttgtatgacaaacATATATATATATATgtgtatatttattagtttgttgtgattctttcgtatatttcacttctcacttcgtttgacaacaggttctaccggttggttccgg…
c47997.graph_c0	1146	p2	(TC)9	3	20	ttTCTCTCTCTCTCTCTCTCtaattataatctaaaggaattgaaaactcctaatgggtccagaaacaaaggatggaaatcatcgactcacaacttcaagagaatctctaaaatcccatcggatcaattggaagaacaagcttaggcaaaattgcttgaggagagtccgagaagaaagagcccacttgctttggaaaatcagagttaatgggcggcaaaaatatgttgaaaaggcaattgctgaatctgcattcagggacatagtttccgatgagctgctgaaaatgaagcaatcacctttgagggagtgccagagaacac
c48011.graph_c0	1263	p2	(TC)7	145	158	tcctacttcctcccctgaataaaaactcagtcattctttcttttcctttctttcccttctttccttttgctagcaatcataggcaccggcctcctttctcttcccaacaatcagtcacacccatcacatcttttttttctctttTCTCTCTCTCTCTCctcttcttcctcaatataaacaagccttatacctagctccctttacaagttaactaaataaaccaaattaaagcatatacatacaaactatggatcacaacatgggtggaggagatcatcatgactctggccttgcacttagcctaggccgtggagggccaccgacgacaaccacccacaaccgccatcatcatcaacatcatcgatcccgagaagtaccattcgagccatcgctgacctt…
c48011.graph_c0	1263	p2	(AT)7	1169	1182	ccaccgcctctttacatgcagctgcctgcagccaccctgacgatgtgtccgtcttgtgaaagggtgggtggatccgtcagtgatgggtcgacaaaaggaggcagcactactagcggccatggctcggcgtttgttgtggctgcagcagctaacaagcagccagctcacttctttaatcccttcactcattcagccgcgtgttaattaattaagtagtagttacttaattaattacggatcaattaatatatatatagggaaaaaggggtatgggcaacttgctcatttatagttgtccaaATATATATATATATaaacacagaaaaataatgaaaccctttgtaacatttcgacaagacggagataattattaccttagttcaagtctttccttc
c48015.graph_c1	8322	p3	(TAA)5	1833	1847	atttttttgtaaatttttacatttctattgggaatctgttattttttgatttgctagttcaatattttgatgtagttgtacagtgtaatgcaattttcaatggaagtggcttttttttgatcatatctacatatcatagttatttgggttgctaactcaacggtagagtactcggcttttaagtgcgactatgatcttttacacatttggatgaagcaacgaattcgtccagactattggtagagtctataagaccgcgactgatcctgaaaggtaatggatggaaaaaacagcatgtcgTAATAATAATAATAAgaagaaaacgggattttaaaatatattcttattctttttagtagaatttggagtttttacttaacggatcattacaaaattttg…
c48015.graph_c1	8322	p3	(TTA)5	6476	6490	gtctactcacaggagaacccttccccgcatcaggcactaattttttttaacgtataattagatcggataattattcaaacaaatttaagataagataagaatagaagctcgttgcttttttttaccagaattagagccttagggctctatccatttattcattagacccaactttaaatgtgaatttcttttttcccactcaaaaaaaaagcaaaacaaaattttgtaatgatccgttaagtaaaaactccaaattctactaaaaagaataagaatatattttaaaatcccgttttcttcTTATTATTATTATTAcgacatgctgttttttccatccattacctttcaggatcagtcgcggtcttatagactctaccaatagtctggacgaattcgttg…
c48017.graph_c0	2317	p2	(GA)10	1	20	GAGAGAGAGAGAGAGAGAGAtacctattttatgatttgctcaatttcaccctgtatgtgtgagagagagaaagacatgccatgttctctgatttgcttaaaccttgctgcaactttacaaagagaaatcattgtgatttgatgctgaaggtttattactcaaaatagtcaaaacacagatgacaaaatccatcaactgagggagaaacattaagactgtggtattaaactcaagttcgtcaaaaaactcatatttgaccattgacaaactgtaggaccattcattagttcaaaacagctagcactagcagtgtataacga
c48029.graph_c0	1537	p3	(ATG)5	192	206	aacgatatcatttaagtatttactccaaaaaaaagaacaatttcattcaactacaagtctacaacagccacaacatgatacatgacacattgcaaaagcagagttcacggaatgttctcaacatgatacattgcggaagcacagagtttcaacataaactatgaaaaatacaatgaaggagatccagaagcATGATGATGATGATGagagaacagagacaggttttatcactgtacaaactatgttgcctttctccggttgccaatgccatttgggcttcttgcacctgacgggtctgtcaaagcacgggacccacgatggctatgagacggagatcgttgaggagaggctttacccagagcttccagttccaaggactttgactcctcaattagctgg…
c48036.graph_c0	1559	p2	(AG)7	1	14	AGAGAGAGAGAGAGatggaggcggcgccggaggagacggtgaggaacatactggagcaggagacgctaaagtgggttttcgtcgggggtaagggcggcgtcggcaaaaccacctgcagctcgattatttccatccttttggcgtcgaaacgccaatctgtgctcatcatctcgaccgacccggcgcacaatctcagcgatgccttccagcagaggttcaccaagatccccacccttgtcaacggcttctccaacctcttcgccatggaggtggatcctaaggttgaaaatgatgatctggcgaacgaggaaggt
c48047.graph_c0	1067	p3	(GAA)6	1	18	GAAGAAGAAGAAGAAGAAgagaaagatggctgactgggatgatgaagagttcgtaccagagctacctagtttaataaaagagaagccacagcggatgtgggatgacgaagatgtagaagacgaagatgtaaaggaatcatgggaagatgaagaagaacctaaacaggttatcaagaaagaaccctcagttgagaaggctacagcaaagcctggtggtaaagctgtgggcaagaaaaccaagcaacctgaaacaaaaacaaccacccaggtagctgatgaaagtcttgcagatcccatttctgagaagctccgccaaca
c48055.graph_c1	1835	c	(CCT)7ctctttgataattgattgattgagagagaggggaggaaacccaaatagaagaagga(AGGG)5	1	97	CCTCCTCCTCCTCCTCCTCCTctctttgataattgattgattgagagagaggggaggaaacccaaatagaagaaggaAGGGAGGGAGGGAGGGAGGGaacaaattaatggggaggctcgtttctggggtgatgaatttggccgagctttacataagcacagccgtccatattctatttgggttctacatattcagcactgccgttgcttccgatttgtcgcaatctctcaatgagagctttaggcctatgaaacccatcattgtcgagccaaaagaggagatgggtctctctcaaaataccatcttggagggctcaccattgcccctgccgctgccgccaccaattgttttggttcatgggatttttggttttggcaaagggaggcttggagggttg
c48068.graph_c0	1461	p2	(CT)8	10	25	cccctcttcCTCTCTCTCTCTCTCTcaaagctaattctaaaatccctaaaacccaaatcgcctcctctccgccatcttcttatctccgccgtcgtcgttgtcttctacccgccgtcgtcttcttcctcctccgttgtcgacttctctccgccttcgtcttcttcctccgccgccgtcgacttttctccgccgtcgtcagcttctctccaccgccgtcgtcttcttcctctgccgttgtcttcttcctccgccgttcgtttcctcctccgttcataacaaacctaggaaaggagtcggcagataaaaaaaatggttatcaagttga
c48101.graph_c0	1783	p3	(TTG)5	1678	1692	atgccgccggaggttttatcgttagcggccggagttggagactctaagaggagtattcacagtgctagtagcagaagtgggagcataaaatctgaaagccattagggttttaagtttccctctctttggtaggtgtgttttctttgtgttactctttgagtgatcaactttatttgttttaagatgcacaacacattataagcaccataatgttgtcttgtcccgcaacttagttattctggtgtttattcattattgagtggtgtttgtaatgtgcgatcgagattattgatcagcccaTTGTTGTTGTTGTTGcagtaatgtggatctgtatatatgtatgatcttcttaattatataagtgaatgtttgatttcagggaatgataatgtttattct…
c48102.graph_c0	2515	p3	(TCC)6	105	122	gggttcaaatctcgatcggccggcgacaacaatggcgaacgcctggaagcgcgacaaaccctccctcaaaaccctcttcctcctcctcgtccccatctccctcgTCCTCCTCCTCCTCCTCCtcttccccctctcctcaacctcaacctcaacccaccctcaccctttaaaccccctaacccctgacgaaattactaccattgccaacaccataaaatcctctcacctcttctcctcatctagccccctcaacttccactacattggccttgaggaccccgacaagcccatcctcctctcccacctctcctccccctccaccacaccccctcctcctcgccgagccttcgttatcacccgctccaaccacgaaacccatgaaattatcgtcgatcttgc…
c48117.graph_c0	1546	p2	(AG)7	1447	1460	attaaatatgaccccagtttctttataagtccttgctgccctccaatcagcagatctctatttcttgagttggcgagcgtcatcatcggcggcggatttagcatcttcttgttcaacgctgcttccagtagaacttgaggaggaggagagtttggaaaagggtgatcgtgtagcgcgaaaattgatgcagaaagatgatgggattctgaaagaagatgaagggccatcaagatgatgatggtagatgagagaggatgatgatgaactcactgatccaattgatgcccacattttctgggaAGAGAGAGAGAGAGggaaggaaggaaggaaggagaggagttgtggcgggtgggaaaggaaggggattttggatacaactgatatttactcggggattggg
c48118.graph_c0	1027	p3	(TGG)7	1	21	TGGTGGTGGTGGTGGTGGTGGtgaatttggacgagagagttgtcagttgattctgtctggtgctgcagttgaaacgagttgattggcgttcgcgcaatagagcaacatgatggattagaatgagcatcatcgatttcaccattagcaagttttagacgatggacctctgcattcaatgcctcattcaatgcgtctctgaggtgtgcctgttgctccattgcttgtaccctaatcttcaactcattgttctgattcgcaagcccactagtatccctctgtaaaatggtcacttgtgccgacaatgtggtcgcctctgcctgc
c48136.graph_c0	1060	p3	(AAG)6	77	94	aaaaaagaagaaaaagagagagagaaagcagcgatggcggcctccatccataaccccgatagagactcggacatcaAAGAAGAAGAAGAAGAAGagaccaacgccttccaaaactctggcagcatttccctaaaccctaaccctaattccaacagcgctgcctcgctagtctgcctcctccgcttcgccggcgactccgctgccggcgctttcatgggctccatcttcggttacgggacaggtttagtaaagaagaaaggtttcagaggctcctttgcagatgcagggtcttctgctaagacatttgcagttttgtctggagttcacagccttgttgtctgcttcttgaagaggctgcgtggaaaagatgatgtcctcaatgcaggtgtagctg
c48141.graph_c0	1817	p3	(TCC)6	196	213	gccgcatttccgagctggtaaattcggtgaacgaaccgaagaaagaaaaagaaaaagaaaagaagataagaatatattcgacctggcgtctcttctttctcacttcatcttcactccatagcaaaccaatcgatcaaatcgaatccgaaacgagtctccggatcgaagatagggttcgctttctcttgcttgcgaTCCTCCTCCTCCTCCTCCtcatcatcatcttcgcctcttaagcctcaaaccaaaagaaccgccatcatcaccgccgcggcctcggtgggcgccgccgccgtcgccataactcccgcccagaaggaaaggcggcagttgagagaggtttttgaggaggcgtatgaccggtgccgcaccgagcccatggagggtgttggcttcacc…
c48146.graph_c0	1259	p3	(TCT)5	1	15	TCTTCTTCTTCTTCTtcaacctcttcttggtttttgggttctctgtttttggttgttctgtgcacttttctgaacacaggagatgcagaacctgtgattcctggactgtatgtgttcggtgactcaactgctgacgtgggcaacaacaactacttggatgtgaacagtgccaaggccaactttcctcactatggtgttgatttccctttctctagacccacagggcggttcagcaatgcttacaatggaatcgatttcttggccatgcacatgggctttaggaggagccctccaccctttctttcggttgcaaac
c48151.graph_c0	1430	p2	(AT)9	1413	1430	catttccctccatactcaaaaccggcctacatggtgcttattgcacgtgtacgtacaatgcacatgcatgcatttgttctccatttaaaaaagttgtacattatattttctataaaaataatctttaaaagatgttctacattacaagttgtaattaaaatagaaataactcatggggtttaattaatgggccaaaataatagttttataaaaataaataaattagatttgggctagaaagaaaggcttctgtttatttgaagaaaattggtctttataaaatagttaaagaacacatacATATATATATATATATAT
c48153.graph_c0	1685	p3	(GCT)5	904	918	tgaattagtatacattgtacctccaaagtaaaaataactttcgctcccaaacatgccagtaaaattgtacatatggtcactgattttaagaattctggggatgaggggagacagaaggtccagattgttcagaacttcgcaacttatctccttcatcctgtggtgtaataactccctcgctacactcacggccaccttgattgcttacatgttgtacttgacggctttgctgaatgtagttactagctaacgccttcggatcttgctgttgctgaactggctgctgtaatagctgctgcaGCTGCTGCTGCTGCTggtgttgtaagaagtcctgctcccaccgccgcttccggaagcttccagactccgtatcggacgtttccagcccgattgcgcccg…
c48153.graph_c0	1685	p3	(GAT)5	1069	1083	taataactccctcgctacactcacggccaccttgattgcttacatgttgtacttgacggctttgctgaatgtagttactagctaacgccttcggatcttgctgttgctgaactggctgctgtaatagctgctgcagctgctgctgctgctggtgttgtaagaagtcctgctcccaccgccgcttccggaagcttccagactccgtatcggacgtttccagcccgattgcgcccgaatggaagctgagtaactgcgaggtagacgaggaggacggcgtagttgggcccaataaggcaggagGATGATGATGATGATgtgaatggaagtagttgggagctgaaatggaggaagaagaagatctaagcgagatgttgagggaagtgaagttggcgggaattg…
c48153.graph_c0	1685	p4	(TTTG)5	1665	1684	ggtttagtggtggtggttgtcatggtggaggtggtggtcgaggggccggcaactgcgagggaagaagaagaaggggagatggatagggaagaggcgaagtaggcggtggaggtggaggtggaggaaggggatggatcctggggttcagttttctcgaggagctggagagggaagtggggcctacgagagccgcctccaccgccaccgctggtgccggaaggatcacctagtcctaggctgtccatgttgggggtggtttaggccatgtagggaaggacgagatggaggtgggaagtttttTTTGTTTGTTTGTTTGTTTGt
c48164.graph_c0	1270	p2	(TA)7	9	22	attgaatgTATATATATATATAtccacttacaaaaaataacaaaaaggggcaactgtggtagctgaactctcaaatgtccctattgcagctattcagtacacattacactttgttttcctgatataagcatagaaaaatagtcaaaatgacaggcttttgcgcacacttttttttaatttttcctttttactaatcgcattttttatctcaactaaataattgaaacaaaagagtatctgattgcaaactgcaatttgcagacaagcagctctcgtggacatatgaaagatatgattgtcaaacagtaacatgaaatgttta
c48183.graph_c0	1688	p2	(TC)7	1653	1666	tgctggacgaaggaaccgcaaaatcggcagaaatcagcataagtcatgtggttcggaacagccaacacacaaacaagcggcttccttcccaccggtagaatgggaggagaggaggatgggagatctggttgaggatataggtgcatgatgccacgtgtctcttcgatcctagggtttcctgacgagaaattgacaacttgagtcgtcggatcggagatttcttcttctttgacgatggcggcaacggcagcagcggcgccgctggtcgacgtggcggacatcggaggttgacgaactgagTCTCTCTCTCTCTCtaccttcagatatcaagcgggg
c48184.graph_c0	1227	p3	(TCC)5	458	472	aaaattaaactaaaatcaccaaaattcctccatcattcttcatcttcatcatcctgaaaccttaggtgcttcccttctggcaccgacaaccctttcagtatcaacacatttggcaacaccttctccttcaccacctcctccccttcaatctcaccgtcgctgttgtactcaaacctcgtcaatttctcggtaaactcaggcagccgctcctcaactctcttcttactcagcccctcacacaaatcatcgaacccctccccatcctcatattcctcttcctcctaatcataatcttcgacaTCCTCCTCCTCCTCCtcatcatccggcacactgagattcacctgaatcgaccaggacaatgagctctcatcctcctcaaatgtcttgtgcccaatctca…
c48196.graph_c0	1273	p2	(TC)7	96	109	gcgataccccctatcatcctcttccccattccaattaaccccccgaaaatcccccaattacaaactcaatccattcatcccctcccttcaaaataTCTCTCTCTCTCTCatccttcgaacacttatagggtttcgctttcttgatgctcctccgattcgaacatcaaaaccatctctttgacctcctcatcgccgtctaattagggttagggtttggggatggagatggagaacactcgcagatccaccgccatcgaccgatcccgccaactgtcgagcctcaagaaaccccgaatcgacgccgaaacccccattcttagggcgccgaattcgactgtgaggttccgagatgaaagagacgacgattcgattcgtgaaagagaaagaggaggaggagga…
c48196.graph_c0	1273	p3	(GAG)6	386	403	cttcaaaatatctctctctctctcatccttcgaacacttatagggtttcgctttcttgatgctcctccgattcgaacatcaaaaccatctctttgacctcctcatcgccgtctaattagggttagggtttggggatggagatggagaacactcgcagatccaccgccatcgaccgatcccgccaactgtcgagcctcaagaaaccccgaatcgacgccgaaacccccattcttagggcgccgaattcgactgtgaggttccgagatgaaagagacgacgattcgattcgtgaaagagaaaGAGGAGGAGGAGGAGGAGagtacagttattgatgtattgttgtcgttgcaagagaaagagggtgggtactacaacgatgagctaattatggggactata…
c48197.graph_c0	1299	p3	(TTC)7	19	39	gccctttcttcttttactTTCTTCTTCTTCTTCTTCTTCgtcatcttcttcctcggactttgagggcccaccagacccatcacttaaagcttatatcaacatcctccgatcgtacgagaacccacctgagagaaccctaaccctagagcagtacaaagatgcaattatgaggcataaggctggggattggattgggtcaggtgggggtttgacgttggaggactatgaagtgccggaggtgacgtcattgcttctggtggggcccaaggggtcggggaagagctcactggtaaacgggattgctagggtttttgaggaggacaagttcgcaccggattt
c48199.graph_c0	1600	p2	(TC)10	1580	1599	ttaaggttctcatcttggacgccattgaaggacattaagtgctggatggtagcaattttgtttgagaaaggccattgcatggctgaaccaccaacgaaggctgaatcctgtcggttgttctggtcctccttcatcgagccaccagaatcttttccactaattcccaaaaagtccctcttcatagctcctctactcttcccacaaagccactcttcctcaatttttttgctcccaaaacacccctataccttccaagcatccccaaactcactacatcaaaaatcaaacctttcaaattctTCTCTCTCTCTCTCTCTCTCt
c48216.graph_c0	1619	p3	(TGA)6	1076	1093	tgttcgtgagttgctcgcatggggagctgatcggcttcagaaagattcatctgggagaataccttacgtcattgctttaaagagaaatcatggggcatgtgcagctctacttaacccgtcaacagccgatcctctggtttggccttctccactcaaattcatcaatgaactcaatcaagatgcaaaacttctcttagaaaaagccctaatggaggctaatagagaacgagagaagaacatcttaaaaggaacagcatattccttgccatcccctgctcattcagatgatagtattgatggTGATGATGATGATGATGAtatctcagaggcaagtgattccgagctctgctgcatctgctttgaccaagtatgcacaatccaggtacaagactgtggcca…
c48216.graph_c1	1099	p3	(TGA)5	614	628	atgagaaggatcagataaacggcgagggatagattttggtatcttcctagacctacgagtaggtaaactctcaataaaccttggcaaagggatcttgtttaattcccacaaagcatttgcaagttttcgggctgaaacggggccttgttgtcgagatgattcggaaatcttcgaactaacagctggtgacctaggattcactctccaattaggagttggagtggtggatcgaccccttcttccaaccattatagctttcttaaagcggtcattctgcatcaaagaggatgaagcggaaacTGATGATGATGATGAagaaatcctctttctgatctttgaagtcccacccctaaacccgtccatgcccgggtattgcctttgcatgattgacacctaaat…
c48223.graph_c0	1864	p2	(GA)6	1759	1770	gatgactatgccgacttttgaaccgagtttgatggtgtatattgggccgtgggttttggccaggctcgcaaagtaggtgtggagctcagggtccagagaaaggaggctgccgagaacagggagaccggtaggtcccggtggaagtggagcaagagaagatttgtcgggccgacgacgacggaaaatgagagcaacatagtagaggagtgccaggaatccggcagcccagtagatgattggaatttcaaatggagatagagcttccattgtcgcacacaaaatgtgagatagccagagaggGAGAGAGAGAGAaaatcaatttgttgccttccattttatttgtttatttattttagatatttaattttttaggtagtcgtcgagggaagtcgtcgaggg…
c48238.graph_c0	1208	p3	(CAC)5	728	742	ctttgcggccacctctattgctggccctgcatatataagtggcttcagatcgagagcgtctctcccccgcagtgcccagtatgcaaggcctcggtctctcaggactcccttgttcccctctatggtcgtggccatacttccaaggactccagccaaacctttggcgtcccacaaaggcccaattcattccttcacaaccgagagcaaacagaaaccgagaccgcatccctgacatccgatgaccatcgaagtccccaccttcgccatcgccatcaacattaccatgtccatcagcatgagCACCACCACCACCACccttatttcagccctcccagtgattacgccttgtcagcaccttcttctccgacaatgggatcaactagcagagtgattcattcg…
c48240.graph_c0	1377	c	(CT)6cccccc(CT)6	858	887	taaatctattgatcaagctgttttccagaactaatttgccacattttctcgtgatttttatcttgtgagagtgttgtaatatcgacaatgcagttagttttttcttcactacaccttttgtgttgttggtattgttggtgttgagtctaattattaagctttgctttgaggctgtatttgttggatttagtcatggagctctcatgggctgaggttggaataaatagaattcaaaagacgcccatgaggaatgagacgctccagaatttgaggaatttcaatgaaatttctataactttcCTCTCTCTCTCTccccccCTCTCTCTCTCTtctaaggtttcattctctctttccatcttcctttttcccccctcctcatctagatctgaccctcatcgg…
c48241.graph_c0	3782	p3	(AGC)5	220	234	gtcagagagacaacttgaacttaatttaaaagaacagaggaatacaagcctggcaaggtttatatatctcaaaaatttgagacagttttaatagaaaagaacagcaaggactgacaaacatccagataatgcacgcagataaacaagctaacaataacattatatgcactttggcgtttgtagcaacattaacacgaccaccaaacaaacaaacaaacaAGCAGCAGCAGCAGCaaacacaaccaccaacaacaacagcagcaaacagcaataaaagggggaaggagttctgctgaaaagcctataactatcacccatgctgatatgcctataattattatccatgccatggcaccaagtcgctgagacaccgttcactaaaaaagttccaaccaatat…
c48245.graph_c0	1506	p3	(TCC)5	485	499	aacattctacaaaatggaagatgctcgatcaaccctcactctcagtgctccccttccccttccagcttcttgatggcctcctcaatctttgggattgcattgctgaaggcctcccattgttctactgtcaggcttattccttttgaactgggcatctgcttgccatctttctcgtaatactcccgaatcgacaccagtgtcttccctctgaaatcctgcaccgtcacctgtctcttgttcgacaacttgcaaattatgggattcccttcgtcatcgtattccctcttcctcttgcctcctTCCTCCTCCTCCTCCtcttctacttccgcttcaccaccttcctcaaatcctacctctccttctccgtcttcgtcgtcctcgccttccttggcggccaaa…
c48245.graph_c0	1506	p3	(GGA)5	1146	1160	gaggcttttggttgagctggcaatttcgcgggatgaggagttgcctgcattggtttatgaggcgaggccggtagaggttaccgagaattcaagaagaaggatatggagagggaatcagaattctacttctaacaatgttgttgaaagtgctgaagctgaagttaatcagagttctgagatgagtttggagagtagcatggagtcggtggagacggagacagagacgagattggttatagcagaagagcggcgggttgaggttgaggttgaggcgccgttggtggggaggaatttattggtGGAGGAGGAGGAGGAgaaggggattgggttgggttctgggggggcgataaagctgggattgggagatttcatcttttacagtgtgctggttgggagagc…
c48257.graph_c0	2809	p3	(TAA)6	1159	1176	attttcagaatggctaccatttccagcagaggtacacaaatgtttcttagttgtgtacaactgtatcgcggacagttgaggagcgtaaaattgtctcactatctcctcgtcctgctgcaggagtataggaacacacacaccgcaggcactccactctttgtattgttcccataggttttccagagtgaagtattccaacttgtctctgttctctggcaaccaccgggtgttcacatcccgcgcatatgccttcgtccaaatcaaaaaaaatatgtcaatccattaagcaaacaaacaagtTAATAATAATAATAATAAtataattacatacaaattactcatattatattactatatatattagaagaagcttatacaatacaaacttttccagaaaca…
c48257.graph_c0	2809	p2	(GT)6	2656	2667	atgtggcctgtcattagaccggcacggcctgcgcgttcaaggattgggtcggtggactcaccccggagagatacttctgccacgcggccgctggtggggtcacagctcacaccgtaccattttccggagcagcagtcagtagaagaccatgtggagaagacgccgatgtaagggtcggtgagagcggagcggaaggcgaggagggcagcgcggtcgctagggttgcacttggcagcattggtggtagagaaggagaggaggaagaggaaggaggagataattaggaaaggagacatggtcGTGTGTGTGTGTttgtgttggtgtttgtattggcactctgatgatggtattcagcgaggaagagcagtagcctctagcttgagatttatacaagctagt…
c48269.graph_c0	2402	p3	(AGG)6	1	18	AGGAGGAGGAGGAGGAGGagatgattagggctgctgcatctgcagctgctgttgttgtggataaggatcttctttgccccatctgtatgggtgtgattaaagacgccttcctgacatcttgtggacacagcttctgttacatgtgcatcgtcacgcatctccacaacaagagcgattgcccttgctgcgcacactatttgaccaagaaccatctctatcccaatttcatcctcaacaagctcttgagaaaaacgtctatccgccaagttgcaaagactgcatcacctactgagcatctccgtaccgcgttgcaacagg
c48286.graph_c0	1083	p3	(ACC)5	607	621	cttgggcttttgcaacaatgcgtaagtggccaggatggcttgctgcagccactcctctttaagcacttccatcctgataaatctcgcataaaatgtatcccacttttccatggccgtttccagacggatagtgggattggccccgaagagatatctgatgtagtccctcccaagccgtgtcagctcagcccctcggatcaggtacacatacacaaaaataaagccaatagtggccaaaatcacttgaagcagttcatccaaaattgcagagaaattatcatcccctccagacccaccagaACCACCACCACCACCtccacgagtacgacctccattacctccatttccacctctgtccagcttggccatctgttcccttaaaaaatcttgggtgctttg…
c48313.graph_c0	1169	p2	(CT)9	821	838	agccaagtcaatgaaattcaaagatggttacatgatttcctctggtcagcctgtcaacgaatacattgactcagctgttagacacgttctgcttaggcagggtgtacttggtatcaaggtgaagatcatgttggcgtgggatcctaaaggcaaagtgggtccccttactccattgcccgatcttgttaccattcacgcacccaaggatgaggaagagtacatcagggctcccgtagttgttcctcaggatattgaacttggagcataggttagatagacgattagcccgtttcagttatgCTCTCTCTCTCTCTCTCTgtgttggcagacttgtacttttggttgcagttacagttttgctcaggatcttttcaggttttatttattatgctgatgttt…
c48317.graph_c0	1241	p3	(GCA)6	641	658	tgtaagaagttgactttgtcaaggtattggtttgagctctttctgtaggcacccagctcatcttccatccccttgttctcttccttgaactcaccccaatctttcttggtcttgtcaagaacactgagcttcggtttcttctttatttgttccaggatgttgtcaagtgcagaaggtggagtccccgataaattagccttctcagcagcctcctttgagttgggatcgacaagctttttcatctctatctcctggcctgcaaagtcccgaacctcggttatttcaattttccctttatttGCAGCAGCAGCAGCAGCAgatgtagcatctctaacagcagaaagagcagctgcagcgagctttttagcatcctcacttgtgccattttctacactgcca…
c48322.graph_c0	1510	p4	(AACA)5	1	20	AACAAACAAACAAACAAACAcacatactcgaaagcatcagggacaactctacacaaatacaatatatatagtacttcacaatagatatcaacgtactctcttcacagactgcccttgagtaaatactcaaacttgtctgcattgctctgaggaactgacatcaacacagtaaaagcatgtaaatcccccaccacaggcaagaaaatgcaataaatctcactagctaatgggcccatgtgtatgggcctcccttctccgaaatccaaatcctctaggcccaatttggcccattgcgagatgactaggctagccgttaggtc
c48323.graph_c0	1318	p3	(GAC)6	367	384	tcctcctcctccggcgagtccgccgattccgacgaagaagaagtcaacacccaaaccaatcaacccaaacccatcgaagaagaaggctcttcttccgacgaagaagacgaagctcccaaacccgaacccgttaccaaagccgcacccgaatcctccgattccgacgaagaagacgaagctcccaaacccgaacccgttaccaaagccgcacccgaatcctccgattccgacgacgaagaaaccacccctcaaaccaaaaccacaaccaatcgagtagacgacgaagctgacgacgacgagGACGACGACGACGACGACtcatcaactgaagaagatgaagaatccgaacccaaacccgaacccgcccaactggtcaccccaatcagctccagacccatc…
c48333.graph_c0	1652	p3	(TCC)6	391	408	ccaaaaaaataaataaaaaacaagctgtaataacagtcgaaacatttcatgagtttttcctatgtttttcctaggacaaggtcgtagctacacactgtgaaaatttaatcaaagacaaaagctcaagcagggtacagcttccacatacatattactcgctagctaagagacttaccactagatctggatcttagcagctactgcacagtggaagccaccgcctgcgcccaaaacctgagctgatccttcaaatctacctcactccctcccatcctaatcttcaaccccctcaacctcttgTCCTCCTCCTCCTCCTCCttctgtgggcagttcttcagactatgcccgcgttcccgacacagcaaacaaatcttgttcttctcccaatgcgatttctga…
c48333.graph_c0	1652	p3	(CTT)5	627	641	gagctgatccttcaaatctacctcactccctcccatcctaatcttcaaccccctcaacctcttgtcctcctcctcctcctccttctgtgggcagttcttcagactatgcccgcgttcccgacacagcaaacaaatcttgttcttctcccaatgcgatttctgagggcagttcttcgcgatgtgctcggtcgatttacagatgaagcagcactccccgggcctcatgccggggactcttaacgggtgcttcgacccaccagtcttgttcttcttcatcttcttgatgctgttgggtttgagCTTCTTCTTCTTCTTctcctccttatttcaacttcaacttcatcctcccccttcatcgtatcccttctgcaactaaacccatctcatcgcacgtgcgat…
c48334.graph_c0	1172	p3	(GTT)6	931	948	cctccccaccacctcctcctccggcatcgaaatcttcctccaaacccactcccccaaatccaacccaataacatactgatactccccaccactggtcaaccaatgcaccgccccattcgaaaccacgctctggctccggttcatatgggtaaactcctcgtgcaaatggtggacaaattttgtccaagaattggtaatggaatcgtagaccatgcagacaagctgatccttgggtctgtgcccgaaggggcggtagaagccagcaagaaccacattgaaattagtaccagtactactagcGTTGTTGTTGTTGTTGTTgtcatgaactgctaagccgacgagggttgcttcgtactcgggttggaatcgggtgaaggggcggtcgcgggcgcgagggag…
c48342.graph_c0	1685	p3	(GCG)5	1332	1346	cgtcggcatcgactcgattgccgccttcgaagccggcgggttctctccattcctcgagtgggggccaccgtcggtctccaactgcgccagctgtcctagaagcctatcaaaccctgttcccatcaagaaatctgacatcgtcgacggtaacgggcgcaaacccgaacccgctccatcgtcgtagaaaaactcaaaactgctggttccgttcgtccgatcgtgctggaaatcggaggctccgccacgcaggacgatgacagggttgaacgccgaacgatcgcctctgttggaggagggaaaGCGGCGGCGGCGGCGgtctgcggcgaggcggggaggagaggagagctcttcgacgaatccaccgccgcaatcggggcagcaaaggggcgcgctttcgat…
c48370.graph_c0	1770	p4	(AGAT)5	1374	1393	tcaaacccacattcccaacgagcaacggcagcagattcaggtaatccttgttgcccgtgttctcagagtgatatttgatgcaacgcctgatgagtgtgttcttccccatcagaaccacggaatcacctcgaagccccttccgaatgttctggagctgcttcgaccccacgttgtcggccaggacgatgagcacctgagtgtactcatccagcaagctgcacagcttcttgtcgtactgctgcttcttctccgccttggtgtacttgatcgccatttcttcttatcaaaattagacaactcAGATAGATAGATAGATAGATgtacaaaaactaagtgactaaaaatattatgaaaccctaacaaaaaaaactagaaatctgtctgtggctaggtggagtg…
c48371.graph_c0	1071	p3	(AAC)7	1	21	AACAACAACAACAACAACAACaaatgtatgttactagctgctgctcgacatggcagatgtatcttcagcgaattcagctgctgaggacttcccattcgctaacggagttttcccgggtcccggaccaacagatactttcacagtggcaggtctaagaagacggcccccaaggacaaatccgcgtcggacctcctgagttacaataccttccttaaacttttgagactcttctcgaccgactgcctcatgaatttcagcagcagagacaattgggtgaccatagcattgcctccagagctggtcactgcgggatcaaatggt
c48377.graph_c0	1574	p2	(GA)6	22	33	ggggtacctgtcacactttttGAGAGAGAGAGAaaaagagagaatttgtggttcaaaggagggggagaaagaaacagaaatagggaggggtttttgattgagtttgatcaaatcaaattcatgggtctgatttttactgtggaattggatggcaggatctacagatgccgcttctgtcagacccatttggccatcgttggagatctcatctccagagtatgtacccccccttcaatttcatccatactttttccccttcaaattttataattttggtaccaatgatattactaattggatggaaaaatagtgattagtatctaagtggatggg
c48380.graph_c0	3208	p3	(TCC)5	72	86	catccatatctacatcctcataactattccgaatctcccttcaatagatccgccccttctcctcttcttcaTCCTCCTCCTCCTCCtctcgtgccatagccatcgccatggtggcggctagggtttttctaggatttctcatcctcctctctgtatccaccctctccaccgctctctacgaagatcaagtcggactcgccgattggcatcaacggtacattggaaaagttaagcatgctgtttttcacactcagaagacagggagaaaacgtgtagtagtctctactgaagagaacataattgcctccctcgaccttcgtagcggtgaaatcttttggcggcatgtccttggagagaacgatcttttggatcaaattgacattgct
c48382.graph_c0	1352	p3	(AAG)5	79	93	aaaaaaagaaaaagaaaaagaaaacaaaaacaaaaataaaagaaaaaatacttgggattctccaaaaatagagagggaAAGAAGAAGAAGAAGgaagaattagggtttgcaggcgagatggggaacgtgttcgtcaagaagccgaagatcactgacgtggatctggcaattctctctctcaaaacccagcgccgcaaactcgctcaataccagaaccagcttgaggcagtgatcggagctgagaaacaagctgcaaaggatctggttcgacagaaaagaaaagaccgagctttacttgcactaaagaagaaaaaggctcaggaagagttattgaagaaagttgatgcatggctcattaatgtagaacaacagctgtcagatattgaattagca
c48392.graph_c0	1024	p3	(TCC)5	437	451	aacccaacattacatcaatctcacaaatgaaatcctctcacaaacttaatcttacaataaaaacaacacaaataactcctctcccaattttaaaatgcaggaagccatttaaaaatccatgtattattattatgtaaatatatgtatatatagtatgattactagtgtcctcttgctagcatctcttgcacctccttctcctcatactgaatcaacgcgatccgactctgcaccctcaactgctcgtaaaactgcctaataaactcctcggcctcatcatccacttctcggcaaactgcaTCCTCCTCCTCCTCCtcttcagagaaatttgagattcttacagagaaaggcgacttcgcttcccctgcagccaagtacatgcattgaggcgacggagat…
c48401.graph_c0	1376	p3	(GAG)6	62	79	agaggagtctgacaagtcgaagtccgaggtcaatgacgacgatgaggatggcagtgaaagcGAGGAGGAGGAGGAGGAGgatgattggtctgcaattgcgcgaggtttatcaaagttggtgactgattggaagaaggcgtgaacaaattcatttgaggagttggcatcatttgaaacccaactgcagcagcagcattactagcattggaagtttctcgtcctctctttctctgattattattactctcattcactccaccattgaggaaaacaggggaatagtcgagaaaaccagttgggtcaatcatctccttcctatcttgctcgcttcgattaaagagggggaagttggatgggtattgagcctgaactgccatta
c48401.graph_c0	1376	p4	(CTTT)5	502	521	gcattggaagtttctcgtcctctctttctctgattattattactctcattcactccaccattgaggaaaacaggggaatagtcgagaaaaccagttgggtcaatcatctccttcctatcttgctcgcttcgattaaagagggggaagttggatgggtattgagcctgaactgccattaaatcaaagaagaagaagatgatgaaaaagaagaagaatatatagagtttggtcctttgttgttcaaaagagggggagagggggagagagagaaagagagaaaacagggcaagtaaccttcccCTTTCTTTCTTTCTTTCTTTctatctttctttctctcactaattgtaagaaaagtgccctggcctgcatgttatatatgtatatgtattcctttttaaa…
c48401.graph_c0	1376	p3	(GAT)8	1162	1185	acagatgatgaccgatgatcaagccagcaccagcttccaatccaactgcaatcacgatagcaatatggaagagcttggggggcctcaacataattatcctatgcaccctgcagataccaccaacacttatgctttcgctactccttccttttccaccgattcaggcgagaacttctggtccgtcgacgactactggtccatgcactctctgaatggagctggagactaaagctctaaaccttatgaatatgatcactgttatcacgtacgtatgcatgcatggttatgaattatgatatgGATGATGATGATGATGATGATGATtgtttgatgtaataatctgagagatgatattgatttacggctgagttaggcagcagccggcagttttgtagaggg…
c48408.graph_c0	1270	p3	(CCT)7	1	21	CCTCCTCCTCCTCCTCCTCCTctccctcccccacccccacctccatccactgcagcctccgcgacctccgcgaccgcatcgactccgtcaagaacacccagaaaatcaccgaagccatgaagctcgtcgccgccgccaaggtccgccgcgcccaggaggccgtcgtcagcggccgccccttctccgaaaccctcgtcgaggttctctacaacatcaatacccagcttcagaacgacgacatcgacgtgcctctgacctcagtccggccggtgaagaagatagcgctggtggtggtgaccggggatagggggttgtgcgggg
c48410.graph_c0	2497	c*	(T)11(TTTC)5*	624	651	aagagtgcacgactccgacgcagaaagaattcaagttgccattcgtagctagtgtttgcccgccggcgccgaggaagccagctagggttttgacgtgcaagaggaggttgtcggagttcgagtttttcgtggtcggtgccgaggagttggaaagcctgttcaaaagaagggaaaatgatcagttgatatccaagaagaagaggaagattagtacatagtttggttttagttaggttctaggtaattaatgtatggactttatatatatgtacaccctttgtatgctttaattagaaagtgTTTTTTTTTTTTTTCTTTCTTTCTTTCTTTCttttaactttgatttttttgggggtagtcctccaaaaatcaagaatccattttgtgacatgggttgct…
c48411.graph_c0	1587	p4	(AAAT)5	210	229	ttttaaaaagaaatcattttcattaaaataaaccccaaaaatataaaaatttaccaagcttaaaccaatttgtatataaattgtaataaacaaaattacatacaggcccaacagatcttcaattcttattcttcaccatttctattacacactttaaaaatgaaattaaaccacatcccaaaacgaaaaagaaaacgcaaaccaaacaaAAATAAATAAATAAATAAATttaacaaaaaatatcaaaccattaccccaacgatagccaccgccgcagcgaccgcagatatccacctccccgtccctaccgccagcgctgcattctcgtccgccgccttgtcatcgtccggagatgagtccgggctgtcggcatccgcgtccgctgcattcttggccttc…
c48414.graph_c0	1175	p2	(TA)6	1007	1018	gactcgccagtcaagtttacacttactctcccagataataagcagattgtggagcatgtgaatctgatgaaactacagggaaataccaataccaattgcctgatttttgtgaagatgggtcatgtgaaaggcactggctgtggcgagatcaagttctcactcactaatctttcttccctctggaagaggggaatcaccattgttggtgtctgcattgagcccgctcgtgtctaaggattatatatgtaggagtatatttattatatatactacataaaaataaaaagtcatatgtgcactTATATATATATAcatgtcgcactgcatccaatgcatctgaaatgtgcatgcctgttatattacgggcgtgggattaatagtaaataaaagtctactaat…
c48421.graph_c1	2305	p3	(ACA)6	488	505	ctcctcctccccctccccctcccctccccctcctcccactccctcaccctctccccctccatccccacctaccccccttcctgcccctccctcccttcccaccccatcaacctctcctcctcccccttccacctcccccctctctccccatcctgctctctcctctcctcccattcttgctctcctccccctctctactcttcttgcaatctctcctccttccaatcaaacctcctacaaaaccccctcctgttactaccttcctgccacccccaacatcacccaccaagcaaacagtctACAACAACAACAACAACAacgtccacttgcatttccctcattgcggaggtcctccgcaatgggatcacagttgagtgggatctgtccactgacccttac…
[truncated: 2,507 more rows]

## Sheet: Table S6
Table S6. The number of SSRs with different motifs in H. citrina cv 'Datonghuahua' transcriptomes.
[truncated: 452 more rows]

[truncated: 4 more sheets: Table S7, Table S8, Table S9, Table S10]
